# Supplementary material for: A newly isolated Trichoderma Parareesei N4-3 exhibiting a biocontrol potential for banana fusarium wilt by Hyperparasitism
Source: Front Plant Sci. 2023 Oct 24;14:1289959. doi: 10.3389/fpls.2023.1289959 (PMC10629295; doi:10.3389/fpls.2023.1289959)
Supplement: Supplementary file 1 [file DataSheet_1.zip]

Archive with 14 entries (13 files):
- original data/
- original data/Figure 1.xlsx
- original data/Figure 4.xls
- original data/Figure 6.xlsx
- original data/Figure 8.xlsx
- original data/Figure 9.xlsx
- original data/Supplementary Figure 2.xlsx
- original data/Supplementary table 1..xlsx
- original data/Supplementary table 2.xlsx
- original data/Supplementary table 3..xlsx
- original data/Supplementary table 4.xlsx
- original data/~$FIGURE 1a-b.xlsx
- original data/~$FIGURE 1c-d-C.xlsx
- original data/~$FIGURE DAY-C.xlsx
