# Supplementary material for: A newly isolated Trichoderma Parareesei N4-3 exhibiting a biocontrol potential for banana fusarium wilt by Hyperparasitism
Source: Front Plant Sci. 2023 Oct 24;14:1289959. doi: 10.3389/fpls.2023.1289959 (PMC10629295; doi:10.3389/fpls.2023.1289959)
Supplement: Supplementary file 1 [file DataSheet_1.zip › original data/Figure 1.xlsx]

## Sheet: Sheet1
Antifungal Activity Screening of Trichoderma spp. against Foc TR4
The isolate with the highest antifungal activity against Foc TR4 was screened by a dual culture method. Mycelial discs (5 mm in diameter) of actively growing Trichoderma spp. were placed on the edge of PDA plates, and Foc TR4 mycelial discs of the same size were placed on the opposite side. A Foc TR4 mycelial discs alone was used as a control. Plates were incubated at 28°C for 7 days. The radius …
	Colony radius 1 (cm)	Colony radius 2 (cm)	Colony radius 3 (cm)	inhibition rate 1 (%)	inhibition rate 2 (%)	inhibition rate 3 (%)	Average	SD
N1-1	1.7	1.6	1.5	62.2222	63.6364	66.6667	64.1751	2.27067
N1-2	1.7	1.9	1.8	62.2222	56.8182	60	59.6801	2.71618
N1-4	2.7	2.9	2.8	40	34.0909	37.7778	37.2896	2.98464
N1-5	2	2	2	55.5556	54.5455	55.5556	55.2189	0.583182
N1-7	1.4	1.4	1.4	68.8889	68.1818	68.8889	68.6532	0.408227
N4-1	1.4	1.4	1.4	68.8889	68.1818	68.8889	68.6532	0.408227
N4-2	1.5	1.4	1.4	66.6667	68.1818	68.8889	67.9125	1.13533
N4-3	1.2	1.3	1.2	73.3333	70.4545	73.3333	72.3737	1.66207
N4-4	1.5	1.5	1.5	66.6667	65.9091	66.6667	66.4141	0.437387
Foc TR4	4.5	4.4	4.5
