# Supplementary material for: A newly isolated Trichoderma Parareesei N4-3 exhibiting a biocontrol potential for banana fusarium wilt by Hyperparasitism
Source: Front Plant Sci. 2023 Oct 24;14:1289959. doi: 10.3389/fpls.2023.1289959 (PMC10629295; doi:10.3389/fpls.2023.1289959)
Supplement: Supplementary file 1 [file DataSheet_1.zip › original data/Figure 4.xls]

## Sheet: Fig 3
	Figure 4. Broad-spectrum inhibition efficiency test of N4-3 against 10 phytopathogenic fungi. Data are expressed as mean ± standard deviation.
	Pathogenic fungal	Percentage mycelial inhibition (%)
1	C. gloeosporioides（ATCC 58222）	73.10±0.89
2	C.gloeosporioides (ATCC16330)	64.58±4.24
3	C. fragariae (ATCC 58718)	67.90±2.14
4	C. lunata (ATCC 42011)	75.50±2.27
5	F.graminearum Sehw(ATCC MYA-4620)	66.23±0.37
6	C. musae(ATCC 96167)	71.51±1.59
7	F. oxysporum F.sp cucumerinum (ATCC 204378)	69.64±3.91
8	C. acutatum(ATCC56815)	75.45±0.91
9	C.gloeosporioides (ATCC MY A-456 )	64.40±3.58
10	C.fallax(ATCC 38579)	75.17±3.33
