# Supplementary material for: A newly isolated Trichoderma Parareesei N4-3 exhibiting a biocontrol potential for banana fusarium wilt by Hyperparasitism
Source: Front Plant Sci. 2023 Oct 24;14:1289959. doi: 10.3389/fpls.2023.1289959 (PMC10629295; doi:10.3389/fpls.2023.1289959)
Supplement: Supplementary file 1 [file DataSheet_1.zip › original data/Figure 8.xlsx]

## Sheet: Sheet1
	Figure 8B. Statistical analysis of disease indices
	Disease index(%)	Disease index(%)	Disease index(%)	Average	SD
Control	63.3333	50	60	57.7778	6.93889
Treatment	9.52381	14.2857	14.2857	12.6984	2.74929
Figure 8C. Statistical quantification of Foc TR4 in banana inter-root soil.
	Amount of Foc TR4 per Petri dish			Foc TR4 concentration in rhizosphere soil of banana plants (CFU/g)			Average	SD
Control	150	161	165	135000	144900	148500	142800	6990.71
Treatment	16	12	19	14400	10800	17100	14100	3160.7
