# Supplementary material for: A newly isolated Trichoderma Parareesei N4-3 exhibiting a biocontrol potential for banana fusarium wilt by Hyperparasitism
Source: Front Plant Sci. 2023 Oct 24;14:1289959. doi: 10.3389/fpls.2023.1289959 (PMC10629295; doi:10.3389/fpls.2023.1289959)
Supplement: Supplementary file 1 [file DataSheet_1.zip › original data/Supplementary Figure 2.xlsx]

## Sheet: Sheet1
Supplementary Figure 2. The maximal photochemical efficiency of PSⅡ.
	Fv/Fm	Fv/Fm	Fv/Fm	Average	SD
Blank	0.755174	0.787189	0.769428	0.770597	0.0160397
Control	0.744066	0.735939	0.749811	0.743272	0.00697039
Treatment	0.814628	0.823232	0.812936	0.816932	0.00552129
