# Supplementary material for: A newly isolated Trichoderma Parareesei N4-3 exhibiting a biocontrol potential for banana fusarium wilt by Hyperparasitism
Source: Front Plant Sci. 2023 Oct 24;14:1289959. doi: 10.3389/fpls.2023.1289959 (PMC10629295; doi:10.3389/fpls.2023.1289959)
Supplement: Supplementary file 1 [file DataSheet_1.zip › original data/Supplementary table 2.xlsx]

## Sheet: Sheet1
Supplementary table 2. Carbon and nitrogen source utilization of strain N4-3.
Carbon source utilization	Result	Nitrogen source utilization	Result
D- Mannose	+++	ammonium chloride	++
D-Fruotose	+++	Ammonium Sulfate	+++
D-Glucose	+++	Glycine	+++
D-Melezitose	++	L-Arginine	-
D-Ribose	+++	L-Cysteine	+
L-Arabinose	+++	L-Methionine	+
L-Rhamnose	+++	L-Tyrosine	++
Myo-Inositol	+++	L-Valine	+++
Raffinose	+++	L-Hydroxyproline	+
Saccharose	+
D-Xylopyranose	++++	Growth pH	Result
Trehalose	+++	5	+
D-Cellose	++	6	+++
Dextrin	+++	7	+++
D- Galactose	+++	8	+++
Xylan	+	9	+
Note: + + +, Good growth; ++, Moderate growth; +, Poor growth; -, No growth.
