# Supplementary material for: A newly isolated Trichoderma Parareesei N4-3 exhibiting a biocontrol potential for banana fusarium wilt by Hyperparasitism
Source: Front Plant Sci. 2023 Oct 24;14:1289959. doi: 10.3389/fpls.2023.1289959 (PMC10629295; doi:10.3389/fpls.2023.1289959)
Supplement: Supplementary file 1 [file DataSheet_1.zip › original data/Supplementary table 3..xlsx]

## Sheet: Sheet1
Supplementary table 3. gene prediction stats.
Class	Number
Size(base)	32338354
Protein Coding Genes	9271
Min length(base)	120
Max length(base)	68859
Average length(base)	1522.08
Total coding gene(base)	14111190
Coding ratio (%)	0.4364
exon	26026
CDS	26026
Start codon	9112
Stop codon	9003
ncRNA
tRNA	141
rRNA	46
Repeat Region
Repeat Region Count	16310
Total Repeat Region(base)	671214
Repeat Ratio(%)	0.0208
LINE	84
Low complexity	1782
Simple repeat	14378
Unknown	66
