# Supplementary material for: A newly isolated Trichoderma Parareesei N4-3 exhibiting a biocontrol potential for banana fusarium wilt by Hyperparasitism
Source: Front Plant Sci. 2023 Oct 24;14:1289959. doi: 10.3389/fpls.2023.1289959 (PMC10629295; doi:10.3389/fpls.2023.1289959)
Supplement: Supplementary file 1 [file DataSheet_1.zip › original data/Supplementary table 4.xlsx]

## Sheet: Sheet1
Supplementary table 4. Genetic database annotation rate statistics.
Database	Number of Unigenes	Percentage(%)
Annotated in CDD	5955	64.23
Annotated in KOG	4806	51.84
Annotated in NR	9167	98.88
Annotated in PFAM	4764	51.39
Annotated in Swissprot	6372	68.73
Annotated in TrEMBL	9167	98.88
Annotated in GO	6320	68.17
Annotated in KEGG	3261	35.17
Annotated in at least one database	9167	98.88
Annotated in all database	2315	24.97
Total Unigenes	9271	100
