# Supplementary material for: A newly isolated Trichoderma Parareesei N4-3 exhibiting a biocontrol potential for banana fusarium wilt by Hyperparasitism
Source: Front Plant Sci. 2023 Oct 24;14:1289959. doi: 10.3389/fpls.2023.1289959 (PMC10629295; doi:10.3389/fpls.2023.1289959)
Supplement: Supplementary file 2 [file DataSheet_1.fasta]

>NODE_1
CGCATGGACCCGTCAGCATACCGGGGGGGGGGGGGTGGGGGGAATGGCAACGATGTGTGT
AGTGGTGTGATGGCCACTACTAGCTCTCTATCAGTGCTGTCGGACATCTCTAATGCTTGG
GCTTGATCTTGCCGGGCAAGGTGCTACGGAATAAATAACGCTGAGACAGAGAGAGGGAAA
ACGTGATTCGATACTGATCGGACCTTACAAAACAATCTTCTTTACATCAAACATGCCGAG
CCAAAAGCTACCATTCCACATCGCCATCGTTGGTGGTGGCATTGGCGGCCTTTGTGCTGC
GCTCTCGATCCACCATCACTGTCCAAAGGACGGCAGTGTGGTGATAGATGTGTACGAACA
AGCGCCGGAATACAAGGAAATTGGTGCTGGCCTGGGCATAGGAGTGAATGCTGCCAAGCT
CCTCCACCGTATCGGCTTGGGGGAAGACCTCAATCAAATTTCTGGCCACCGCAATGGCAT
CTGGATCTCGTTTCGCCGTTACGACACAGGTAGCGAGATTGTTACCGTCCCGGTTGATGA
CCGACAAGAGATCAGACAAAGTCCCGTCCACCGAGCAGAGTTTTTGGCTCTCTTGTTTAA
CCACGTGAAGAAGCGAAATGCAGCCACACTGCATGTCAACAAGAGGTGCGTCGAGCTCAA
GGTAAGATGCCATTGTGCTCCTTCTCAACGTTCTGCATAAAGAAGCATTGATTCATGTAC
TAGCTCAGGACCAAGGAAATTTCGTAGAGCTCTGTTTCGCCGATGGCACGACCACGACGG
CGGATTTGGTTGTTGGATGCGATGGGATCCATTCCGTTATCCGCTCCCAGTTTCGCTCCG
ACAACCCCAAGTACAGCGGCCGCATGTGCTACCGGGGGCTGGTCCCCATTAAGGACCTTG
AATCCTGGTGGCCGTTTCCATCGTACTCGGTTAGCTGGCTGGGGCCCGACAAACACTTCC
TCGCGTTTCCCATCAGCAGAAATACAATTCTCAACATCGTCGCCTTTGTCTACTCCGATG
ATGATCGTACCAAGGAAAGTTGGACGGCTACTGGCCACCGAAGCGAGGTCCAAAAGGAAT
TTGAGGATTTCGACGCCACCGTCCGCAAGACTATCTCTTTTATGAATGAGAATCCGTCCA
AGTGGATTCTGAATGACCGGGAGCTACTCGATCAATGGGTTTACGGAAACGGCAAAATAG
TCTTGATGGGAGATGCAGCGCACGCGGTATGTCTCCGGTTCACTTGCAAATTTACTTGAT
ATCTCTGCTAATGCCTTCACGGTTTCTAGATGCTGCCACATCAAGGTGAGGGCATAAAAG
AAGAAGTCGTACTCAAGGGTATCCTGAAGCCACCTACTAACATGCTATAGGAGCTGGCGC
TGGTCAAGCCATTGAAGATGGCTACATCTTGGGCCGAGCCATAGCTGACTACTTGTCTGC
GCCTCCAGAGAGAGAGACGCAAACGCTTGACAAGTGGATGCAGCTGTATCAAGACGTTCG
CCTTCCCCGTGCCCAAAAAGCCCAGGCAACAGCTCGACAAGCCGGGCAAGTGTACGAAAT
GCAGACACCAGAAATGAAGGGCAAAGCCTATGAGGACTGTCTCCCGCTTGTGCGAGACAG
TCTGAAGGACCGCATGCAATGGATCTGGGCTGGAGATATTGAGGCTGAATATGAAGCAAA
GAAGCTGCGCCTAATGGATCAAGAAGCCAGTGAGAACTGTAGAGATACTGGCCGTAGCAA
GATACACTCGGTGACGGAGCGTGCAGTGTTAGTAGGGCAAGACTAGAGTATCGCGGAGAC
GAAGTACAGCAAGCTGTGGCGAGAGAATAGGTGTGCTGACGATTTCATTCGATGTTTCCG
TTGTACCCATAGTGGTCAAAACAATCATTCAGCTCGATTCTGAGTTCTAACAGTGAAGTC
CTGCTTGTTCCTAAGCTCGTGCAAGATAGGGTGGTTGGTATCCTTTGCGACTGCTCTTGT
AATCTCCCCGCTGTGGCGTTTGCTCCTCATGACACTAGTGACCGGACTATGGGTTCGAAG
CCCTCTCTCTACCCAATATGAGGAGCAACGCGTACTCACCTACCTAGAGGTAGGCTGGAA
GACCCCGCTGCTTATGGGAGGCCACGGAAAACCCAACTGTATACTGTGGCCATGATTAGG
CAGCTCTCCCCGAATCGAGCTTGTCGACGCCAAGTTCAGCGCGAGGAGTGGTGGTGGCTT
CGCCAAGGCATAAATCCTGACCTAAGTAGGTCCCTAGGCATCAATACATGTACCATGCCC
GACGACACCAGCCCCGTTCTTCTCCGGATAATATGCACCCCAGATCGATAATTCCATCCA
ACTGGGGGTGGCTTGTCCGGGGCCACATTACGGAGCGCCTTGATTATGCCGTTGCCAGAG
AGGATGAAGCATGGAGCCGCTAAATTCTCGTAAGCCACTGACCCTCGCCCTCCAGGTGCT
CGTTTGTTCCATGAACCAATACAAATCTTCTCGGGTCATCTATGCCAACGTGCACCGGTT
CTGTTCGCCGTGCGGACTAGCACGGTATGAGGAGTCGCTGCGTTTTACAGATGGGCACCT
CGATTGGAGACGGATCTGGGGTAACGACGTCTTTCATCCCTATATACACCGCAACACAGA
TGAGATTCCCCAGAAGCAAGTCTACGCATGAGTTTTTTTCCATAAGATGGAAAGCCATAG
CCCTTCGCTTGCGCAATCTACGGGGCAGACCAGCTCTGCCTCTGATCACAAGGAAGGCCC
CAGGAAACGGCGCCGAGCGACAGTGGCATGCCGCAGTTGCCGACAGCGCAAGACAAAATG
CGACCACATTGTGCCGGCGCAAGCGTCTGATGAGATGCTTCGTGGCATGACCAAATCGGC
CCAGGTGTACGACTAAAGACTCCATCCTCTTATCGAATGATCCTTTACCGTGTGGACTAA
CCCATGCTTTGTCTATAGATATATTCGATCGCTGGAACGCCGCGTGCGCAATTTTGAAGA
TGTTCAAAGGGACGCGAACAAGTATCTCCAAAACCAGCAGCAGCCGCAGCCGACAGTCCA
GACCATCTCTCCTGTGCCGTCAACAACCCAGAGCGAGGCAACGAGAATGCCACCCATACA
GCGGCCTACACGGCCATCCGCATGGTCATCTGCTCCCAACCAGCATCTGCGTCCCAATGT
TCTTCCAACAACTCCGGACATCTTCCTCAGCGGGAAAGCCGGCGAGTCTTTCACGCAGCT
AATACTCAATGCCATGAATAATCCATCCGTCAAGCTCGATTCTCAGTCTTTTTCGTCCCC
TCGAGACTCTTCAGTGGACGTTCGGGGCTCTGAGAACCTCTTTTGCCCGCCTGTCAATGC
CCGAGAATATCTTCAAATCTACTTCGACTTCCACCATGAGCTGACTCCCATCTTCCATGT
GCCCTCCATCATGGCCGAGTTTGAACAGATTCTCAGTGCCAGGATCTCCTCTAGCAACAG
TCATCATGTGTACATTCTGGCTATTCTCAACATGATATGTGCGCTGGCCGCGGCTCACAG
TCGACAAAGACACGGTGATTCCGACACCATGTCTCGCAAATACTACAACACCGCCATGCA
GCTAATGCAGCCCAATATCTTGTGCGATTGGAAGATTGAGAAGGTTCAGGCCCTCCTTCT
CGGTGCGCGATATCTGCAGAGCTCTAGCTACAGCGATGAATGCTGGACGGTGTTGGGCCT
TGCCATCCGCATCGCTTATGATCTGGAACTACATCGGCCGCCGGATCCAGGACAGTACGA
CTGTATAGAGCAAGAAGTTCGTAAGCGTGTATGGTATGCATGTTTTGGCCTCGACAAATT
ACTCAGCATGATATACGGCCGGCCTGCTGCTACCTCGACGGCGACATTCTCAACTCCCCT
TCCAGAAGACTTGGACGACGATTGCATTCGACCAAATCGGCTACTGTTTCCCTCCGTTCA
CACTACCTCAAGCATGTCATTCTTCCTACAGGTCTCGAAACTATACCGCATTCTCGAATC
AACAGCAGTGCTAGGTGACCAGCCAGCGTTGGCAGACCTCGTTAGGCTGGACGAGGAATT
TGAGAGCTGGCATGCCGAGGTACCCAACAGGCTACAGATTCGCGAAGCTGGTCTACGAGG
CGACGAGACAGCACTTATCTTGGCGCTGCGAGCCAATATGGTGTGCATTTTGATTCACAG
ACAGTCACTAGTATCCGGCCTAAGCGCACTCTCCTCAGTTCCATCATCAACTGCAATCCC
GGCCGCAAAGGGATGGGAGGGAGGGCGACTACGGACAAGCATACTACAACGAAGCCGGCA
AATATGTGTGAGCACTGCGGAAGAAACGGTTCGGTTGGTGGCTGAACGACATGAGCGAAC
AAAGAATGCAATGGGACCAAGCTGGTTCAACTTGTACTATTGTGTGTCGAGACCTCAACC
TCCCCTGAAGAGGAATATCTGCTGACACCAGGGCATAGTGTTCACTTCTATTCTCATCAT
TGTCTCGCATGTTGTGGATCCTGATTTCCAGGACGACCGGAGCGCATTGCTGCACCTCGA
CCAGGCCGTGAACATGATTCGACAAATGTCTGTCAACCATCTCTGCGCACAGAGAGCTTA
TGCATTCTTGCAGCAGTTGCTCGGACTACTGGATAGGACAATGCCAGAAGACAGACGAAG
GTCCCTGGACCGTTGCAGTACACCTCCCACCGCTATGACAGGAAGCAACCGAGGGACAGC
AGAATCCATGATGTACGGCAACTGCCCAACAGTAGGCGCAGGCGAAGAGATGGAAGACGG
TGCAGTTGACTTGTGGTCTCTTTGGGACACCACCCAAGATCTGACAATGGATTTGGGCTC
TCAGCTGGAGCTTCATTCTAGTCTAGGCTCGTCCACGTGGTCATGGGGCGTTGACAATCC
GGGGGCTGGGTCGTTGATGCAAACTCCACCGGCCCTAAACGGGATCCCGGGGGGGTGAAT
TTGTTCGTCCTCGGATAATTAACAAGATTATCTCATACTTTAGAAGACCAGGCATGCACA
CGGATAGTGTCGCTGTAGGTGCCGAGTTGCAGCTATTCAGCTGCCGGTTCATCGCTAGAA
CCCTTGAAATTCTACTGTCGTCCGTAAAATCGTTCTTCAAACTTCATCACAATACGTGGA
CAAGCTCAAGCATTTCGTCAAATTACGGCATTCACGTCCCAAGGTAATCTTCCGCTCCCT
GGACCGAACAATGACACCAAACTGAGCATCATGCTCCATGCTGGCTGTGGTGAGCTCTCC
TTTGGTGACATTCCTACCCCACAGTCCAGCATCCGCTAGCCGACGAACTATAGCATTTAA
AGTATATATGATGACCTCCGCAATCTCATTCTCTGCACATCTTGCCGTAGATTTTGTGGC
GTTTGGAACCGGTGTGGGGGATGACTCTAAACTCCCCCCGATAAGCCGTCCGCTACCACT
ACCACCATCCCGGGATTCATCTCGAGGCCTACATTCGATAAATACCACGACTAGCAACGT
CGCAGAATGATCGGCCTCGGAACCGGAAGACATTCAAACCTCATCGCCATGATGAATAGC
CGGATCATTTCCTGACGTACATACTTCTCTCACTCATCCTATCTCCTTTCGAACAAATAG
TGATAAACGCCAAACCGCCAACTATAACAAGAAACAACAATGTCGGACAAGGCGGAAGCA
TCCGCTGCTGAGGATCGATCACAGAACAGCGGCACTGTGAAGCACGATGAAGAGAGCCGT
GACCCGGTGAAGATGGACCCTCGCGGTCTGCCTTTGTCGCCGCAGCCGACAAACGACCCG
AAGGACCCTCTCAATTGGAATCGCTGGTTGAAGCTGATGGTCCTCGCTGAGGTCTCGCTC
TTCTCTTTCCTTGCCTTGTTCAGTGCATCTTTGATTGTGCGTGCCCTTCTAATTGATGGA
ATCTTGAGCTCCATTAACAACGTGTTGCCTCAATGCAGACCCCGGCTTTTGTGCCTCTTT
CACTTTTTCTGCACAAAGATCTGGTGACGACCGCCTATGTGACGAGCACCTTCATCCTAC
TCGCTGGCATGTCCGCTATCTTCTGGAACCCCATCGCCAACGTATATGGTCGCCGCCCAG
TCTATATTGGAACTGTCGCCGTCGCCGTCGCAATGTGCGGCTCTTCGGGTGCAGCCAAGA
ACTACGGGACTCTCATCGCTCTGCGCTGCCTCAATGGTTTCTTTGGAGGCGTGCCGCTTG
GCCTAGGAAGTGCGACTGTCTGCGACATGTACTTTGCCCACGAGAGAGGTTTTTACATGG
GCATCTACACCATCAGCTTCTTGACTGGTGGGCATATCGCACCACTTATCGGCGGGTACA
TCGAGAAGAACCTGAGCTGGCACTGGTGCTTCTACGTCCCGTCCATTATCACGGGCGGTG
TACTCGTCATCTTCATCTTGACCGTTCCGGAAACGCTCTACTCGCGTACGCCTGCGGCTG
TGGCGCGCCCGTCTCAGTCATGGATGTCCAACATGCTCATGAAGAGACGCGCGCATCCCA
CGCGTCGAGTGCGCGCCATCGACTTCTTCCGACCATTCCAGATGATGATGTATCCAAGCG
TCGTGTTGCCGACCTGGTGCTATTCGCTGTGCTTTGCCTATGGGAGCATCTTGTTCATCA
TCACCAGCGCCAATCTCTTCCGGCAGATATACCACTTCGAGCCCCAGCAAACAGGCCTGC
TGTTGGGTATTCCAATCACGGTTGGCAGTATCATTGGGGAGTTGTTTGCTGGAGGCGTAT
CCGATTGGATCAGTGAAAGACGAGCACTGAAGCGCGGTGGCGAGCGTTGCCCCGAGGACC
GACTGCTGGGTATCATTCCCTCCGTGCTGCTCACGCCTTTGGGTATCATCATTGAGGGTG
TCTGTCTTGAGAACAAGACACATTGGATTGGAGTTGCCATGGGGATTGCTATCGCCAGTT
TTGGGCTACAGGTCATGACTACTGGAGTCTACACATACACAGCAGAGGCGAGTGACAGCT
ATCTCAATCTTCTGCTTCACCTTTCTCGCTATGCGCTAACTATGTATGTGCCTCAAGTGC
TATAAGCCCCAATCTCCCGAGCTTGGTTCCCTGATCAATTTCGGGCGACAAGTGTACAGT
TTCACTATCGGGTTCTATGCCATTCCTTTTGCAAACCAGATTGGCATTGAGGATGCTTGG
ATCACGTTGGCAATGATCACCTTCTTCTTCTTCTTGCCGCTTATTCCCCTCTACTATTAT
GGCGCAGGGTGGCGGAAACGTCTGGGCAATCCGACTTTCCACCAGGATCTGTAGGTATCT
GAAAGGCTTATTGCGCCGCGCAACGGCTCCCTAGCATAGTTCGTCAGATAGTATCGCAGT
TTGACATTGATACCTATGAGGAAATCACCAGTTCTCCCAACCGTTAGTGAAGCTTGAACA
AGAGACTACCTAGGTATTCCCATTCGCGATGACTTGTAGCAAGTATGTCAAAGTGTAAGT
CCTATGATCATGGGCCATCGCCATTCCAAACCTCAGTTCTATGGCTACCATTGTAATCAC
GAAGGCACAATCTTGACCTCCCGCTTGTTCCAGGATTTATTGTACAGACCATAGCAGACT
TCTCCTTGTTTCGCAGCCAGACCTCCTACTCGGCACTCTCGCGGGGTCATGGTCCTAAGA
TTGTGCGGCTCTTCTGTCAATCTTGGGATGATGCGAAGCACATTGTTTCGACCCATGTTG
GTGTAGTCGTGTTGATTGACGCTGGCAGAGACATGTTCATCCCACCAAGCTAAGTGGCGC
ATTGTTAGAGGCCTTGACAGACAACACTGGATGCATCGGACGAGAGCTTTCATACGTACC
GCAGGCATTCGGAATGCTCTCGAAAGGGTAGTCAATAGAAAACATGATGGACTGCACCCC
GACCTCGCCCATTGCACACATCAGCGCGGGAGTGGAAAAATGCCCAGACGTTGTGACGAA
GAGCTGTTCGCCAAAGTAGTCACGCACAAGCTTGTCCTTCCTCATAGGCATGTTGGGGAA
GCGGCTGCGATCAAGCTTATGGTCAATCCGGTAGATGTCATACGGACTGCATCTGCGTAA
GCTTCAAGATTACATGGAATTAGGGAAGGAAGGGTTACTAGGTAGGATGGATACTCACAT
ATGCTCGCCCATGTGCCCAAATATCAGCTTGACCTTCGGAAATCGATCCAGAACACCGTT
TGTAACGATCCCCAGGATATGCATGTTGAGACGATCAGCATAGCCCAGTGCAGAAAAGTC
GAGCCACGGGCGACCGTCCCACATCAGCTTGTGGATGAGCTTGTTAGAAGGCCGTGGATG
CATGTATACAGGAGCTTCGAGGTCGTTTGCAGCTTGCCAGAATACATCGTATTCCGGCTG
ATCATAGTAGAGCATGCCGTTACCGTCATCGCCGCAACTCTGATAGTCGTTCAGCAGAAC
CCCGACGAAGCCCTTCAAGTCCGTCATGCATCGACGAAGCTCTGCCGCCGCTTGTGCCGG
GTCATGCATACTCAGCGCGGCAAACGCTGCAAAGCGATTTGGAGCCTTCATCACCTCCGC
TTCCATGCGGTCGTTTGCCAGCGTCGCCTGAGCCTCAGCTTGAGCCTTATCAGCAATGCC
CTGGCAGCCGGGTGAATTGAATGAGAGAATCATGAAATCCACGTCATTTTCGTCCATTTG
CTTGAGGCGCGAGTCGTGAATATCGAGCAGCTCGTTTGTCAGACGAGAGCCAGTTCCAGC
TGCAACAAACTTGCCGGGATCATTATTCGCCAACTCCTCTGGAATTGTCCAGCACTCTTC
AAGTGCAATCTTGCCGAGCATGGTGGAGTATTTGGGAACGAAGTCGGGCTGGAAGAAAGA
TGACGCCCTTGAAACGAAGATCCAGAGATATCTGAAAATCGCATGTGTATCTAGAAAGAA
GAAAAACAGTGCGATTGAGCGTCTTTCACTGCTTATAACATGAAGTTGCGTCGCAAGTGT
TGTCCACCAGCCGTTTTTGTCTCGGGGAGTTAAGCGGCTCCCGACCTGAGTCAACCATCG
CGTCGCGTCTGGTCAGCTTGGCTATTAGCCAGCGGGGAGACGAAAAGTCCAACACGAAAG
AACATGGGCGGAGAGCCTCTGGCCCAGCCGGCAGTCATGTACCGGGGAGAAAAACAACTC
ATAGACGTAAACACATTTGGTTGATATGTATTTCCTTTCCCAACAAAGAGGTTGACGACC
GATGGCAATCTGGAGAGAGCACAAGCAAGCATTCCTCTTTGATTTTTTTCCGTGCGCGCA
TGCTTACTGGAAACGAGAGACCATCGGTAATAAGCAAATGGATGGCGATGGCAAGAATGA
AAGGCGCGCACAAGCAGAAGAATACGCCTCTAATATTGGCCAAGGGCGTCGTTGTTCTCG
AAGGGCACATATATCGAGTGATCTCTGCGCCTTTAATCTCGACAATCATTGACACAGCTT
GAGCATTGGGTTGCTTTTGTCGGGATTAAGGGGCGGTGACTAGAAGTCTCGCTGTGTCAT
TAGCGCCCTTGCTTTGACTGGTCTGCAAAAACTCGACAGAAGGATTGAAGCCAACTGGAA
GTTTTCTGTTAGTTTTCGTGCTTGCCATGAAGAGGGCAAAATGGCATATAAGGGTGATGA
GCCCTGATACGTAGAGTAACTTTAGAATAATACACCGGCATCTATCATTCCACATACTCC
AAATCGAAGGTACAAACCAGCTTCAGGTCTCACACCAGCCAACCATGGCGACTCGCAACC
TCCGATTTCGTTCCGCAACTCCAGAAGACGCGATGCAACTTCAGCAACTCGTGCAGTCCG
CATTTCGCGCCGAGGACAGCAGGCCAAATTGGACGGGAAATGCAGAACTCGCGTCGAGCT
TCAAGATAGGCGTTGAGGAAGTCCTACCAAAAATTCTCAACCCCGACAACGTGGTCCTCA
TGGCCTTGGACGAAAACGATACGCTTGTCGCTTCCATCGAGGTCGCGAAACGCGATAACA
ACACTGGTCGTCTGTCTATGATCGCGGTTGACCAGCGCTTCCAGCAGAACGGCGTTGGTC
GGCTTCTTCTGGCCTATGCCGAGGATTACTGTCGTCAGACGTGGAACACAACCCGATTCT
CTCTCGACGCCCTCTCGTCGCGCAAGGCTCTGATTGAGTGGTATATCCGCCGAGGCTATC
GCAAGACGGGGGAAACCACACCCTTTCCGCGCGAAAGGTTCAACAACTTGGACCTACCCG
ATGAGCTGTGCTTTATCGAAATGGAAAAGGACTTCAGCCCGGATAACGCGTAAACAGCTG
GAGGTGCATCAACATTGATGCCCTAACCATCGGCTAGAGCATTCGATACTGTTCATAGCC
GGCAAGAGGAGTTAATCATTCGGCAATAGAACAAGAATTTATTCTCGCAAGATATGAAGC
TCCTGTTGCAGTCAAGCATACCTTTCATCGTTTCACAGTAATCGTGATTGATACCCCACA
GAGCCAAACGATGATACAAGGAGCGTAAATCTCAATGTCCCCTTTCCCCCGACGGCCCTT
CACACAGGTGATGATGTCCACCTAAGCATCCGCGATCTCATTATCCTCAAGTTGTCGAAC
TACGTGCAGCTCTTTGCCCCGAGTCTCTGGAGCGCCGAGAATTTGAGCACCTTTATCCAC
GTGGTTGACGCCGCCGAAGAGAACGTCAATCTCCTCCAGGGGAACCTGCTTTGTCTCGGG
AATGAAGAACCAGACAAACACAACCAGCAGGAAGTTAGTTGCCATGAAGAAGTAAAGACA
TTTCAAACCCTCATTTTTCAAGAATGTGGGAAAGAACTGCTGGAAGATGGTGTTGGCCAC
GTTTTGCATCTGACTACACATGCCGATTGCCTGGGCACGAACGTTCATGCTGGAGACATG
CTGTTAGCACAAGTAGTATGCAGGCAAATGATGAAGGAACGCCACACATACCTGAAAACT
TCCGAGGTCCAAATCCATGTGGTTGCACCCCAAGACGGCTTATAGAAGAAGATGAACAAA
AATAGTAGGAACACGATGGAGATGCCGACTGGTTTCGTCTTGGTGCCATTGATGTCGGGA
GTGGTTTGGCCGATCACGGGAACCAATACTATTCACCATTAGTATTAGTATCTCTGCGGC
TTTTGAAGTCGGGTCCTTGCGAAGCAGGCGCTTACACATGCAGAGGCCCATGCCAACACC
GCCAATGATAAACAACCAGCGGCGACCAAAACGGTCAGCTGTCCATGTCGCGTTCAGTGT
GAACCTGCTTTTGTTTAGATGTCTTGAAGGCCTAGAGTACAGATGTTGATAACAGTACTT
ACAAGATGCCAAAGGTCGCGTTCAAAGCATTGATAAGGTTGATGGTCTGCGTTGACGTCC
AGACTTTCTTATAGATCGCCGTGGAATATGTGTTGAGTGTTCCTTGGCCACTCAGCTGTT
GTCCCACATTGATGATGAAAGCGAGGTAAAGTCGTTTGCGGATCGAGGGGTCTTTGAAGA
GGGCAGTGTAATTGTTGCTAATAGCTTCTTTTTCATACTCAAGGGCTTCACGAATCGCCA
AGACCTCCTCGTCAATTTCCTGTTCAGTATCGCGAATTTTGCGGAGGGCAGCCTTGGCAG
CCTCCATATCGCCATGGCGCTGGATATGCCAGCGAGGCGATTCGGGCTGGAACGGCAATA
GTATCATGATGATGATTGGCACCATCATCTGGAAGATAACCACCATCTTCCAGTCCCACT
CGCCCAACGCGCTGCGATGGAGAGAACAGGCGTAGTTGATCCAATAGGCAATAAAGGAAC
CGACAGAGTAGAAGAGTTGCCAAAAAGCCATGATGAGACCACGGATTTGAGGAGGAGCCA
TTTCACCGATGTAGACCGGTCCGGATGTCAAAGCGATTCCTTGCCCAAGGCCGACGAGAA
CGCGTCCGGCGATGAAGCACCCTAAGCTATGTCGAGGGGCGAATGTCTGCATAAACGTCG
CGATAACAGTAGTAAAGCAGCCAATCCACATGCCCCATCTTCGTCCTACAAAATCGGCCT
GTCATCCATGTCAGTCAACATCTCGCATCCTGGGATGGCGCAGCAAGACGAACAATTGGG
CCACCAAGGAAGAAGCCCGCGATAATTGCTCCGATTGTGTAAGTCGTGTTGATTAGTCCA
ATCATATAAGTGTCTCGCTCCTATGCTATCGTCAGTTATGTTGTAGCCCCCAAGGTGCTC
TGCCCTATTCACGTACGGTGTCAAGATCGAAGTACGCCAGCCAGTTGTCTGAGCCTTGAA
CAGAATTGTATACTGATGCATCATATCCATATAGAACCATGCACATGGCCGCTACCATAG
AGATGTACCTAGAAATTGTGGTCAGAGGTTTTCTATACACCTGGCCTGCGATGCGGTTCA
ACTTACCAATTATATACCCTCTTCTTCGACGCCATTCTGCGAACTTTCTGAAGCTATCTC
TTTCACTCTGTGTCCTCGATCAGTGTAGGATTCTGAAGAACATAGATGCAAGTAATAGCA
CAGAAGAATAAGAAATAGCAAGCAGGAAAGGATATATCAGAGCAACTGAAGGGGAGAAAC
CCCAACAGGCGATAGTTAAACGCCTACTCCTTGCCGCTTGTTCAAGCGCCGAGACCAACC
TCATGCAGAGTATTCCTTCGCGCAAGCCGCTACGGGGAATCTCTCTGAGCAGACGTGACT
GAAAAAAAAAATACCTGACTACTAGTACGGTGACCTATATAAGGCACCAAAATTGCCTGA
CCTACGAGACACGCTGTCCAATGGCCCCGTACGCAGTTGTAGGTAGGGAGCTGGGGTTGA
CAGGTCCCTATACAACTCGCATGAGAACGAACTTTCTGTGATGATGCACGTCGGTAAAAG
ACCTCCGAGTCTATGAGCATCTCACAAGCTTTTTATCCCCAATTTTCAACCCCTACATGC
GCTGTGCTATTCTCATAGGGAGCATCCGAATCCAAAGATTGAGGTTCCATCACGGCAGAC
GGATCAAAATACAAAAGCTGAGACCCCGAAGCAGGAACAAAGTAATCACCTGGCAGTAGA
AGTTGATTCAAAGCAGCCTAGGGTCGAAGCTGCCACTCGAGATCCATTGCTCCGGGGCTA
CCTCGTCATTGAACTCAGTTGTATGTAGCATGACCGATCAAGTTGGGGTAGAAGGTGTAT
TTCATAGCTAAATCCTTCTCCTATATAAGCGATTTCCTCCGAGTTCCGTTTGCTCGTCGT
GTATGACTGACTACATACCTAGGTACATACATCTTCAACGTCTCAACTCACTTCAGCATA
TACCAACAACATCTTTCGAAGTTCCGAGACACAGCAAAAAATTCGTCTGAAAAAGTGTCG
CTCCAATCTTTCGTGACTCACGCTCATTGAATAGCCTGGAATATTAGCCGCTTACAAAGA
GAAGATGGCCTTGCCGCCGCACTTTCGCCAGCTCATGGAGATCGTTCTCGATTTTTGCTC
GGTCATCTTTATCCCGAACACGCGCATAGTAGTGCCCGAGAGCACTCGTCTATACATGAG
CTTTGAGAAACGGAATTTCGTTAATTCCTGTATTTGTTGAACCCACTCTAATACAATTGT
ACTGTAACATGACATCACATCATTCATAAGACATCACAATCTCATTCGTACGGATGATCA
TATTGTTAGCCGCGCCATTCGAGGCCCGAGGGAACCGTTGAGTTCGGTAATAGAGACCCC
CCATCAATTTGCCAGTGGGCGCGCTTGGGCGTGGAGAGGCTGGAGAAGCATGTGCTCCCC
GCATCTGGAGCCGAGATTTGCACTCCCTGTCCTTGCGGGGAATGACCCTGACGGTTGTGA
TTCTCTGCCATTGGCGGGATAATCCCATCGTCCAGGATGGGTGCCCTGTTTCTTTTCCTT
GAAAACTTCCTTGCTTGAATACTAAATTAACAGGCAAGTGGCAAGCACTGTGTACAGTAG
AGTTGCCAAGGTTGGGTATGTCTAGTCGAAGCTCATGGTCTTCCCTACTGCAGTCCGAGC
AATAATAGGCAAATTGGCCGGATGAAATGAAAATGGCTGTATAAAAATGATTGATCAACG
TTTCAAAATGGAGATTCATTACAGTATCCTCAGCTGACCGCAAATGTCCAAACCACCCTT
GTCGAGCCTCGTCACTGAAAGTGGCTAAGCAAAGGAGCACGATGACAATTTTCAGTCGTT
TGGCAGTCGGCGTGGCATTATTGGCCTTTCCGGAACTCATTGATGCTCACAGAGTTCCCG
TTGAAAGGCCAAACCTTCAATGGGGACCCAAGTCGCCAGGACATGCATTTCCTCATTCTC
CTAAACGCCACAAGACATGCTATGTTCCGAGTTGCGGAAGTAACGATGCACCTGAGATTC
TCAAAGCTTTCAAGAGGTGCAACAGGGGAGGCACTGTGGTTTTAAACGAGGAGTATGTGA
TTGCCTCTCCTCTCGATCTCACATTCCTGGAGTCTGTAGATGTGGCCATCACAGGCACCA
TCAAATTCACGAACGACATCGACTTTTGGGTGGTGAACTCATTCAAGTACGACTTCCAAA
ACTCCTCTGCCTTCTGGCGCTTTGGAGGAAAGGGTGTCAATATTTACGGTGGGGGACACG
GCTTGATTGATGGAAATGGCCAAGCCTGGTATGATCGATTTGCAGTCGAGCCTACTCTAT
TGCGTCCCATTCTTCTTGTTTTGGATGGACTTGATCGTGGATCAGTCACAGGATTGAAGA
TGCGAAATTCGCCCGATGCAAGTATCTCTTCGCCTATCCATCTGGAATCGTTGCTAATGT
GGTTCAGTGGTTTAACCTCATTGCCAATAGCAGTGACATTCTGGTCAGCGATATCGACAT
CGCAGTCAAGAGTGAGAGCAAGAATCCGGCCAAGAATGGCGATGGATGGGACACTTTTCG
AAGCGATTCAGTCGTTATACAAGATTCTTACGTGAATAACAGCGATGATTGCGTATCTTT
CAAGCCGAACAGCACCAACATCATCGTGCAGGGCATGCAGTGCAACGGCTCTCACGGGAT
CTCAGTCGGCTCTCTGGGCCAGTATCCGGCAGAGTATGATATCGTCGAAAACGTATATGT
CTACAACATCTCGATGTCCAACGCCAGCGACGGAGCTCGTATCAAAGTGTGGCCTGGCAC
TGATACACCTTTTGAACCCGGTCTCTCTGGAGGTGGAGGGGCCGGATACGTCAAGAACGT
CACTTACGACACCTTTTACAACAATAACAATGACTGGGCTATTGAGATCAATCAATGCTA
TGGCCAGAGTAACCAGACGATCTGCGACAAGTATCCTTCCAACATGACCATCAGCGATGT
CGTATTCAAAAACATGTGGGGAACAACTTCGAAGAAGTATGACCCTAAAGTTGGGACCCT
GACATGCTCGTCTGAGGAGGTGAGTCAGATCGTGAGAGGCACTTGTACTACTACTGCAAC
CTGACACAGAGTTATTAGAAATGCGTGAATATCGCGGCGAAGAACATCTCGGTGGTTAAT
CCGAGTGGCAGGATTCCTCAGTGGATTTGCACCAATATGGATGAGAGCCTGCTAGACATA
AATTGTGTCCCGGCTACGTCGTAAACAATCTTGGCCTCGGGAGTATGTTCGAGCAAGAAG
GTGGCAATCACTGAGAGTATTATTGTCATAGTATGGTTTTCTTTAGCTTTCGAACGAGAA
CTCCCACTACATTGAATGACCATCTGGATACGTCGACTTGGGTCACAGATACACGTAGGC
TCGTAATGCATGCAGACCTTTGTCACTGTTATCATAACCCACTGAAACCTCGAGGATGAT
CGCATCCTTCAATGTGACTACACATGATACCGAAGCTGAGTCCCAGTGTTATGGTACAAA
GGGGCCTCGCGTTCATGGTAAGTTGAGATGCGTGAAGCTTTACCGCGCCAATGGCAATTG
AGAAAAGACACATCACTGCGGCATCGCACGATAGAACGATGTAGTCTATATATGCTACAA
AATGCAATGGAACACTACCACATTGTTGGCGCCGGCTCAATTTCAACGTCGTATTGCGAG
AACGCCCACGCGAGAGGGCCCTACAACCTACCTCCAAACAAGAATCTCGAGGTGAACGAC
CTCCGTCCCAATATTGGCTTTGATCGCTGACAAAGACCCTCCAGTTACTCCAACCAATTG
CCAATTCATTGAGCGTCATCGATTTCCATCATGCTTCTGGGCGGGTGTCTTGTTCTTGTG
GCCGTGGTGTCCAATGTCGCTGCGGTGAATTCGCTGCAACCTCCGACCAAGGTCATCAAG
AGAGCCTCGACTTGTACGCCAGTAGCGGGGCGTTCAACTGCTACAGACGATACATTCGCG
ATTCAATCCGCGATCGCCAGTTGCTCCTCTGGGACTATTGTTATACCTGCGTCTACGACT
TACCACATCAATACGGCCCTGAGCTTCAAAGGCTGCTCTGGATGCACGTTGCAAATCGAA
GGCACTCTACAAGCCATATCCGACACCAACTACTGGGAAGGTTTACGAGCCATCTTTCTC
ATGGATGGCATCAACGGCGCGAACGTCTATTCAAATACGGGCAAAGGCGTCATCGATGGA
AACGGTCAAGCTGCGTGGGACGTCTTTGCAGCTAATTCTTCGTATAGACGGCCGACGCTC
TTCTACATCAATAATTCCAAGAACGTCAACGTCCGTAACCTGTACTTCAAGAGTGCTCCA
AACGTCTTTCACTCGGTCACCGGCGGCTCCAGCAATGTCACTTACACCGACATCACTCTC
TACGCCGTGAGCAACAGCTCCAATGTTGCGCACAACACTGACGGCTGGGACATCGGACAG
TCGACCTACGTGAGCATCAATCACGCCACAGTCACAAACGACGATGATTGCGTTGCTTTC
AAGCCAGGCAGCAGCTTCGCAACCGTTACCAACATTACATGCACAGGTAGCCACGGCATC
TCCGTCGGAAGCTTGGGCAGCGGTGCCGCAAATACAGACACGGTCCAGAATTGTTTCGTT
AGCGGAGCGACCATGATTGATTCTACCAAGGCTGCAGGTCTCAAGCTTTACCCGGGCCCC
CCGAAACATGGCACAGCTGTCGTGACCAATGTGACATTTGAGAACTTTGTGTTGAAGAAC
ACCGACTACGCTTTCCAAGTTCAAAGCTGCTACGGCGAAGATGCATCGTATTGCAGCAGC
AGCCCGAGCACCGCGCAAGTCAAAGGCGTGGTGGTGCGGAACTTTTCGGGGACGACAAGT
AGCCATTATTCGCCGAATGTTGCAAACATCAACTGCCCAGCTGCTGGGTCGTGCGGCCTA
ACCTTGAGCAACATCACGGTGAAGCCGCCGAGCGGCTCAGCCGTGTTTCAATGTGCAAAC
ACGCCCAGTAGCTTTGGGGTGCCGTGCTCTGCTGGCGCCAGCGGATAAGGTCTAGCATGA
AGCATCCGCGGTGATCTACCTAGCAACTCGAAAGCGTTCGATGCGAAACCATCGACGTAG
TTCAGCGTAGTCAATTGAGAGACATTCATCCTTATTCTGACTACGCAAAATGTGTCTCTT
GCTTTAGGTATATCGCTTCAAGGTATATCGTGAATCACGTATCTGTAAACAGGCGGTCTT
TCCATCTTTGAACCGGCTACTCTACCGGCCAAAATACTTGACTTCCAGGTATCTCGCTGG
CACGTAAGTCAAAGCCGTAATCACAAACGTAAACTCATTCGCAACATCGCCGCCATTCTT
CCCAATCGTCTTTGCCAGGGGTCCAATAAACCACGTCTCATCCATGCCCATGACCCAGGC
GACAATGCCGAGTCCAAAAGCGACCGAGGCACCAATGCCGAGAGGAAGCTTTGCAGGGTT
GTTCCAGTTGTCGAGATCGTAGTTCGCAAAGTTGCCCTTTCGAAAGATGAAATGCTCCTG
AAAGAGAATAATGGCGTAGCTAGTGCACCAGTATCCGAGGAGACTCAGAAAGTTCTGCAG
GTAGGCGTTCAACTGCTCTCGGCCGCCAAGAGCCAGGGCAAGAATACAGAGGAAGCAAAA
TATTGTCCAAATAAAACGGGGAATCGCTGCAAACGGCCGCGCAAGCTGCTGGAACGAAAT
GGCAGCGCTATAGATGCTGATGACGTTGGTGTTGATACCGGAGAGGACCAGCAAAGTAAG
TAGGAACTTTGCGAAGCCACGCGGATATAGCACTTCTTGGATCAGGTAACCCAGACCCTG
GTCGTAGGCGTCACTCCATTCGGGCTTGTTGTGGAATCCGGAGGCAACAACGCAGCCGGC
AACCATGCCGATAGATGTCGGGATTGCGATTCCAAAAGTCGTCATGAGGAAGACCTTGAG
TCGGCTGACGTTGGCCGGATAGTGGACGTAATAGTCGCTGACCATTGTGCACCAAGAGGC
GCTCGAGCCGTAGACGATGGCCAGCAAACTGAGAATCGCTCCACTCAGTGTGGTGCCGGA
AGCGGCCGGTGGTGAAGTGTTGTCCGCAAAGCGACCGCTCTCGCCAAAGATGATCATGAA
GATGACGAAAAAGATGATCCAGGCGTATCGTTCGTACACCAGGATGGCGTTTAGGCCGAC
GAAGGAGATGGCCAGCGCCACCACCGCCAAAATGACAATGCCGAGAATCAGTGAGACATG
GCCATCAGACACGGCCGTCAACGCGAGTCCGCCCGTGATACAGGACACCGCCGCCCATCC
CATCTGCTGAATGCTGTTGAGCAGTGCAATGAGCTTGTTCGGCCACCAGCCGAAGCTGTA
TCGGCTCACGCTGATTTGTCGTAGCCCTGTCGCCGCTCCAAACGTTGCACAGTAGCCGGT
GACGGCACCGCCCATGATTGACGCGAATATCGTGACGAGAATGGCCTGCTTGAGGCTCAA
TCCAAATTCGGCACCCAGGAAGCCCGTTGCGAAGCAAGACGTGTTCATCGTTCCGCTCGC
CCATAGCAAGGCCATTGTCAGCTGCTCTATCCACGGAACCGGCTTCTTATCTTCCTCTTG
CTTGCGGACGATGGCTTCGGACTCGATGCCGAGTTTCTTGTCCATCTGAGCCTCGATTCT
GCGCAGCCGGAACAGCAATCCGCTGCCCGTTCCTCCAGGTACCGACTCGGTAGAGTTGTC
ATCAGATACAACGGCTGTGGCATCTTTTTCGTTGGCAGGCTGGCCAGGCGCCCTGTAGCC
GAGTTCCGGGTCGTGCTCCATTTGCAAGAAGGCTCTAGGCCGTGACAGCCTTGAGGAAGA
GGAAAAGATGCAAAGGTGCACGACTTTTTTTTTTCCTTTGCTGGGATTTGAGTCAGTGGG
GAGCAGTCCCTTTTAAACATCGATTCATCCATTCCCGTTCCTACTCCTCCGGATAAGACC
AGGCCAGATACGATACTGGAGCAGCCCCTGGGCAACTAACTTTTCTTAGTTGCGATCTTT
TGTGTGCCGACTCACGCGACCTCGAGAGAACTGTACTTGGTAATACTACGTTTAAACGGT
CCGTTGGCTTATCTGGATGCGCCACCCGTGCTGCCTTTCCCTTAGCGAGAAGGTCTAGTT
GTGAGAAGGGCACCGGCTCGCCATTCCCGAAAAGCGCCCCATAAGGTGGGATATTAGAGA
ACGGGAAAACTTCTGCTCTAGTCGGTGATAAACGCGGGGTGGAGACGAAATGAAGGAATT
TCAGTACGGGAAGAACAGACCTTGTCTCACGTAGTACTATCAATTGCTGTCTAACCGTTG
ATCACAAGATCTGTGCCGTTACGCCAGTGCCCTCTGAGTGCTACCGCGGGTTCAACCAGC
AGTCACTGAGGCCCCTTGAAGCAGAATGAGCATCTCTCTACTTGTTACTGCTCCGGTCAA
TCAAGCTGTGTCGGTCATCTGTCATCAATCTCGAACCCGTCTCTATCAGCACTCTGCGGT
TCATATCTGGCACTAGTGGCCAAAAGACCGAATCGTAGCAAGGCTGGCAGTACGACGCTA
CGGCACGGCTATGCCGACATTCGGGGCAGTTCCCTTCCCGTTGGCCAGAACTGGGGTTGG
TCGGTCAAGCTTTCCGGGCACTAAGCCTGGGCGTGGCAATCGTCGCCGGATCTTTTGCTA
GTTAGGACGGCGAAGCGCTCCGTATCACCAGGTGATTAGAGAGTGTTTATAAGAGTGCAG
GGTTAAACGCACAAGAGGCACTCATTTCTAAGCCCGAGATCCGAAGTCACAGTATCAGGT
TGGAGCAGATGGCCGGCTATCTCTAGGGGGCAGATAGGCTGTCCGAGTGTCGGCATGTTG
CAATGAAGTTCTCATCTACCATCTAGTCGAGTCGGTAAGATTTTGAGGGCCAGTGAAAGA
TCCTCATATGGAATAATAGGTAGCTAGGATGGCAGTTCGCATAACAGTCCAAGTTTGGCG
CCGAGGCATGGCCTTTGCACCAATGTCACTCAACAAGCGCTGGAATCGCCATTCAACTGT
CTTTGAAGAGCTCGTTACTATTTCGAAAGCGTGCGCGCGGCTTCAGTCCGGCATTTAAAT
CATTACCCTTAGAGGTTCTTAATTGAACCCAGACAACGTACCAAGCAAGCTCCGCAACTG
GTCTCAGAGCTGTCACACTGCGCACGACCACCTGGCACTTTCACAGCACCCACCTTGCCC
ACTCTACTAACGGCGTCAAAAAAAGCCGGCAATATCCATTGCTCGAGAGGGTGCTGGAAA
ATAGAGCCTGGAAGTCTGCCCAATTCCATTCATGCACCTGATATGGCAATGTTAAGGCAA
TACGGAGAAGGAAGAAAAGCCATGAGTGATCAATTGGGCGTTGTAGAATGTGCTCGTCGG
CCCCATCTCAGCAGAAGAAGTCAACAGCATTTATTCGCGAGGATCGTGCGAGGCAGAATG
TCACGATTCTTCATTTGAGTACGTGTGCATAGCTTTCATGGCTTTCTCTCTTCTCAATAC
AAAAAGGGCATCTCTGAACCAAGCTTGAATGGGGGACTCGATGATCCCATCACAAATCCG
ACTTCAAGAGATCGCACGCTCGAATTTCAGGTTAACCTTGCTTACCCTAATATGATGCTT
TCAGCCAACAATGGGATACTACATTTCTCGTTCTTCCGAAAGAGAGGCTACGAACCTGTA
GTCACTTAATCATGTCTACGTCTCTGTCCTTCTCAATCTATCAGTGTCATTGCAATCGTA
CAAGAAGAGGGAACACCTCGTAATGTTGCAGAAGATAAGCAAACCCGATGCCCCAGCCGT
CAACGTAAAGCTGAAGGAACGATCAATGGCGGCAAATTGCAGTTTCTACTCCTCTCTTTG
ATTGAAAGACTGCCTGCTACCTATCCATAAGTGATACCACTTGGTAGAGGCATGATGTCT
TATTCAAATGGCTTTGCCATGGTGAAGAACGAACCACTCTCCTCAAAGGTAGGTATGTAT
CTGTTTTGAACGGCCCAACCTTGATGTATCCAAAAGTCAAGCGGCGCTTGGCTCTAGCCG
CTGAATGTTCTACAAGTCCTGACCATCTCGCCCTCAGTGCGCCCTTGCGGATACTTGTTT
GCGTATACGGCTACGCTGCAGTTGGTGGACATTACACTGCGTAGAGTCGGTAGAAGGCTT
CCACTAAACATTGTACCAATGACAAAATAATGGCTTGGAACCGTCGGTGGGCAAAAGCTG
ATGACGCTAAAGAGTCGAGTCGAGCGCGTTGCTATAAGAATGTGCAAATAGTGCGAGTCA
CACAGGGTTGAGGAAAACTCAAACAAGCCTCCTTTACCCCTTCCAGCGTTCCTCTCTTGC
TTGCAACGCTCCACGCGTTGGTCAACGAGGGACTTTGAGTCTACAACGCCAGCTTCACCC
CTCGACGGCAGTACAAAGAACACTCATCTCACATACCACACAAGCCACACACAACGCACG
CACCATGGGCATCATCCGCAAGGCCAGCCTCGGGGTAACACTCGGCACGGCGGCAGCACT
AGGCTACGTCCGCTTGTCGACCAGCATCATTGCGCCAATTCCTCTCAGTGACGCGCTGTA
CAGCTCCAACACGTTCAAAAAGTACAATGTGCATCGAAACCCCGCCACCAACGACATCTG
CGTCAAGACGATCCCCCTGAACCGCATTCGCCCGGAATTGCTGCAGAAGGAGGGCGACTT
GGCCCTCGAGTTTTGCCGCGCCGTCTGGAAAGGCTGGGGTGAGTCTTGTTCCCTTTGCTT
CGTTTCGCATCTTGCGTAGCGGCCGATGCCCCTCAATCAATATTCTCACCTCCACAGGCA
GGCTAGATATGACGTGACCTGGCTTCTCTCTTGCTGACAACATGAAAGGCTACTCAATCC
AGCGACGATACCTTCATCGCAAGTACTTTGGCACCGACACATCCTCGCAACTGTGGACAC
CAGAACAGATCGCTGCCTCAAACTTTGAACCTGGTACCATTGTAACGGACCATTTTGAGG
TTGTTGAGCGCACGCCGAATGAGATCACGATCCGCTGCGGCGACTCTCCCCGAACTCAGG
GTCCTCGGGCCTCCGATGGACTCTTTGCCATTGGGGCCACTATTGACAAGGAGGCTCAAG
TGGCGCGACTGACGCTCAAGAGCTGCTTCTTCCCCAGTGATCGCAAGGTTGAGGGTGACA
AGGGACCAATGCCCGGCTGGATCGAGAACCTGCACCAGTGGTACTCGCGCATTCTCATGG
TCAGCGCAGCCCGTTCATTAACGCGATGATCGCTCGGATGGACAAAATGGTACATGGTGC
TCCAAATACTTTGATAGGGCCAGGGTGGCATCAATACCAGTAATCGTACTCAGTAGCTAC
TATGTAGTAACCTCCAGATCGTACCGCTCGACAGAAAGTGTCAATTCAGATGTCAAATGT
CACGAGTGCTTCCTAAGAGTCCAAAGCTTCCAGAATACACGTGCATTATCAGGAACCTTC
GATTCGTCTCGAGGACAGGGAACTGAGCGCGAATTAATAAATACCTTCTTTTGAGAAGTC
ACAGGAGTTCATCTTACAATAATAGGTGTACTGCCTAACATAAAGGTATGTGAGATACTG
GGAATCTGGTCAGACTCCCCCTTGTGGGTAGCAATATCACGGGGAGTCGTGGAACTATAA
CATGAAACCTTGGAAGATGCTGAACGCAGTCAATTGATTAGTTGTGGTGGTTCTAAACGC
TTGAATAAAGCTGGTAGTCGCACATAGGCTTCTGATGGCGACTGTGGCCATCAGCCGTCA
CATGAAGCTCGCTGCTGCTTGCTCTGATAGCCCCTGGATCGTTCTCTAGTAGATGGAGTA
CCACTGATCCCTTCGAAGCTCCCCCGTCCGACGATATAATGCCGGCCTCGAAGACTTGAG
TATTTGCTCCTCGCCTCCTGGCGCATGCACAATTTCACGAATACGCTGGGAAAGATCTGT
CGCAGCAGTTACTTGCTGTGACGGCAAGGAGAGCACACTTTTCCCGTATATCCGGCTTCT
GACGGCAATTACTTTAATTGGCGATAACTTTCGTAAGGTCCAGCGTGTTGCGAGATGCTG
CGACCGTCGAAATGATTCATCATGGGTGAACCGCCATTTTCCAAAACCTCGGCCATTTAT
CTGTCACAAACTAATAATGTCAGGCGAGTGAGCCAATAGTCAGCCTCCCTTAGTGAGGCT
AATTGGTAATGTCTACCCATCCCCCGATCACACTTCATTGACGGTATAGAACCCCGTGGG
GCACGCGAACCTTGTCGAAGCTCTCAGACTCTTGACTACTACTGCAATTTTTCGTATGTT
TGATCGTCGGGCGGAGAACCTCCAGGAGCGAAGGAATGATCCCATTCTTTTCCTTTCCTC
GTCTCGCAGTATAGCCTGCAAGCCGCAAATTGATATTATGCTATTCCGTTGTATTTTACA
AGCAGCAAGGCTAATCATCATCTAGGCCTCTGGAAAACGTTGCCTCATGTCATAAACGGA
CTCTTGAAAGTCGGATTCGAAATTACTGCTGTAGCACGGCTCACCTCTCAATCGACGTTA
CCCGAGGCAGAACGTAAAGAGAGCTGACATGACCTCAACAGGAACAGTCGAAGATGCTCT
CCAAGGCCATGATGCACTCGTTTCTACTATGTCCGCCGTGGCAATTGGCGACCAATGAAG
ATTCATCGACGCCGCCGTCGCTGCAAAATTTCAACGATTCTTTCCGTCTGAATTCTACGT
CAATACTTGAAGGACAAGAAAGTAGGCTCTTGGCTGGATTGTGAAGAGCAAGGTTTAGTT
GACTGGCTTCCCGGACGCGGTTACGCAGAAATAATGCTAATTCACTTGGGCGGGCTTGAC
AGTTGGTTTGATCTTTGATTGAGTAGATTGTGACGGCTGTTGAAGCGGTGTTAGTTGGCA
TGCGCAGTGGGCTACTCAGAATGAAGGTGAACAACAAGACTGCAACCATCATCCACTCAA
GGGAGAAACCATACGCAGCAACAGACGTCTCCCTTTGTGACCACCCAGAATGAAATTTCG
AAAATCTTATCTGTATCATGATTTAAGATCACGCACGTCAGAGGCAGCGACTTCATAAGG
CAACAAATGAGAGCGTGGCAATGAACGACTACCCCAGGTCACTCATTACCTATACTCAGT
ATGCATTCCCGGCAAATAAGTCTTGGAATCCGGTGAATATGAGTGAAAATGATGGTGGCC
CTCTGGAAGTCAAAGCTGACTCTACACAAGAGCTTCAAGTGAAAACTCAATGAAGACCAA
CACTCTACTATTACTATAGCGACATATCATAACTGATATTCTTCAAATTATTCACTAGTC
ATACATAGACACATTGAGCCCATCAATGGAGCATTGCAGACATAGCAGCTAAATTTACCC
TCTCAACATCGAATTCGTCGATTAAGCCTCGATTGGCGGCTGTGTTTCATAAGCAAAGCG
TTCATCTCAATTTACCATCCAGTGGCTAGGAGTATCTGAAGGTCGACCTACCAATAAGGA
GCCAATGTCATTGAATGGCCTCAGGAGTAGCCCCTTGTCTCTGTCAATCTGCTCGTGAAC
AGCAGTAGTGACTACCTGAGTTCCGGATGCGATTGCCTGCTTGTCGGATGAAGCAATGGG
CGAAAGCATTTGCGAATTCTCGGCAACGTCTTGAGCGTACGCCTCGAGGTTCCCCATTAT
TTCTTGTTGTTTCTGTGCCGACTGTTAGTCGAAATTCCCATTACTGTACTGAACGGCGGA
ACCACCAACATCTTTGACCGTAGATTTGACACCATTCTGTGCATCTTTCATGAAGCTATT
CAGATCTCTCAACTTCTTGTCCATGACATTCTGCTGACTGTTGGAGGCATTGGCCTCGAC
GCTCAGCTGTTCACACAACTCGAGGCCTGGAAAGATGTATTTTTGGACACCGATGTATAC
ATCAAGCCAATGCCACGAAACATGCCAAGGTAAGCACGTATCATCATTGTGAATGTAAAG
ATTGTCTATGCAAGAAAAAAGAGGTCAATATACGAGGGGAGGAAGCCGGCGTCTCACGAT
GGATAGCATACATGGCGGCGAAGATCTGTGAATGTGAAGCCCGCAATCGATGGCCCATCG
CTCGTTGCGGTTTCCAAGTAGTCGATGAACCTAACGATCTGGTTTTCCATTGCATAATCG
ATCATTTGACCAATTGCAAGGAAGAATCGAGCCAATTTCGTAATCTCCGCCTTGAGCTTG
GAGAGCGTGGAGATGCATTTGATGAGGATATTCTTGACTGTTGTCTGATTCATCCATCAT
TAGAAAAGGCGCGCTGATCGAATATAGAGAAGTACAGTGAAGGCTCACAAAGGATATCTT
GTTCGATTGGAGTACTGCAAGCTCCTCCATTATACCAGAGAGAGCTGCTTGAACATCAAC
AAGACTATCTGACGCTTTCTGGTAGTTGGATTGGGCAGCGGTGAACCCAGCTAGAGTGAG
CTCCAGATTCGACTTGGCACTTTCGACGTAGTTGGCGACCAAAGAGTCAGATTTGTCATG
GCTGGATACAGGCTGCCCGGCATTTACCAGAGGAGTCTGCAAAGGTTAGCGGCCGTAAGA
TAGAATGACTGCTGTTCAATAGGGAGACATGTGTCGTGCTCCTGATGGAAGATAAGTCAA
ACACACTGACCTGTCCAGAGGCGCCTCCAGGCACAGCTTGAAGGATACCGTTCAGCTCCA
GCAGTGCCTCACGTGCTTCGTTGACCAGCCGATTCCACCTCACAACCTTTTCCGAAGATT
TGTCTGGAGGGGTTGTCCCAAGTTCATTCAGCTGCGCTGCAGTATCGGATACTTCATCCA
TTACCTGACAACCGTTAGCACGTGAACTCGAAATGGACGAGTTATGCTGCTTTCTGTTAC
CTCGATTGTGGTGTCCAATACTTGATTGAGCTTTTTGCTGGGTGGTCGCTCGGACGCTTG
TAGCGAACCCTTTGCTTTCTCAAAGAGAGATTTGATGAAATGGAAGCCGTCTTCGCTTCC
GGGTTTCACTATGCTATCCCAGTCAACCCCCCCATCCTTGCCGCTGAGCAATGCTCCCAA
GGATCGCACGCTTGAGAGCACCATTGGGACATAGGTGAATGCCGGGTGGTCCACGTCAGG
AATCTGGAGCCGTTGCTGGGCTCTGTCTTGTTGGTGGCTTCAACATTTCTTCCTCCAGAG
GCTGCCGAGGAAAATATGTTGATCGCCTGCAACACGGAGCCAGTGTTGCCCATTGAAGAA
AGCATACCTGCTCCCATCGTAGATGAAAGCGTATTTGCGACTGATGATACAAACTGCATC
CCAATCACCTCCCACCTATGCAATTTGAGGGTCAGGTAAACGCCAACTGAATGGGATGAG
TTTCGTGTCAAAAGAGAACACTCACCCAGATGGAAACTTATCAGCAGCATCTTTGAATGC
ATCTTCCGCGGTATCGAGGGCTTTTCCCATTCTCTCAACTGCCGCCTTGGCCATATCTCG
CGCTTCAGTAACTCCAGAGAGCCGGCTCTTTTTGGCCTCCAGCTCAATCTCGTTGTGAAG
TATCATGTTTTCAGTGTTTGTCTCCTCTTGAACACTTGCTTGTTGAAATTCTAGGACGTA
GGCTTGCCACAGGTTGAAACTTTCTTCCACCTCAGTAATTGATTCTTGGCATCTGGTTGC
CCCCTTTCTCAGAGACTGCATGTGAAATTTCAGATCCTTGGCAGCATTCCGATCCCCGAG
GGTACTTATAATGTCTTTAATCTGATTCGGCAGTTAGCGACTCAGGTAGGGACTAGATAG
AAGGCACAGTCATATACGCACAATATTGAACATATTCGTGGAAACAAGGGCAATGTTCCC
CAGGTTGACCTCAGCCTGGGTGAAGGCGATTTGACCCATATCGGAACACTCAATTAAGTT
TGCATTGAGGGACCTCCAGCTATAATGTCATATCTTAGTACGGTCCTGATCCGTCCGGAA
CCAACGTGGTTATAGGACCTTAAATGCTTGAAGCCCCCTTCAGGCGGAGACAGCGTTATA
GAGGTCGCGCCGGGAATCGTTGATGCGACATAGCACGCACCCATAAGACTGATGGCCATC
GGGGCGGCTGACAGGAATTCGCTCCAGTCCATGGAGTACAGGAGAGAGCTCTGGATATCG
AGAATGAATCTCGAGGACGCATCCGTACGCGTTGCTTCTTGTCGCCTCTGCTCATCAACG
ATGGCGGCTTGCTTTTGAAGCTCATCATGTCCGAGTGCGAGAGCCATGATGCTTACCTTT
TTTGCAGTACCTCATCGCCCTGGAAAAGGTCGAACAACACATCAAATAGGTGAACGTATT
CTATCTATTTATAGGTGAATAGCCGAGAGAGCAGTGTGGCATTCTCACGGAACAAGCTTA
TTTCAGCTCAGGTGACGCGTTCCCAAATGAGGCAAGCATGATGATCAAAAGTCGCTTGAA
GTTCAGCTGAAGCACGGTATGACAGCTTACCAACTGAGCTGGAGTCCAATAATAGTCGAT
CGGCTCATCCTAGTCGCCTCTTGGCTTTGACAAGTGACAGAGTCTGCATTTCAAAAGAGT
CAAGGCCATCGACAATCACATTCACGTTTCTATTCAATTGTTATCAGAAGCTAAATGCGC
TGCGCCATCATACGCCCGGCTGGGTAGGTCACCATGGCGATTGGGCCATGAAGAAGCCAA
TCGACATGGCGATGCAGCTCGATGAGATTTAGACTTTTATATCCGCTGAGACACTGGAAT
GCATGTTTCAGCTGCGGCTGGAAGGTGTAGGCGAGAGTCGAACATCAAGCCTACCACTAA
CGAGCAACTTGGTCTGGATAAGTAAGGCTCCCTGACACAGAAAAACACAAATTCCAAAGC
GTTCGCGTCTTCCTTGGGTAGCTTTATCCACATACACATGATGGACATGAAACCGGGCAT
AAGAGACCAAAAACATGCCGGAGGCGTACAACGCTTCCAAGACCGAGCTTTAGGACCCCT
TGATTGGATATCCAGAACGAACTTCTCAAGCGGCAACGACAAGCTGACTTTCGTGATGAG
GCCGACTTGGATGCTGATTCTGGAATCCTACGAGCGAGAGGCCCAAGGGATTGCTGTTCA
AGTGGTTGAATTCTGAGCCAGACTCGCCGCACAGATAAAAGATTCAGCGGCCACATCTCT
AACGAGTCTCAGAACAGCATTTGGCAAGGTGCATGAGCTATGCAGCGAGCTTCATGGAGA
CTTTGATGACCGAGGCGAAGGCACCGAAGTTGTCACCCGCATTGACTCAATTTTAAGTGA
AGGGGTTAATGCCTTTGCAGCAGCGGAAACTCTCGCCGAGGACTCCTTCACTCAAGTTTC
CCGACTGAGCCAAGAGGTACCTATGTTCGTTTTTCATCAAAATTTTACTATTTCAGCAAG
AGCATAAGAAGCCTGATTTGACCAACCTTTCGACAGATTCGAGAGACGACGGACATAAAG
ATTCAGAACCTCCAAAGCGCGGTCACTGAGTTCGAAACCATTGCAATGCCTGAGGCATTG
GAACAAGCCAGAGCAGAACTTAAGCACAAAGAAGATGACATTGAAGTGATGACGCGGGGA
GTTGTAGCCGTCGCGGAAGCTGCCGCTAAGCTGAGGAGAAAGAAAAGAAAACTAGAAAAT
GCGATTGTGAGTGCAGGGAGTCGTCTCTCGGTGATCATTGTCAGTTCTATGGACTAACGT
GCAGAACCCAGCCCAAATGGGCCGATCCGACGGGGATAGCTAGGCAAATATCTGGTATTG
AGGACAAAATCAAGGACTGCGAACGTGAGGAGTCCAACCTCAATGCCAACATTGCCAATC
AAACTGCGGTTCTCGAGGGCTACAAGGAGCAGCTCGTCGCGCTGGAAAAGGCGTACCATG
ACCGCGGGCTGGGTCAAACCAGGATCCCGGAGCTGCAGGAGAGAATTGCTGCAACAAGCG
GCGCTTGCGAAAAGACTTATGCCGACACGGTCACCACGAAGCAACAGGCCGGGCTGTGCT
ACAAGAAGTTACTTGAGTGCAGCGTTCAGGCTCAGAATGATGCGGGCCTCAAGAAGCAGC
AGTTGGTAGATTACATTCTGAGTCTGTTCGACATGGGATTATTCCACCCTGCAGTGATAG
AGCCAGTTCGAGTGGCTCTCCTGGAGTTGGAGAGGGATGATGGGCCCAAGGCGTTGTTGA
AGACTGAATTTGCGGATCGGATCAAGGAAATATGGAGAAAGGTTGATTCCATGATACTTG
GCCATGATCCTTGATCAATTCTGAGGTAAATGTCCACGGGGTTCTTGGTGACGGAGCAAT
GTGTCTATCGAACTGTCTGACTGTCAAGAGGAGCTGTTAGCATCACAGTCATGTATAAGC
ATTGGATCAAGGATGGCGGTTCTTTTTGTTGCCGACACATAGCATCCATGCTTATCGCAT
TCGCTTTTTGACTCTATATTTCCCATTGTGCCGTAGTGTTCATTCCTTGGTATGTCTATA
ACCTAATCGTTCCTTACTTTCTGATCCCATGAAATACGAGACTCTCGGCCTTGATGATGA
ACTCCAATCTCACAAGGCGGGGCAGCGGAACCCTTCCCCCACTCTAAAACCACTCTAGGA
GGAGACAAGATGAAGTGAACATTTCGACTTTTGCAGCGGCTTTTCAACTTTGACCCATCT
TTTCATTGAGACTCTTGTATCAATCAGCTCGTTGGAAGACGGAAGATATATTTTCTTACA
CTGCTCTCATTGCCCATCATGACGTCGACCATGGGAGTTGCCATAATCGGAGGCGGCCTG
TTCGTCAAGGCATCACATCTGGTAAGTTCCATCGACTATTGCCACTATGACAACATGATA
ACACCCTAGCTAATGCTTTGCGCAGCCCGCCGTTCTCAAATGCGACCTCTTTCATCTCGC
TGCCATCTACTCGAGGTCTCTCAAGTCAGCAGAGGAAACCGCCAGCCTCATCCCCGGATC
CGTCCCCAAGCCGGATCTCTACTCTGAAGACTCAGGCGCCGGCAAGTCGTACCAGGACCT
CCTTGCACGAGACGACATCACCGCCGTCATCATTGCCCTCCCCATCCTCAGTCAACCTTC
TTTCATTGAGGCGGCTCTTTCTGCTGGCAAACACGTACTCGCCGAGAAGCCCATCGCCAA
GGATGTTGCTACAGCACGAAATCTCATCGCCACCGCTCAGCGCATCGGCTCAGAGACCAA
AGCAACTTTTGCAGTCGCCGAGAACATCCGGTTCTACCCCAGCTTCGCTTATGCCGCCAG
CGAGGCCGCAAAGTTTGGCAGAGTAAACAACTTCACCGTCCGCGTCCTGTGGCGCATCGA
GCCCGACAACAAGTGGTACAACACCGCTTGGCGCAAGACGCCCGACTACCAGGGAGGCTT
TCTGCTCGATGGCGGTGTCCACTGGGCTGCGGCCACGAGACTGCTACTAACGGGCGACGA
GAACACGCCGGACGCAGTACAGGCATTTACCGCACTGACGTGCGAGCACCTCCCGCCCAT
TGACACCGTCAACGCCATCATCAAGACCAAGTCCGGGACAGCGGGTGTGTTTCAGAACTC
AGCTGGGTCTCTGCTTCAGGCATTCGAGTGGAACTTCTCGTACGAGAAAGGCGCCATCAA
GGTGGTTGGCGAGACAGTCACGGTGCAACCGGCTGGTGGGGAGGAACAGGTCAAGCAGTT
TGATAGGACGAATGGCGTGAGCGAGGAGGTGGCCGCCTGGGCGCAGAGCCTCGTCGACGG
CAAGATTAACCCATTGCAGACGCCCGAGCAGGCCCTTGCCGACCTCGAGTTTATGGAGAA
GATGTTCAGGAGTGGCGACGAGAATGGATCAACGCAGAAGTACGAGCTTCTATAGGACAA
GGAGACAACGGCGCTAGTATTGACGCATATGAACACAAAATGAAGCCATTCAACGAGGCA
TCCAATCGCTGACTCAATACAGAGAAGAGTGAAAACATATGAGAACCATCTGCACCACCA
ACAGCTCAAAGCTTGCTTGCCTCCTTTGGTGGGACGACAGGTCCCAAGTGAATTTTACCC
AATGCTTCCCGTAGTTGGGTATTTATACCGTGTTTGGGGGGTCTGCCCGTGGCCCTCTCA
ACAAACACATGCACAAAGCCTCCCACAGCCTTGACCTCGTCACAACCCTTTTCGAACAGG
GCCACTTCGTAGGTTACGCTCGAGTTCCCGAGCTTGATTACGCGCACGCCGACCTCCGCC
ACGGCCGGGTAGGCAATGGAAGCCAAGAAGTCCGTGTGGGAGTGCACTGCCAGGCCATAC
TGAGGTGATGTAGGGGGGTGGATGCCACACTTTTCAACCAGATAGCTGTTCACGGCCGAG
TCGAATCTAGCATGCAGCAAATGCAGCGCGGTGACTAGTCAGCTATAGTCTCCAGAAGCC
AAAGGTACCTTATGCAGTGTCGACCGAGTCAGGAAGCAGGAAACAGAGGTGGGTGACCAG
GACTGAATTTGCCCAGGTAGCTCATCGCGTATATGCGGGTGAGTCTTACAAGAAGTTATA
TACTGAGTTGTTCATGTGATCGTACATGTCGTTGTCGTTCCTGTAGCGGCAGAATACATC
AACATGGGACACAGCCTCTCAAACACAGTGGAACATCTCATCACTGAATAATTTCTCTGG
CCTGCTCCGCTGTCGAGCTTGTGTCTTGCCAACGCTTGGCTCAGAGGCGGGTTCGTCATA
CGGGTGCGCAGCAGGGACTGGGAGACAGTCAACCCGACTGGCTGGGACGGGACGCGCGGA
CCACGGTGCGAGTAGGGGTGTGACGAAGATGAAGCAATGCAATCGGACTGACCATCTAGT
TCTATACTCCAGCAGGTATGGATAGTCCCGGCGACAGCGGGTCTTGAGGTCGGCGAGGCC
CATGCTTCAGGCTCGACGTGGACGGGGAAATAAGGAGCAGTGCAGAGGATACGTGACGTG
CAAGACACCTGAGTCGTCAATGGCGATTGAGGCAATCGGAGGAATGGCAATGGGCACGCT
GAGGATGAATGAGATGCAAAGGATTTTACCATCACCTCTCAGAGCGACATGCATTGAACA
GGTCTGCAAGTTAATGTCGTGCTCGGTGAGACTGGAGCGAGGTCAGTTCGGCAGAAGCCG
AGCCTCGGCACACTCGACGTTGCCTCCAGGGTAAGGGAGGCAAGCAACCAAAAAGCGGCA
AAGCGACATGAAGATGTGATTACCTAAGCACCTAGAGGGTTGCCGGCCACGCCTAGTGTC
GGATTCCCCAGTTCGCCGCCTGCCTAGTTGGGCGGTTCTGCCAGCTCAGACCGCCCTTTT
TTTCGATGTTCATGTTGCACCTCAATGAAATTTTCCTTCCACGGCAGCAGATGCTACGTC
ACTCCGCAGACGACGACACGCAAATCTCAGAACAACTTGATTTGCACTTCAACGGCCAAG
TCCGTGATCCGGAGACTCGACACGCAACAGACGCCAGGCGAGCGGCGGCTGCTTCTGACG
ATCGCCGCGGAGGAGCGCGTGGCTGCACAGAGTTGAAGCGTGTCTTTGGTCTTCGGTGCT
GCCTGCTGATGCTGCCGCGGGTCTGTTGGAGACGCATCCGCACACTCACACGAACCGCCG
CCGCCGCAATGACAACGTCTTCCGCACTTCCTACCCCCGCCGCTGCAGCTCCCGCGAGCA
GCTCGGCGTCCGCAAATGGCGCTTCGACGCCTGGATCGATGGCGGCCGCACAACCTGAGC
AGTCAGGGGCGTTTGTAACCGGAGCGGGAGCTGGAGCCGAGGGGCGGGCGGTTGTTGAGG
GGGGTAACGAGGACGGAGACAGAGCAGCGCATAGTCCAAGGGTCAACGGAAGCGTGCAAG
TGCTCGCGGATGGAGTCAAGGCTGCCAAGAAGAAGCAGAAGAAGCCGAGTCCCAGGGACC
GGTCCACCATACCCGACCCTAACGCCGTCCTCATCACGCCTGCGGGCGACATCTGGCCGC
GTCCGTACGTCTTCGAGGACGACCTACGGCGCGTTCTACCTTATCACTTCACGTACAACA
CGTACTGCAAGGAGAGATGGCGTGGGCGGTCGCTCATAGACATATTCGAGTCTGAGTTTC
GAGATCGCCCTGTCGAGTACTACCGCAACTCCATGGTGAGAGGCGACATCTACGTCAATG
GCCGTGTGGTTGGCCCAGACTACATTGTCCGCAACGGAGACCTGATATCACACACGTTAC
ATCGCCATGAGCCCCCCGTCACCGCCGAGCCTATAGGCATCATCCACGAGGACGACGACA
TCATTGTCATCAACAAGCCTTCGGGCGTTCCGGTGCATCCTGCTGGTCGCTACAACTTCA
ACTCGGTCATTGAGATTATGATTGCAGAGAGGGGCAGGGACTTCATGCCCTATCCGTGTA
ATCGATTGGACCGTCTGACCAGCGGCATCATGTTTATCGCCAAGAGCGTCAAGGCAGCCG
AGGCCATGGCCATCAAGATCAGGGGGCGCACTGTGAGAAAGGAGTATCTGGCGCGCGTTG
TTGGCCACTTCCCCGATGGCGAGGTGGTCTGCGACCAGCCGATACTGCAAATTTCCCCCA
AGCTGGGACTGAATCGCGTGCGCGCCAATGGCAAGTCGGCCAGGACCGTCTTCAAGCGAC
TGGCGTACTACCCACCGCGTGACGGCGATGCCGATGAGCCAGCTGTGCTGGGTGAGGATG
GGCGGCCTTCCACGCCCACGAACGAAGAGGAGCGTGTTGGGGATGAGCAGCGCACGCCTT
GGCTGAAGAAGAAGGGCTACTCCATCGTTCGATGTCTGCCGGTGACGGGTAGGACACACC
AGCTTCGGGTGCACCTGCAATATCTCGGACACCCCATCCAAAACGACCCCATCTACGCCA
ATCAGCGGGTCTGGGGCCTGAACCTCGGCCAGGCGGATGCCGATGGATCGCACAATACCG
ACGAGGACATCATCAGCCGTCTGAATCGCATGGGGAAGGAAGATGTGGCGGAGGCTGTTG
TATACTACGACGAGATGGTGGACAGATACGAGAAGCAGCGAGCCGAGAAGATGACGGGCG
AGTTGTGCGACATTTGCCAGACACCGCTCTACTCAGACCCGGGGAGCCACGAGCTGTCTC
TGTGGCTTCACAGCCTGCGATATGAGGACGCCGACGGGAGCTGGGCATACACGAGCCCGT
TACCCAAATGGGCCCTTCCCCCAGAGGGTATGAGTGGGCCGACGACGGTAGGCGGCATGG
AGGAGCTTGTGGAAGCCGTCAAGGATGAAAACCCTGAGATTTCATCCGAAGTGCAGGCCA
AGGCGAAGGCAGCGGCCGTAGCCAAGGAACAATCTCAGGCACAGGCTCAGACAGAGCCGG
AAACGCAAGATGCTCAGTCGGGCTCACAGCTGAATCTAACGAATCACGAGTCATGAAGTA
CGACAATAGAACAGGCAGCTAGCTATAGACTTTGAAGAAGCAATCCTAAGACAGGAGCAC
CCGAAGGGTAGAGCTATGGAGTCTAGAATACTACCTTATGAGCCGATTGAATGAGGGCTC
TCATACTCACGATAATGACGACAATGATAAGGGTCGTTGATTACCCAACGACTTATGGTC
GACATTCATCTAATAGTGTCACACATGATACTATGCTTACCTGCTATTGGAGCACTGCAT
CGCTCCTTGGGTTGATCACCGAGTGTTTGCGTCTTGAGTCACTTATAAAAAGCAGTGGAT
ATACGGCGTCTTTGCAAAACGTGTGCAATGCTTGAGAAACGACAAAGAAACGCTATACTC
ACAGCCGCAACCATAACCACAACACACAACCACGTCAAGAATCGCAACACCATGAATCAT
GACTCGTCAGAAACGCTCATTCTCTCATTCGCACGCCCCTCCCTGGCCTTCTTTCCTAGG
CGATAGTTATGTCGCGGAGATGATCACTCTTTGCCAATCACAGCGAGGGATCAGCTAGGT
ATGCGTGGACGAAAGGCTGTGGGGGGAGGGAGGGGGGAGGGCGCCAAGAGAGGGCAAATT
TATCCGAAGATCTACTTTTGAGAGATGAGAAGATGCAAGGGCCAGACAACCTTGATGATG
TGTACGAATACGTGTGTATGTACGTATGTATGTACATAGTATGTATAACAGATAATACAT
CACTTCAGCAAAAGAAGCTGTTGAGCCCGTGAGGTGCTGCCATGCAGCAAGAGGGCTGTA
ATGGATGATGCTCAGCCAGCTGGGTAGATACAGGTAGATGGTTGACGGACGTTGGGATGC
ACATATCGTATGAAGGCAAACAAGCCAGTGTGATTCGGCCAATGTGACGGGCAACTGCAA
AGGGAATGGACATGAGGCATGCATGTGAAAAGTGAGCCGTTTGATCACCGCAACGCCATT
CGTGCAGCGAAGAGCGAGACGAGCAGACCGGGGAGGGGGTCAAAAAGTGGCCTGCTGCAG
ATCCGAATCTCTACTACGACGGTACAAGTAGATACAAAGCTGTGTCCTACCTAACAACTT
GCTCACGACGGGACGAAACTGCATGGACAAGGCTCTGTTCACCGACCGCTCTGTTTATTG
GCAATGCTTGAGGGGGAACAGGGAGGCAGGGTGGCTATCTTTTGACGACCCTTGGAAGTA
CATGCGGGCGAGATTTGAATGATAATGCCTTGACAATAATGGTGGATATGGTTCTGCCCA
AGGGGGCCTAATAAACGCGACTCCATTGCCGAGTACATCATCTTGCATACAAATGCTCAT
ACAAGTCTAAGTGACTACCTAGGTATCCTGGGGTCGCCTTCTGTAGGAAGGAATTGCCCG
AAGAGTGAGATAAGGCTGAGACGGGTTGGGTGAACTGAGAGCTGGGAAAATACACGATCC
ACCATCCAACAGGCATCGTGATACAAGGTTCAACCGCGTCACGTCCCTTACCCATGGCAG
CCTGGTCACCTCATGGGAAAGAGAAGCAGAAGAAGCAGCCTCGCAGAAGCAAAGAAAAAG
CACATAGAAGGCGAACAATAGTACTAACAACGAGGCAAAAAGAAGGCTGCCACAATGAGA
TCGCCAAGATATCTGGTTGTCTGGCTATGACCAGTACTCGACTCGAGGATGGATGGCAGA
TGGTGGAGAGGGGAGGACAAGGAGGGAGGGACCAGGAACCGGAAGTCAAACGAGCCAAAT
GGGGCCGGAACTTGACAGCCGGCGGTCAGGACCTTGCTCCAACCAAACAGCGTGCATTCT
GCCAAACTCGTTTCTCCATCCATCCATCTTCTGCAGAAGTGAGCTAAAAACCTCCGGACC
GTTATGAAAGATTCTCCAAGACAAGGGCTAGGGCGAAGAATAAATATTAGAAAAAATAGA
AATAAACCGGCGGGACATGCCCTTTTTCGAAAAGCTTGATGAGCGGGTCCCTGGTCCAAT
CATTCGGGGCTCCGTTCTGCTTGTACTGTGCAGGTACTTGCAAGAAACTGGCTTCACGTC
TTCATGGATGGGAGGCGACTCGAGAGCTTAGATGGAATCAAGGACGTCCTCAGAATTCCA
ATCCCGTTCTTTGTCACTAGAGCAGAAGAGAAAGCGAAAGGCAACAAGTCGCTATCACAA
TGACGAGATGGAAGATATCAGATCCCTGAGCGGGAGCGCGTCATCGTCTTGTGCTTCTGC
ATCTGCAGTCGCATCGCTTATATCGCCGTATTGAACAGGCTACTACTAACCCAGTTAATG
ATCCTACAAGTACACGTACAGTATTGAGCATCCTTGGCCGCATGAAAAAAAAAAGACAGA
TTAGAGATGCTTAGAAGATGACGAGAAAAGGAACGCTTCTCCCCTTGCTCGTAAATCAAC
ACTCACTCACCCGTCAATTTTCAAGGAGGCGAATGAGCGGTCCGATGATGTATCGATAAG
TACCTTCGCCTACAGTATGACGATGTCAGCAGCCTGTTTTGCGTCCAAGATACCTACTAG
TACTCACTCGGAGATTCGCCAATCTTGTAATTTAATTCCGAATCCGGGCAGATGGAGAAT
GGAAGCCCGGAAAGAACATGAGGAAGAAGAAAGGCGAGGCGCAGCAACACGTCACATATA
TCTTTGCTCTTTGCCTCTCCGCCAAGGGCTGTCAGTGCGGTACTTGCCGTGTCTCCAGGC
TCCAAAAAGCTGGAATGACGACAACAGGCGTGTGTGTGTCTCCCTTTCATCCGCAGATGG
CGGATAGTTGAGCTGAGCGCGCATGAATCCAGACAATATCCCGCCCCAATGATGGGCATC
TCAGAGCCTTGCTCAGGAATAGGAGGCGAAGAGATGAGAAAAAGTTTTTCTTTTACCGTG
TCAATTGGATGAGGCGGTAAGGGGCCTGCAAGTGACATGTAAGAAGAGACCAGCCTGGGG
ATTCTATTTGCCTTGTTTCCTGTGGGCGTAAGGTGGTTGGCGTACGAAGCATTTGCTCCA
AATGTTTGTCATGGGCTCAGCCTTGGGATGATGGGTGGGCAAGAGTGATGCACGTCTGCA
ACCTCTTCTGCCTTGTGACTGGGCTCTGGTTGGATGAAAGGCACTCTGTTGTAAGATGGA
ACGTAAGCTGAAAATATCACTAGAGGCACCTGTAGGATCGCGCAGTTACGCGCAAACAGG
CAATAGTCTCCTCGATACTCGTTTTCAATGTTTGTCCGGGGCTGAAAAGGTGGCATACCG
CATACCGCATGCAAGGGAGCAGATGCAAAACCTTGTCGATCTGGCAGTCTTTCTCTCACA
CCTGCCCGTACGGAGCATTGGTTGGATAAGCTTGCGCTCGTCGCAGCCTTACAATGGTGC
TAGGATGCTTGGAAACCAGTTTCTGCTAGAAGGCTCGGACTGCACGATAAACAACTTGCT
GCTCGACAGACCGCGGAGGGTGCGCCTCCACGTACATACCGTCAGGCTGAGCTGGAGATT
GCTCTCGAACCACCCCACTGGGAAGCCGTGCAGAGTCGCCATAGGAGGCAATTACTAATT
CCATGCACCGAAGTTTCAAGACTCCAGCCTGGCTGCATTTATTGACATCGAAAGCCACCA
AACAGATGCCCGAGTGAGCAATTGTGACCAATTCGCCACTGCTCACAGCCTCGCGGCAAT
AGGTAGCCTCACCCACCTTCACACTAGGTACAGAGTAGGTGCGTGTGTCTTGCTAATGGC
CAAAGTAATAGCCCAATCAACCAATGCAGCCAACCCAAATCTCGTTCATGTGTCCTATTG
CTCCGAATCCAAGTCCAAGTTGTACCTGTACCTTAGATGGGTAGTAGGTGAAGCAGTATT
TTCTTTGGGTACCTTGGTCACCGCCAAGGGTTCCATAGGTAGTAGGTTCCCAGTCGGAAG
CGCCGCGGCTGACGGTGACATTACATTGACAGATTCACGTCGCGTTACCGAAACCAGCGG
GCAGGGCTGGATGACAAAGAGGGCAAGAAAACGGTATGCGCATAGTACTAGTATAGGAAG
GATTTAGGTATCAAGGACGCATTACCAAGACGCCTCGCCCGAGCCCCGACGTCTGACGCC
TAACATAACACAGCCGTCTTCTTATGAGTTAGGTCATCTGGTCTAGCAGAGGTCGCAACA
GCGCATCACCGTTAGCCCAATATGCAGGATATCCACCGCCTGTCAGCGGGTGGCCGCCCC
TCTCGGCTACCTCCCGACCTTCACTCTCCCGTGTCCAGACGGCAGATCTGTTCGGCTATG
TAGTCGTACTACTAGCATTTGCTGCTTCGTACTAGTTGGTAGCTTGTGTAGCAGAACTCA
AAAAGGAGACGGACGATTGTTGGAAACCGTCGTCCGTGCAGCCCAGGCTGGCCTAAAGCC
AGCGCTCGGGTAGTGGCAGAAGCAGCAGGATCGGTGCTCGGCGTTCAACCTGCCATGCCT
CGCAATTCCTCCCATCACCGAGCCCACACTTCCAAAGCTGGGTTGCACTTGTGCCTATAT
TTACCGTCTCCGAACAAGGTGCGGACAGGCGGCTCTGGGACATACTAGTAGTACTTGTAC
GAATACCGGTGCCTTTGGGAGCTCAGGGATGGGCGTCATGGCGGCGCTCAGTCCTCTCCG
TTATGCGCTGCTAGGGGAATTTGATCTCGGATGGGGTGTATGAGTCCTGTATAATACATA
CTGTACTTCGTTTGAGCGGACTACATGTTCGTCGTGCCGTCAGCAGGTTAATCCCAGAAT
AACCTTCTTCTCCTCGCGGACGGACATACAGGAGGCACCAGCGGTGGATCCTGGAGATTG
AGAGATACTAGTACATACTAGTAGTACCCTGATCGCTCTCTGGCATTTGCGTCTCCGCTC
GTTGGGCTGCATGCCCTTGCTGGCGCTGTTGTCGAAATGCTGCCAGGAACGACCTTGTCT
AGCCCACGGAGCAGATGTCCGATGAAGAAAGGCCATGGAAGCATGTTCCAGAAAAAAGCG
TTGCCAATACCAGCAGACAAGGCCGCCACAGACGCTTTGGCTGCAAGGGTGGCGCCTCCC
CCTTGTTCTTCAATGGCTTCTAGTCTCGTTCTATTCCGTTCTTCGTCTGCTTCTCCGTAT
TACTTACGCTACTCCAACGGACCGAGATGCAGACCAAGAGCTCGGAGCAGAGTTGTGATG
GAGGTGCACGCTAAATTCGTTGTCATTAATGACCATGTTGACCGTCAAGTCTAGAATTGG
GCAAGCCACGGATCGACGAAAAAGGAGCAGTATCTCCATCCAGGCTAAGCAAAGAACATG
GAGACGAGATACTCACAGCTGTTACACTGGGCGGAAAGACTGTGTGGCAGTCAACACAAC
CCTCCAGGACTCTCGTGGGGGGCAATGGTCGAGGACAGCTTTCCTCTTCCAAAAAATTGT
CCCCCGCTTGTTAGAGAGTTGGGATTTGATGAGCATCATGGATGCGTGCGTCGTGTTGAA
GATACTACCACCGCCCCCCGCGCAAGCCCATGCGCGCAAGTCATGTTGCAGATTCCAGGA
GCACTTAGCGGCAGTTTAGGCAGATGCATTTCTCGAGAGCTGGCTGGTCGATGGCTTCTG
GCAGCATCAACAATGGACCAAGCCCGAGACAGTCTCCTCTTTGCTCAGGCGTGCAGAGAT
GGCGGGATGTGCCGCTCGTCGATTGTGCGAGTCAAACACTAGCGGCTGGCTGGCCGTCGC
ATCTTCTTTTCTGCTGCTTTGCGCGAGCCGTCCTCAGGGCTGTCGCTGCTCCCTCCACCA
TCATTTCTTCCCATCATCTCGACCAGCAAGAGAGATATGCTGTTGCGTCTCGAACGAAGC
ATCGCCGTCACCAAGGGCAAGATACAGCGGACCGTGCTTGGTCAGCGGTAATGAAGCAAT
CTGCTCGCATCCGCAGCAGCCGCGCAAGCAAAGGGCGAGCAGAACAAAAAACCTCGTTTC
TAGCCTGCCTCTGCCACAAGCATCGCCCAGTCTTTTCATCCCGCCAGTGGAGTTGATGGC
GTCGCTGGAGCAGTCGCCACGCGCCACCATCAGCGTTAGCACGAAGCCTCCTTTCTCCCT
CCTCCGTGTGCTTGTTTGCAAGACAATGGGGCTAATGAACCCAAGCCGGTTGTAAAGACA
TCAACGGGACAACTCACATGGCTCATACAGTATCAGTGCTTGGCCCAATGGCGTGCAGAT
CACGCATATCAGGTCTATAACCGCTTGACATTGGAAATAAAAAAGACCTGCGGGATGATG
ACATGGGAAGCCGGGGGCGGGGGTGTGCAGCACGTTGCATGTTTCGGCGATGCCAGAGCG
TAATGCCACCAACTCCAATCCGCCGTATCACAGCACACGGTTCGAGGCCGTCTGGGCGCT
CGGTGAAAGATCGGCTGCTGCGCTATTCGGGGGCTTGGAAGCTAGGTATTATGATGACAG
AGCAGCAATTGGGAGTTCTAGAATGGTGAAAGGCTTCCAACGCCCATATTCTTGAGCTGC
TGCTGTTGTGCGAGTACCGGATGCCGGGAGCTGCGGCCCATCCGGCTGTAGTTGGGGCGC
TAGGGCCGTCTCGACGGGCGAACAACTTCGTGATGCGAGACGACGACGGATTGAGTGAAT
TTGAGATGCCGTGAGCTCGGGGCCTCGAGGCTTGGTCAGGCTGCCGGAAGGCCTGGAAAG
AGAAGGCGAGTCTAGTCGTTTCGATGGAGTTTATGGACGGGATACCGCATAGTTGCTGAC
TGTCGTGGCGAACATGCACGATGCTGCGGGCGGAGGGGACGTGAGGCAAAGCGTGGTGTT
GCGAGTGCTGGGCTGGAGAAGGAAAGAGTTTGAGCACAACTTGCTGCAGAATTTGAAGTG
CCGTGACGTTGAGAAAGAGAAGAGACGGCATTGGACGAATTACATCATCGCGACAATGAC
GTCCCCCCTGAGATATAAACTGGGGAAGTGGGAAGTTTTCTTCCGGTGTGCCGTCTTTGG
TCCCTGCCTATCTTACCCTAGGCAGTTACTCGAGATACAGAGATGTTACTAGTAGACGCT
CAATGCAGTACGGATGACACGTACCTACCTACCTAGATACTTACTGTGATGCATCGCGAG
CGGATCCAATGCGATTTCACTGTTGGATGTTGCCCAAAATCCTCAACACTCTTCTCGTAC
ACATTCGTGCGTATTCGCTTGCTGGGGCTAGCGAAGGCGGTCAGTAGCCCTCTAGTATGG
ACGGGCATCAAATTGATGCGAGTCCATACTATTACTAGCACCACAACACGGGCTGTAGCT
GCCCCCTACATCGATACCTAACGCAGTGGAGGGCTCTGCACTAAAGGCACTAAATCTGCA
GCGCACCACCACCAAAAGACCACTGTAGGTAGATACTGCCGTGCTTGTAGTTACCAGTTG
ATGGGACGAGAGTGACCGAGATCCATCAAGTCCCGCCGTCTTCAGTACCTACCTAGCACC
CTCAGCTGAACCAATTCGCACTCCAGCTGGTACACGACAACGCCAGTTTCTTCAGGATTT
CAATCAAGGTCTGGTGCACCAGCTGGACAAGTCCTTGCGGCCCCTTACGAGCTGGACGAT
GGTCAGCTCAGTCGACCACGTCGTACACCACCGGCACTGGCGACGACCAAGAGAGGCGCA
CACCACCACTGGTCTAGCTGCGTCTGCAGCCTGCAATGAATGGCACACTGTTGGCGCTGG
CGGTCAAGAGCAGGTTCCTGGCTGCTGTAAGTCTCCAGGGTCACTGTGGAGGAGGACTGA
ACAGAGGAGGCCGGGTCGTACAGTACTGGCGAGGTGAGGAGGCGACTGAGGAAGACGCTG
AGACAACGAGCCTTACTTACCTTGGTAGTCGAGACCAACACAGCATGGAGGACAAATCCG
GAGAGCGACGAAGAGCACATCGCCGAATCGTGTATCACGAGCATCGAGCTACCTACCTCA
GGGCACATCGAATTGCGTCCTATTTTGGAACGATGCCTGTCGGAATTGCTCCTCGGGAGG
CGGGTATCCAGCTCTTTGTATTGGTCAACGTTCTGAGGGCCTATCCAGAGTATTGGAGAC
ATGATGAGGGTCATCTCTTGGCTGTCTGTCTGTCTGGCACACGAACTGACGAGGTAGCAG
GGGGGGGGATACTAACCATTAGATGGACATCATCAACCCGACCCACGACGAGTGTCTCGC
CCTCTCTTCTCTCTAGCAGGGGCTACATAAGCTGCTGACTGGGCTGCAGCACCCCCTTGA
AGCCAAATCTCGATATCCAGTCCACCTGCGAGAGACTGGTGCTGTGCGTCCCGGCGCCGT
ATGAATCTGCTACGGCGGGTTTCCTACGAGACGCATTGACGGCACCAAGGTACAGTACGA
ACCTGTAGCTGATCTCGAGACAAGCCAATTCCGGAGAGTTCGACTATGCCTGAATCAACC
TAGCAGGCCACTGCCGTCTTGACAGCGAGGGCCGTTCAGGACGGCGAGCCGTTGTCTGGC
TGGCGGCACCCACGCGGAAACGTGCTCGCCAGCTCCATCAGACCAAGCCCAGCGCCAACG
CCCGCGAGACAATCATGCCACGGCAACAAGATCTGCCTGCAGGCCCCCCTCAGTCTCAAT
TCTCCCTCCGCCAGCCTCCTCCCTTGCCGCGCTGGAGAGACCAGCAGCTGATATTGAGTG
CGGAGGGGCTCAAGAGGCGACAGTACATACGGCCGGCCGATATATCACGAGCTGTGTGCC
CGACTGTACGTTGTGCTGTTGGACGTGAATATCGGCACTCGAAAGTCCTTGCTCGACTCC
CTGCGGTGCATATGCTCAACCCCTGCTTTGGCTATCACTTCCTAGTCAGCCCAGCGCCTC
CCCAACGTCCACGGCTCGTCTTTTCTTGTTTGCATCCCCAGCGGCGGTGTTGAAATGGTG
TACGTGCCATTACATGCACGCGTTCTCTCTCCGTCTCTGACACTAAGGCAAAGCGGTCCG
AAGCAGCTCGACGCCTCTTGTACTGCATACTGTACTGTACATCTCGACCTGCAGTGGCGT
CGGTTCGTCTCAAGTCCTTCACCCCGCAGTCTGGCACGACGGCACAGTATCAATATCACC
GGTCAGTACCATCTCGGTACGCTCTCACCTGGCCTCCTCGTCAACGCCTTTATACTGTAC
GAGTACTACTGTAGGACCATGCCAGTGCCGCCAGTACTGCCAGAGCTAGTGGGTTATGTA
TGCCACGCCACAGCACGCTTTCTATTGCAGAGTCTGCAGCCTCTCTCCCAAACCCCGGTC
GTCCGCTGGTGAATGGACTCGGATATGCCCACGCCCCCCCTCGAGCGCCCCCTGGTCGCC
TTCAACCTCATGGCCTGGTGCCTTGTCCACACACACCAGTCCCCACCCAGTACGTCTTCA
TGGTAAAGCCGTGGTCCCTGCTCCTTGTAGTAGTAGTACTTAGTACTACGGAAAGTCGAG
GGGTCCACACCAAGTTTTTGCCTGCTGGACTGATGTACTAAGAGGTGCGTGCTGGTATAA
TAGTATTTATTCATCTTGGTACCTTGCGGCATCAGATCTGTTTTCTTCCTGTCCACCTCA
AATAGAAGGGAGAAAGAAGGAAAAAAACCCACGTTCTGGGTCCCTCATTGAGTTTGGTTT
GAAGCATAACCTCTTCTCTACTGCTTCTGACTTGCTCAGTGTTTCAGAACAGCCTCTCGA
GCCTTGTCCACCAACGCTATCGAGGCCCTTCTTACTGCCTCAACTCGCTCCGTGTTGCAA
TTGCTGTTTCCGGCGTGGCAACCTCTACATTTGATTCGGCTCGGTCAGGGCATCTCGCGC
ATCTACAGCCTTATCTCTCTGGTGTTTCTATTTAGTTGACGCCTGAGTCAATCAACCACC
GTCAACGAAAACGAAGCGGGACCCCCCGTCTCTTTTTTTTTCGTAGCGCGACCCACGACG
AGCTGCCTCATCAACTCTCTGCTGCTGGTCTCCTGGGGCAAAGAAGGAATTGAAACACTA
TTTATTACGGAGGCTCCCCCACTTGACTGATTTCCACGGCCTTTTACGGCTTTTCTGCCC
TCTTCGCAACCTAGCTGCTTCGACTGCGGCCCTACTACCGAGCTTTGCATGTCCCTCTTA
CACAAGATCGAGTGCAACATGCCGCGATCATCATCCGGAGAACCTACAAAGCCTTCCAAG
CGAAAGGGTAAGTTGAATTCTCCCGCTTATGCAGTCGACCTGAATGGACAATCCATCGTC
TTCGCTGTCCCGGCAGTGACGGCGCGGGTCCTTCGGCTGCTCCTTTGCCCTACTGTTTCA
CTTGGACTCTCTACTGACTCTCCACTCAACACAGGCACAAGAAGTGTTTCGACCCTGACG
CCCTCACAACTGGCACGCAAGCGAGCCAACGATCGTGAGGCTCAGAGAGCCATCAGGGCC
AGGACCAAGGAGCACATTGAGCGTCTGGAGCGTGAGCTTGCCGAACTCAAGGGCGTCCAG
AGCCGTGACAGAAAGGTCCAGGAGCTTCTGCGGCGGAATAAGTTCCTCGAGCAGGAGATT
GCCCGGCTTCGAGAACACTTGGGCTACACCGCTACGGACTCGTCCTACTCCTCGAACTCC
GCAGGTACGCCAGGTACCATGACCAACAACGCTCATGACCTCTACTTTGGACCGCTAACC
CCAGGTCCCTCAGTCTACGACGACAACCTCAGTTCGGGAAGCGGTGCTGTGCCCAGCCCG
AGGGTGTCGCCTCTGCCCTCGAGTGACTTCAACCAAATCAACGACTACGCACAGCAGTCG
TATGGCCACATGACGAGCGCCGGCGGCGAGCCGTGGCAGCCGCCCGTCGCCCCGAACCCC
GTCCTCGGCAACATCCCCAGCCCCTCGTCACCCGCCCACGGTGAAGAGTACAATGCGGCC
TACATCCCCACCAGTGTCCCTCCCGCCATGATGCCGGCTACCCTCAAGGACATCAAGCAG
GACTACGACGAGATCGACCACAACAGTATGCACTTCTCCTCCCCCTTCTTGCCACGCGTA
GAGACGACATGGACTGACTTGAGCTACTTCTCGTCGTCCAGGTGGGCTCCGACTCAACAC
CTCAACTCTGCATAATTTGCCACAAACATATATGCAGCAACACCCGCCTCAGCCTCAGCC
TCAGCACCAACACCAGCACCAACACCAGCACCAGCACCAGCACCAGCACCAGCACCAGCA
TCAGCATCAGCACCAGCACCCGCAGCATCCGCAGCACCAACACCAGCACTCGCAGCAGCA
GCAACAACAACCGCCACCGCCGCCGCCGCTCCACGCGTATGCCCAGCAGCACCAGCAGCA
ACCGCCGCCTCACGCTGCGCACAGCGGCTCGCCTCACACGCCGCTGCAACAGCGCAATCC
GCAGTGGAATGCCGCGTATTCTTTATACTACCCTCCAGAGATGGCTGATAGCCACGCCAA
TCCCGGCATCCATCGATGAATCGGCACCGACGCATCCGAAATCCCCAAATTTTTTGATAC
GACCGAAACTCATGGAAATCTGGCCACCACAGCCTCCCCTTGCTGGCGAATGCAAATTTC
TAGCGGCCACCTGTTGTCAGTCTGCATGCTGACCAAGGTATAGAACCTTGGGCGCAACAG
CCAATTAGCTTGAACCTGGAAAACGGGGGGAAATAATCCTGAACAAATGGCGACCGAGAT
TCGGCTGTTGACTGCACCGCAGCAAGTGGGCATGCAGAGCACATCCAGCATTTTGTCGTA
CCGAGCAGCCACGAAGCAGGGTTGCGTTGGACAAGACCAACAGGGCATGGTGGAGCTGGA
AATTCCTACGTGGCATCAATAAAAGGGAGGGAAATTCAAACATGATGAGCTGGTTTCGGC
CTGGATCAACGCAGCCAGCTCAGCGAGGACTGAAGCATGACGGAGCGGTGACAAGTGGGC
GAAGAGAGGCAACAAGCAGGGCGATCGACAGCTGCGATGTTTGCCTCAACGAATTGATGG
GGGAGGGGGGTGTTCAGGTTCAGGCCTGAGATACCGACACTTTGAAACATTCATCGGCGT
TTGGGTCTCGCACATGCATTTCAATCTTGGGCGCACAAACAGCAACGGGACGGAAACAAC
AAGACGATGCATCAGCGGAAATATATATATGGAACTGGCGGCTCAAGATGGAACGCTGAT
TTCATGTTTTGTCAATACTCGTTTTTTTTTTCTCTCATCTTTTATCTTGTCCTTTATGCT
TGTTCAATGTTTTCCACTCATTCTTTGTTGGTTATATCTTGGAAGATACCATGAGGGAGG
TTTTACTCGGCCGGCGAGCGGACAGAATTGTTAGACGGATATACTTATTGGGAATATTTT
CTTTTTTTGTGCAATTTGCGTTGCATATTCTGTTTTTTTGTGTATCAAAACCTCTCCTCC
TGGTCAATGCTGTTTCATCTTTACTATTTTTCTACGATCTCTGTCTGCTCCAATCGCTTT
TCCTTGGTTTTCTTTTCTCTTTTCGATGTATCTGTTTATAGACTTGCTTTTGTACGGATA
TCTAGACAACCTTGCGACCTACCTATAGAGGGACTATGAGACTTACGAAAATTAGAACAC
TTCTCACCGCGAACCGTTCCTTTTAGCCTAATCCAAACCCGGCTTGTATCTATTACCCAT
CTCTCGTGAAACGTCGAAAACGTGGGGGACTGCGGCTGAAAGCTGCAGATCTCATGGAAC
TACTTACCTTGTCTTTTGCATCCACCGCCTCTCATTGCGGCGCGCATCGTCTCCTCCCTT
TACCAGGCCAGAACCAGCTACTACTACTCCCACCATTACCTACTCGATACTACACGAACC
AAGGCTTCATCTAGTTCAATCCGCGCGAAAGCTTGCCACATGGCGTGATAGACCGGAAGA
CAAGTGACCCAGCGTGCCGGTTCCCTTCCACACCTTTTCACCAGCCCGCGCCTCTTCTAG
TAGGTGGTCTCAATGTTTAGCCTGGGGAAGGGGGGGGGGGGGAACCTCTAGAAGAAGCAG
AACAAGGAACGACGGAAAAGCAAGCTATTCGCTGTCTCAGCCATGTAGAGCTGGACTGGC
TAGAAGCAAGACTATAGGCTTGGAATTAGCACTTTGTGGGGGCCAGGCAGCTCTTGTTCT
ATTCTAGTGAACCGCTGGAAGAACGAAAGCAGGTATTGAGGGAATGGTAATAAAAGCCGT
TACCTAAACTTTGCTAGACAAGGCGAGTGCCGCGTAGTGGTAGCTCGATTAGGGGGCTTC
CAGCGCGGCCCTCGTCTAGAGGCTATAATGGTGCGCAATCCATGCCGTTTCCACTCGGGC
TTGCATTTTGGCGCCTGTCTTCTAGTTTCGACAGGAGGGGGAAAGAGTGGAGGCGAGAGA
CTTCATTACTAGCACTCTAAGCCAGACTTGTAAACGACGTTGGCTGATTCCTTGTGTTTT
GTTGGTTGTTGGGGCGTGGGAAATGCTTATCTTGACCACACCCAAGTAATAGTACTCGTT
GTCGGAACAGCATACCTAGGCAATGGCCGTGGTTCTCAGGACTTGCAAGACTCGGTGGCA
GTGGGTTTCGCAAGCTGGACAGTGAAAGTGCGGCGGAAGAGCGTATTGGATGGAGAACAC
TGCAGATCAGGGTCTTAGTGCCATGGGCTATTGAGGGGGGAGGTAGAATTGCTGAGCTGT
CAAGAAGGTGCGTGTATGTAGCAGAGCCGAGAGAGGCGCAGGCGAGTGTTTGATTTGATT
AGCTGTGGGCTTGGAGCTGCTTTCAGCTTCAGCCTCACTTGTGGGAGAGGCAAAAGAGGT
GAACGGGGCATGTACTCGCCAAAGCAGGTTTCGCTTCTTGGCATTGACCTCCTTGCAATT
TGGGGACACTGAGACGCAAAGGTTGGGGACTCTGGGTACAGCGACGGGCATACTTCCATA
CACGTGTAGGTGTCTGTATGGGCTGTAGGTACGTATACACGAGAATACAGGTTTGTACGA
AAATGTTGAGATCAAGAGTAGATTTGGGAGAGGGAGAGAGTGGAGCTGTCAACAGGAGAC
AAGAGGGGCATCGTGAGGGGGTGTATCAACAAGGAGTTGCAGCAAATATCGATGCCATGC
GAGCTGCCCGTAAATATCTCGTACCGTCTCCATTTTTCCTCGACCAAATAAAGCGAGCCA
AACGGCGATGCCATCGTGATTCCTCTTCTGACGCTCTGTGGCGTGAACTGAGACCTTGAC
CTGGAGAGGGCGCAAATGCTGGACAACCTGAGACCGCACGTCAGTAGTGTAGCTGAAAAC
CAGCGGAAAAGCTTCCGTCGACACCTAGGCGAGCTGCTATCACCATGCATTAGCCACTGC
GGCATGTGGTCTGGGGCGATCCCCCCCCCCCCCCCCCTCCAAATAGATGGAGCCGGACCT
TTTCTCCAGTCGACTACTGCAGGTAGTCTTGCAGACGGGCAAGGGAAGGCAGAAGGCAAA
AGGCGGAGTTGGTCTCGAGCTGTGGGATGGCATGAAAAGAGGCTATAGTCTGGTCTCATA
GAGATGAGCCGCACACCACGAGCATCGTCTCACTACTCAAAGATGCGGCAATACTGTCTA
TGCCATGAAGTGATTCAATCCGTATCCAGTGCGAAAGTAGACAAGATGTTGCCAAAGAAA
CACTTGACCGATGAAGTTGATGCAGGGAGACGACGGCTGACGTTGGGAAATGCCAGTATG
TAGCGGCTCTGATACAGTTCCTGGATTCACTCAACTCCCAGAAACAAGGGTAAAGACTGG
ACCTTGTCTTCATCAGCGGCCATTGCTTCGGAAATAATTCCCGTAATCATGCAGTGGGAA
GGTGGAAGCGGAGACGCAGTAGGATTTACCTTATGCCAACCAGCGGCCGCCCCGATCCGA
AGCTGCTTCGGTACCTATAGTGATTCACGACGTCCGCCCTCCTCGTTCATCGGCCGCACC
GCGGTCGGCCATAACCCAGCATAATCAGTAGACTCGAAGCGGTCAATGCCACTGTGTCTG
GGGTATCTGAAGCCAGGACCGCTTGTGGTTCATGTCAGGCGGCGCGTCTATGAACCCTAC
GGAATGCCCCGAGATTATCAAGTCGAGACTCTAAGCCCCTTGGAGGACCAGAATCGTCAC
TTAGTGCACTAATAACCGATTGGCTCCAGGATGATGGCAAGTAAAACGGCGCCGCCATTT
GGAAGCGGCCGGAAGAGCGGCCGTAGGGGAGAGTATCCGGTCTCGAGCGGGTCGGTGATC
TGCTCCATATACTAGACTCAGCGCCGCTGCGAACCAAGTCGCCCCGATAGAGGTAGACAG
GGGAAACTGTTCGAGACGCTTTGCCTGATAGATCAAATATTCAACAGCTCAATCAGGGCC
ATCTTGATAAACAGGAGGCAACGGGACACTCGAGAACGATCAGTAATAGCCGACTTCACA
GACCGCACTTTGAGCCCTCTGCCAAGCTACCCCAGGCAGACTGATGCCCACTTAGGCAGA
TAATGACATGTTGTCGAAGCCAGCTGTCAATCAAGGCTAATCTCTGTCGTCTATGCAAGA
CGTCCCTCGTCAGCGCAAAGCGGACCAAGTGATGCAGGCTTCCAAAGGCGAAGGCCGATG
CAGCGGGATCATCAGGCACGGAACGTTGGACATCTGCAGGATAGCGTTCAAGCCAGGGCA
AGGACCCATGGTGTCGATGCCGATTTCAATCCGAGTTCTGCGGGAGTTTCACACGGGTGG
CTGATTTGATCCCGTAGACTGCGGTGTAGTGAAGCGCAGGGCGGGGGTCCCAAGTTCATG
GTGGTGAAATAAATGCTCTCGACAGGCCTTGGCTGGATCTCTCCTGTGGCATGGATTTGA
AGCGAGGGCCAAAGCGATCAGCACGCTATTGGACAAGCTTTGTTGGCAACCTCCCAAAAA
GGCAAAAAACAGTGAAGAGAACAAATAGTGAACGTAATAAACGGCGGTAGAGAGTTGCAA
ACGTGCATGTGTAAGACAGGACGAAGAGGCACGACGGATCAATTCGGATCGTCTGGTCGT
TCCCCAGATGGGAGGGGGTTTAGACATTTCATTCAAGAGACTTCTTCGTACCTCTGGTTT
CCTCCTTTCGATCGCACCGTTTTCCTTCGGTTTGACAATGCCCTCCCAGGGAAACTAGCC
AAGCCAAGCCGCAGAGCCCCAGAACACCTGGTCTGGAGAGCTGAGCAGAACCGGCTTCTG
CATGCAGCAACCTGGAACCTGGCAACAGAGCAAATGCACGCCGTCGAGTCCCCTCCAGTC
TCGTCGAGTCCCCTCTTAGAGGGCTGAAAATAGCAGAGCCCACACAGGCGTTCCAACCGC
TGGTTGGACAGCCATCCATCATGCGGTGGGTAAACAGCAGCGGGCCAGACGAAATAGCGA
GCATCAAGCGTGAAGAAATTGGCCGAGCTTGACCGAGCCGTTTCGGTGGCGGTCCAAGGG
GGGAAGGGCGGGAGAAGCGCGCTAGAAGGCCAATCGAAGCTTTCGTTTCCTTCTTTTTGC
TGTCATTCAGGTCCCACAAGAGACAGGGGGGAGGGGTGTGATAATCTCGCGTTGAACCAA
CGTCTGGCGTCGTAGATGGGTACGAAATGCTCCATACAGACCAGCGGAACGGCACTAGTG
GTAGTCGGACAAGCGTTGGACATCCCCTCCCTTGCTGAAGAAATCTCCACGAGGGAACCC
TGTTAGCCTGGCTCAGGTCTGGTGTGGATGATGACATCGATCAACACATACCTAAGTACC
TTGAGAGACAGAGAAGCGAGAGAGAGGTCGTGGGAGAATGGCGATGGAACTGTGGCAGAA
GAACCGCAACGAGAACCAGTGATGCGCAGCTCGGCTCTCCGTCGTTCTAATGGCAAACAG
ATATAGTGTGTAGTAGGAGAAAAGAGCTCTGGCCAGCTCCAGCCTGGGTCCGAGACGGCT
GAGAGCTGAAGTGATGCGACTCCATCAGAATCCACTCACCGACTCCGTGCAAGCGCCTTA
GCCTGCGTGTTTGCGGATGCCATCAGCGGAAGAAAGCAGACCACTCATCTGCGTGCCGGG
GCACACCTGCGTCCAGAACATAGAGTACCCAGCCATGTCGGCTGCCAACCTCCAGGCAGG
CCCTCCACCTCATGCGTTGCTCCATAAAATGCGGCCGTATCGCACTTGCAATCAACATGA
GGTTGGCAAGTCCACTAAAAGCCGCATCGTGAGACTCGGAGACCAACAACTTGAGGGCTC
TCCGAGGAGTTAGTTGTTCGTTCGCACACCCCCAAAGAACCATCACTCAAAGAGGATGGG
GGGCCGAAGAAGACAAATAGTATGATGCTCAAGTATCTGTGCGAGCTGCTTGGCACGTAT
GGGGGAGCAGTGGTTGGCCTTGTCTCCTTACGAGCAATAAATCGAGACGAGTCAGGCCAT
GCGATCGAGCTCTTTCCTTGGGCCGCCGCATTTCGACTTTGGCTCATCCAGCAACACAGG
CTTCCCTTGCGTAGTCAATCTGCATGTCTTTGACACTTTTGTACTGTGTACTCGTACCGT
GCAAACTGTGATGCTTCAAAGGAACGGCGTGATGCGTCGGCAGTTGAGGGCCAACAACAA
CAACAAGGTATGGGGACGTTGGACGATCCAATGGAGAAAGGGGGCTTCTGCCAAGCGTGT
AACATCGGCCTCTTCTAGTGCCGTCGTCGTCGTCCCCTCTCCGTCCGTCCGTCCGTCCGT
CTCTGCAGGCTATCGTGGTCGACCAGACGGTGGGATGAAGCCATCAGAACCTAGACTTTC
TAGTGCCAGGCGGTTCAGGGGCTCTTGTTGTCGATCAACGCCGGCTAGCCCAGAACGGTC
CGGGGCGGGAATCGCGCCTATGATGTGTTGCTGTAACTTCTCACAAAACGCTCCGGAGGC
CAATCCGGCAATAGGGCCTCATAGACAAGGCGATAGCAGCGGTGATGCAAGGTGTCAAGG
GAGCTTGAGACATTGGGTAGCATCACTAGGCGGTAGTGCCCACACGATACCACCTCACTC
CAGATAGTGCCAGCCTCAAGCGACGCACCTTGTCACATCCATCTGTGGCTGGCGTCTTTT
ATGCTTCTGCCTGGAGGAGGCGTCTCAACCGCCCGGCTTCGAACCGCCCGGCTTCGCGCC
GCGTTATCCAGCCGATGCAGGGCGTCTACCATCGTCAGTTACTTCATCCCAGGCCAGCGA
ATGTTGACGCCTTCAGGGTACACTTGACGCGTGCATGTATGGTACTCCGTACCAAGCACT
GTATTCATACGAGGTAGGGTTGTGAATAGACAAGGTTCTCCGCATCTTGCGACAAGAAGA
CCAAAATGGCCATAAGACGCGGAAAAGGCAGGAACCGGACGTCGACAAACGCTGTGGCTC
TACGTCAGCATTGTCTGAAGTGTTTGCATTGATTGTGCCACGTTGACAGAGTGGTCTCGA
TATCCTTGTCTATGACGACTGACACACTCGTCGTTACTGAAGATGAGATGAACCCAGGAT
GCGCATGCGTTTCTCCCTTTGCGACAGGAGGGGGGGAGCAGCAACAAGACTCGATGCGGA
ATCACCGGCAAAGGCAGTTGGGAAATAGCTGGTGAGTGCTGGTGTTTCTTCGTCCGGTCG
CTCGCAGTGCTATCATCATATGTCAACAAGGCCCGCTAATCGAACATGCAGATATGGCAG
GCAAGCAACGATGCCGTCTTCGGCGTCAGCAGTGGATTAGATCTCATCACGGAGTCCGGG
TCCCAGATCGATGCCGCCCCACGCAAATCGTAAGGCGAGTAATGGCGGATGATGACCCTT
GATGCCTAGGGAAGCCGATGGTACGATAAGTCAGCAAAAGCCTCGCACAAAGCCCAGAGG
TTCTGTCTTGCCGTACATTGCCCTACAGTCTCCTCTACTGCCTTTCCCTCTTCGCTGCCC
TGCTCTGCCCTGCTCCAGCATCGGGACACGTGCAACAGTCGCCGGTTTGCCAACGTCCAA
GTGAACAACACTTCTGGTCGTGACGGTTGCCGCCAACAGCTGCACACAGTTGCAGCGCTC
GATGATCATCCTGCCGTAACGCCATTGATACTGCCGTTGAACCGCAAAGAAGCGGCAGCG
GAAAGCCGTGACAAGTTGCCGGTTTGAATTTGTGCCATGAAGCACCCCGACATACTGGTC
CCATGGTAGGATTTGGCGGGATCCCTAGGATCACAGATAGATATCACGCATCGCCCAGCC
TTACCGGCATCCTCCAGCCAGCCCCTGCTCTACCGTCGACGATGGTCCCGTTAGCCATGT
AAGCTGTCCAGATTGACCGTGTCCCTGAACTGACAAAGCCTTTAGCTGGACTGTCTCATG
ATAAAGATGCCAGAGTATCCCTCCCACAGCCCATAGCTGGATGCCAGGTGACGTTGAGCC
AGACACAATGGCAGGGGTCGTCTTGGCGAATATCCGGGCCAGGTGCCACGACGTGCTCTC
ACGCAGGCACGCATTGCACAACTGACAGAGAGGAATTCACCAGCATGACAGCGTAGAAGA
GGAAGAGTGCCAATGCGCGCGAGACGAGGTTAGGATACGGACCTTGATCGACAATCGCCT
TTCAGGCACACAGTTACCGGAGACACTTCTGTGTCAGCAGCCACTGACTGATGGTTGCAA
GCAGCTTTCAAAAGCCAGGTCCAATGATTCCCCAAAATCTGATAGTGCAGAGTCAATGAC
CACACCTTCCGGGCTACACAAGCTGCCAGACACCTTTTTGCTTCTTCGTAAGCGTCGCGC
ATTCGTGGCACAGACGGACTCATCGAAAGGAAGGTAGACGCAGAGCTGCCGAGGCATCGA
GCAGGTCCTCAAGGAACCTGAGCGTCCGCTCCATAGGGGTGAGAGCATCGCTGCTGTGCG
ACAGATGAAGTATCGGCGCCCAGATATGTGACAATCTGTAACCACGGAGATACACGTTGG
TGACATGGCAACCACCGTCACCAGGCTCAGTCGTCATATTCATGCCGTTGCCAGTATGTA
GTACCTAGTCATGTGCACTCATAGGGTAGGTATCAAGTTGTGATGATGAAGCTGACAGCG
GGGAGCTGTTGTGCTCGCGGAAAGCCGCTGTAGATAGATGTCCGAGAGCCAGAATCTCAA
GGGTCGACAACGAGGAACGGCGGCAACGGCCATGGCATATCCACGTATCAACTTCACCAG
CTCCACCAAGTCCGACACTACCGTTCTCAACGTTCCCCATCGCGGCAAGATCCTACCGGC
TCCCGGGTGGTGACATGCAGAGGCGTCCCGAAAGCCGGGTCTCGGCTCCTGCAGGATCGT
CTTCCTCCTTCATCCGACTCTGAGGGCGGAGTCTGGTCGACGATATCCGTCCGTGCTCGA
CGCTCGCTACGGCGTTTATCCGCCTCAGGACGGAATCGAACTGCTCTGCTCTGAGCCACA
GACATTGAGAATCGCCCACATGATCTCGAGGGCCTTCGGGGGGGGGCATCGGGGAGTGTC
GCTCATACCTCACCGAAGCCAAGAAGGCTGAACTTGTCCATCCTGAGCTTGTGTGGAGTT
GGACCCCGATCTTCTCCAATTCTTTTGGCGGGTGATGGACTGATGGCAAACGCCGATTGG
ACAGGATTCTGCCGTACTCGCGGCAGAACTCTGGCACATCGGGTTAATGCCGGATAAAGC
ACGGCTGAATCCTGTTAGCTCGAACCTGATGGCGGGGATGATCGCGGGGAAACTCGTCCA
ATCTGGAGACGGTTTGTTCCTCGTGATTGATTCCTACCAGAGAGGGCGCAGCTTTCGGAG
AATCCTGCAGCTGCTGGGATCGCGACAATGCCTGCCGAGAGGAGAGAGTAAGCCCGTGAG
CGAGAGGACAGGAGAGCAGCTGCTACATAGTATCTCTACCTAGGTATCTGCTATATGTTT
TCTTCCGAAGTTCTCACGACTACCCTTGGCAAAGATGCAGAGCCCACGCATCCATCCTGT
CTGACCGACGGCTATATAAGCTGCTTGTCCCGATCCTGTGCCTGATGTTATCTGCTGTTG
GCCTCTGCATCCTCATCTCCCTTTTGTCTGTCTCCTCTCAGTGCTTCAGTGACGCTGAGT
TCGGTCACTTTGCCCCCCCTTCGTTGCTCTGGTGTGTCCAAGGTCTACCCTGCAGTGGTT
TTGAACCCTTGATATCCTGCTTGAGCATACACGTCGCCATATAGAGCAGCATATTCTTTT
TAACCTCAAGGATCCCCTCACCTAGAGTTCTATTTACCCGACCCTTGCCTTGTCATCCAG
TCCTTCCACCATGGCTGATATCGATGTTGAAGCCATCTTGAAGAAGCTCACCCTGGCCGA
GAAAGTCGATCTGCTGGCTGGTGAGTTGTCACGCTATCTGATAGTTGTTCATTTACGCCA
TGTCCCAAAATCTACATCGCAATGAGCGAACATTCAATCTGGCTCCCTATATCGAATCAT
TGTCTGACTGAACAAGGTATCGACTTCTGGCACACAAAGGCTCTCCCCAAGCATGGAGTC
CCCTCTCTCCGCTTTACAGATGGCCCCAACGGCGTAAGAGGGACCAAGTTCTTCAATGGC
GTCCCTGCGGCCTGCTTCCCTTGCGGCACGTCGCTCGGTTCCACATTCAACCAGACTCTG
CTCGAAGAAGCAGGTAAGATGATGGGCAAAGAGGCCATCGCTAAGAGTGCGCATGTGATC
CTCGGCCCGACTATCAACATGCAACGCTCCCCTCTCGGTGGACGTGGCTTCGAGTCGATT
GGCGAGGATCCGTTCCTGGCGGGCTTGGGAGCTGCGGCTCTCATCCGCGGCATTCAGAGC
ACTGGAGTGCAGGCCACGATCAAGCACTTCTTGTGCAATGACCAGGAGGACAGGCGCATG
ATGGTGCAGAGCATCGTCACGGAGCGGGCTCTCCGTGAGATCTACGCACTCCCGTTCCAG
ATTGCTGTGCGAGACTCCCAACCGGGTGCTTTCATGACGGCGTACAATGGCATCAATGGC
GTGTCGTGCAGCGAAAACCCCAAATATCTTGATGGGATGCTTCGAAAGGAATGGGGCTGG
GATGGCCTGATCATGAGCGACTGGTACGGCACATACAGTACCACAGAAGCCGTTGTGGCA
GGCCTCGACCTCGAGATGCCCGGACCTCCGCGCTTCCGAGGAGAGACACTCAAGTTCAAC
GTCTCCAACGGAAAGCCCTTTATTCACGTCATTGACCAGAGGGCCAGGGAAGTTCTTCAG
TTCGTCAAGAAGTGCGCTGCCTCCGGAGTGACGGAGAACGGCCCCGAGACGACTGTCAAC
AACACCCCCGAAACGGCAGCTCTCCTCCGGAAGATAGGCAACGAGGGCATCGTGCTGCTG
AAGAACGAGAACAACGTTCTGCCCTTGAGCAAGAAGAAGAAGACTCTGATCCTCGGCCCC
AACGCCAAGCAGGCCACATACCACGGCGGAGGCTCTGCCGCGCTCAGGGCCTACTACGCA
GTCACCCCCTTTGACGGCCTCAGCAAGCAGCTCGAGACGCCGCCATCGTACACCGTCGGC
GCCTACACCCACCGCTTCCTCCCCATACTGGGCGAGCAGTGCCTCACGCCCGACGGCGCC
CCGGGCATGCGCTGGAGGGTCTTCAACGAGCCCCCTGGTACCCCTAACCGCCAGTACATT
GACGAACTCTTCTTCACCAAGACGGAAATGCACCTGGTGGACTACTACCACCCCAAGGCG
GCAGACACGTGGTACGCCGACATGGAGGGCACGTACACCGCCGACGAGGACTGCACCTAC
GAGCTCGGCCTCGTCGTCTGCGGCACGGCAAAGGCATACGTAGACGACCAGCTCGTCGTC
GACAACGCCACCAAGCAGGTCCCCGGCGATGCCTTCTTCGGCTCCGCCACCCGCGAGGAG
ACGGGCCGCATCAACCTCGTCAAGGGCAACACGTACAAGTTCAAGATCGAGTTCGGCTCC
GCACCCACCTACACCCTCAAGGGCGACACCATCGTCCCCGGCCACGGCTCCCTCCGCGTC
GGCGGCTGCAAGGTCATTGACGACCAGGCCGAGATCAAAAAGTCCGTCGCCCTTGCCAAG
GAGCACGACCAGGTCATCATCTGCGCGGGACTCAACGCCGACTGGGAGACCGAGGGCGCC
GACCGCGCGAGCATGAAGCTCCCCGGCGTGCTGGATCAGCTCATCGCTGAGGTGGCCGCC
GCGAACCCAAACATTGTCGTCGTCATGCAGACGGGCACCCCTGAGGAGATGCCCTGGCTC
GACGCCACGCCCGCCGTCATCCAGGCCTGGTACGGCGGCAACGAGACGGGCAACTCCATC
GCCGACGTCGTCTTTGGCGACTACAACCCCTCGGGCAAGCTGTCCCTCAGCTTTCCCAAG
CGCTTGCAGGACAACCCCGCGTTTCTCAACTTCCGCACCGAGGCCGGGCGCACGCTGTAC
GGCGAGGACGTCTACGTCGGGTACAGGTACTACGAGTTTGCCGACAAGGATGTCAACTTT
CCCTTTGGCCACGGCCTGTCCTACACCACTTTTGCCTTTTCCAATCTCTCCGTGTCTCAC
AAGGACAGCAAGCTGAGCGTGTCCCTCTCCGTGAAGAACACCGGCTCCGTGCCCGGCGCA
CAGGTGGCCCAGCTCTACGTCAAGCCCCTCCAAGCGGCCAGGATTAACCGCCCCGTCAAG
GAGCTCAAGGGCTTCGCAAAGGTCGAACTGCAGCCCGGCGAGACGAAGGCGGTGACGATT
GAGGAGCAGGAGAAGTACGTCGCTGCGTACTTTGATGAGGAGCGGGATCAGTGGTGTGTT
GAAAAGGGTGACTATGAGGTTATTGTTAGCGACAGCAGTGCTGCGAAGGAGGGTGTTGCG
CTCAGGGGCAAGTTTACGGTGGGGGAGACGTATTGGTGGTCTGGCGTGTAAAGTGGTGCA
TCATCATTTGCAGATTGGATCCAGTCACTTTGTATATACCACCGATGAAATGATAACCAA
CGATCATTGCGAATCTCCTTTATTAACTTTGAGTAATGGGGTCCAACTCATAAAGGTGGT
TGCTTTTGACGTCCAGGACCGGAAATCTTGACCAAGAGCAGTATGGCCAGCCGGAGCTGG
GAGATAGCTACCTTCTTCCAGGACCGGTTGAGTGTGTTTCAAGGGAGTATTAATCGTGTA
TGCAATTATAAGATTCCTGTCTTACGAGGCCAATTGCTCGTTGTGGCTTGCTCATGTGAA
GCTGTCGTATTGCATCAACATTACAGGGTAATCTCACCAAGTAACGAGCGAAATCGAACC
AACTACCGAACAGCTGCCTTGGCAGTCGAAATGACAAACCCACTCAATCATACCCTGAAT
CATAGGCCGAGGGAATCCAAAAACAGCAGCAGCAACTATAAAGCCCATTGGATTCGCGAA
ATCTCCTTTCTGCCTTTGCTCCTCCGATTACCATGAGCTGCACGTTCCTTCATATATTGC
ATATGCAACAGACCTTTACGAGGGATACCAAAACACCTTCTCTCATCATACCAAAAATCC
AAGGGTTACAAAAGGAAGATAAATATCAACACAAAATCAACGCTTCCAACAGGACCAATT
TGCCATATGAGCCAAAATGGCATGTCACCCTACAATCTCGTCCATCCTGCCAGCCGAGCC
GTTCCGTGTCGTGCTGCTCCATATCCTTTCCCCAGTTCGAGAATCGAATAAGGTACCAGA
CCCCGTGGTAGACAAGGGTTTTAGGCCTGGTAAAAAGTCGCTCCAATCGTGGACCGCCGA
GTGCCGGCTCGGATGTTTTCGTGGTAGTAGTAGCCACAAGTCAAGAATATCAGGGGGTCA
CCTCAGTTCCTCCAAGTCTCCCGCCGCGTATGCATATCGGTATGCCACACATCTGCTTGA
GGCATTTTCGGCACTTGCCTCCCTCTCTTCCTGAGTACATCGCTCAGTCGTTGCAGTATG
TTTGCATCGTGACATTCCCAGATGTATCGAATCCCCGACTCGACCCAGCAAAACAATGCT
GGCTCACTCATTCAATCAGCTCGTGGTCGTCGTTGCACCGCACATTGGCAACAACCTCCG
GGATACTCGCCTCTCGCAAGATGAATCCATGCTTCTCCACTACAACCTCTCCGCCCAGCG
GCCCCTTGTCGTACATCATGCCGCCTTGCTGGTGATACCCGCCGCGGAGCCAGCGCTGCA
GCCCCAGGGCTGCATTCGCCGCGTTGATGGCCACATGCCAGTTCTCCAGCCCAATGGTCA
TCCAGCCGACAACAGACAGGGTCTTGATGAACCGTGCAGGGGGCGAGTTGTGACAGCTTG
GCACGGCCGCGGCCATGACCCAGATGAAGACGCCAACTGCCGTCTTCCAAAATGGTACCG
TCACTTCCCACACCAGCTCCCACAGCTTCAAGAAATCGGCCTCTGATAAAATCTCCGTGG
TGGGCACTCGGGCCACAATGGCACGGTAGTAGACCGAAGCCGTCACGCGGATGCAGCGGT
ACATGGCGTCGTTCTTGGTCCTGGCCAGCCGGGCACTAGCGGTCTCGTCCACCAGGGCAG
GTGGCGAACCGTTACTGGAAGACGCGGCATCGTGGCTCCTGGGCGAATCGTAGTCCGAGC
TGCTTGCTGGGGAAGTCCCCGCCCCCTCGTATCCTGTCGTCTCCCACATGCAGTCATCAC
CTTCATCGGCTGGCCGGCCCGTCCCCTCATCCTCCTCATACAGTGGAATGTTCTCCGGCA
TCCGATCCAGCCTGTTCAGTGCCCACAGCGCCGTTTCTGTGACTTTTTGCAAGTCTTTCT
CCGTTGGAGAGGGCGGCAGGGATTGTACCGTCTGTATCACAAGTCTTACATCATCCAGAA
TCTGGGCAGAGCTCCGATGAAGCTTCAACGCTGATCCCGGGTCGACAAAGCGTGGCCACC
CTGATAGGAAGGGGGAGTTGAAGGAGGTCTGATAGGGCACCATGAAGTCATCACGAAAAT
CAAATTCCGGCTGTCCATAAATGTCCGGCTCAATATCATGAGCGATAGCGATGGCAATGT
CGTGACTGGACGAGATTCGGATAGTTAGCACACTAAAAGCAAAGAGGCGAGCTCGATGGC
TGCGTAGCATTGGAACTGGAACAGCTGCCAAGGTCGTGACAATGAATGTTGGTCCATACA
CGCAGCAACACCAAGACAGGCTAACTGTTCCGGATCAAGGGGGTGGGAGCTGGAGGACAC
GGGAAGAGGGCACTGATAGCTAATGCAGGTAAAAGAATAGCAGGACACTTACATGAGCAC
CGTCTTGGCCAAGAAACCGCCCATCCCTAGGTCCTGGAGACCGCCCCTCATCCGGATCAT
GGTCTTGAGGCCCGCCATGTGGGCACGTAGCTCTTCGGTGGTGCCCCAGTACCATGAGTC
CATAACCATCTGGGCAGCTCCCATGATGGCGGCATCTCCTGTCTGCGTCCTGGTAGAGCT
AAGGTGCTCGTTGAGCATGCGGTGTACCACGCCCTTGTAAGCCCAGACGAGCATCTTGGG
CACTCGGCCCGTCTCCTTGAGGAAACAGACGGCCGTGTACAGCACGATCTGTAGCAGTAG
GGGATCCTTGATGGATAGCGGAACCCAGTGTTTCATGAACCGGCTCTCGGGATCGGGATT
TCCGTCGATGGAGGCCTTGAATCGTGACAAGAGCTGCAGATCTAGAGAGGAAGCTTTAAA
TCAGTACCTGACACTAGTCATCACTTTGTTCCCCTCAGCCCGAGGTTCGACTCTAAGCCG
GGCAATTCTCTCCATGCAGCTTTGAAAATGCAGCATGTCTGGGGAGAGCACTAGCACTGA
TCCGAGTCCTTGCACCACTCGAACGGCGCATCGGAGATGTTCGTCCGCCTACGTGGACAC
GTACATGTGCGCATAAAGACTTACTGCAATAGGAAACAGAGGAGGGGAGTAGGGGTGAGG
GAAGAGAGGGGGCAAGAGCTTGTCACATACGTATTCGGACCAGTTCAATGTTTAGCCTGG
TCGGTTCCATGGGCAGGTTCCGCAGCTGATCGTCCAGGCCTCCTAACATGGCAGGCGGTT
GAGCAGCCTGTTGCAAGGCGCGCATGAGTTGAGGGCCGTCGATGCTCCATTCGTCGTTGA
CGATGCGATTGGTGACCTTGAGGCGGGCCTGCAGGATTAGGCGCAGCATGGCAAAGACGG
ACTTGGGCTTGAGGGTGCCCGTTTCGTCGGTGACTACGACGCGAAAGGGCTCAGAAGAGC
TGTGTGAAGAGGCATCCTGGTCATCTGGTTGGGCCAGGGAGATCATCTCGCCATGAGCAA
CGACCGGTGTAGCCGAGGGCCGATCCGCCATGCCGCTGGCAGCGACAACGCCCTCAACCT
GGAGAATAGCATCCTGGATGTCGGATAGGTTGAGGTGGGCATAGGCGCCCTCGAGCACGA
CCTTGACGTTCTTGGAGCTGCTGCCTGGGGATCCGGCAGTCGCGGGCCTGTGATGAGACG
GCGATCATGTCAGCTTATAAGTGCAATCGATCGTGTGCGATAGAGGTGCGTGTGTCAATG
AGCTGTGAAAGAGCAGTTGGCAACAAGTATGAGCTGATGCTCTTTTTGCGGTCTCAGTAA
CAAGTTTCTTCTCTTTCTTTTGCCTCTCGGTTATCTCTCTTCTTTTCTTGTCTCTTTCTT
GGGGGTCACTGTTGGAGTAGAGTATCATCTGATTGGAGGAGAGCACAGCATCTGCCGCGA
AGCTGCAGACAGCAGACAAGGGGAGTGGGTTGGACGTCCGGCCTTGTGGGGGAGCTGAGG
CCGTAGTCTGTCCACTCCCCACAAGCCTTCTCCGAAGTCCCTGTCCTGTCTGGCCCCCAA
AAGAGACGACAGGTGGGCATGTGAGTGGGAGGGACGTGGGATGGTGCCAGTCAAGTTGAG
GGTCTCCCTCTTTCGGCTCTCGTTCAGGGCTGCGATGCGGCGGGAAGTGATGGAACTAGT
AATACTGACCTCTTGGTGCTTCGCTTCGCGTTGTATTCGCACGTCGGCTGCGGGAATCGA
CGGACACAGTTGCTACACGGGCGGCCTTGGTCGCACTACAAGACAAGCTCGAGTCAGTCA
TCGCTGTCCCTAGAGTAATAGCGCTCTGCGTCGTCTTTCCGTCCATCCTTTTCGCCGTCA
TGTCCATCCAGTCGCCGCTTCCTCTGCGACTCGTATGCACTGGTCGATGACGAGATTCGG
CGGCATCTGCTCGGAAGATGGCCGCCCCTGCCATCTCCAACTGCCAGGGGGTTCGGACAA
TGACATATATCTAGCTGCTGGCGCTCCTGGGACATGCGAAAAAGCAGCCCCTCAAAAGAG
CAGTCTGGGGAGCCGTTCAAAGCAACAATTCGCCGTTTCTACTAACCCTTTGCTTGCGAC
GTCGACACTCGGTGCACGAATTGCCTCTGGCCTTGACGGTCATGTTTGCGCCTAACCGGC
GGTGATGGGGCATGTGCCCCTGCAGCTGCATCGTATCGGACATTAAACCTGAGCGCCGGC
GCGGCGGAATTCTGTAGCGAGGCGGAAAAGAAGAGGGAAAAAAAGGAAAAGCGAAAGAAA
GGGAAAAAGAAAAACAAATAGGGTCAAAAAGAGCTGAAGCGAAGCCGAGAGATGCGGTGA
GGACTAGGGAGGGGAGATCGAGAAAGAAATAGAGCGACGACGGTTTTCTTTCTTAATCAA
AAGCGTGCGCTCCCCCTACTCCCACACCAGACGGTCAGACGGAGCGAGATTTCTCTCGTT
CGTATGTAGCCAGTGAGTGATGCAGCGATCCCGAAGAATGACGGTTCGACGGCTCGCGCC
GCGTCGCTCAGCCGCAGATTCGTCGAGATTCGGCAGTCCGGCCCTATCGAGTCGGCAGAC
GGATGACGGGCGTGCGGATGGGTGTTTTGCACAGATTGGCAGAGTGAGGCTTGGGCTCCA
GTAGCGTGCAGATTGCAGATTGCAGATTGCAGGTCGCAGGGCGCAGCTTGCGAGCTGCAG
TGATCGATGTCGGACACGGACGGCGACAAGATGCGGGCTCTCGGCAAGCGAGGTGTCGTC
AAGTGTCTTCTCCCCAGAGCAAAGGCGCAAGAGCGTCGAGGTTGGCGATGTGCCGAGTCG
GGCGTCGCAAAAATGCTGGATGCGCCGCGAGGGATGATGAGCAAGGCGTGAGCCGGCTGT
CGTCAGACAGCGAGGGGTGGAGCAACAAAAGAAGGGGAAGAGAAAGACAAGATGTCACAG
ACGACGGTCACACAGAGACGACAGCGGCGACTGGGACAATGCAATGCGCCGTCTCGGAGC
TGTGTCGCTCTCCCTTTCGCCACGCACAGACCAAAGAGGGACAGGCAAGAGTTGAGAGAC
GAGGCAGAGGTCGAGTGCCGGCCCAGTTCGCGCTCCAGCAAATAGGCACAGCGTCGAAGC
AAGCGCTGATGGCTGGGGCAAAAGGGGCGGGATTGAAGCCAGAAGATGATGACAGCGATT
TTTGTCGCCAGACCGCAGAAGATCGAATGGGTTTTGATTTGCGAATAGCTTCGTCTGCCT
CCTCTCTCTCGTCCCGATATCCAGCTCTTGCTCCCACTACTTTTCCTTTCGGTTGTTCGA
TCAGGCTATCCTTGACTCTTTCTCCAGCGTTCTCCAGACGATTAGAGACACGGGCGATTG
CAGCGCAGCGACTCGGATGAGGGCAAAGGCAATTCGGGTGTAACGCCAGTAGGGAGAGAC
CAGGATGGTTGAATCTGGATTCTTCGTGCCCAGGCCAGGTGCTTGCTTGACTGGGCAGCT
CGTCGGCATTCCAGTGAGTGGAAGATGAGAAGCAGAGATCCTCTCGACCTCAAATCTGTT
TATGTTTAGGGTCCCTTGGCCGCGGCGGCTTCGCTCGTTGCCTCCAGGATTGCGACAAGG
ACAAGACCCAAGACCAAGACTGAGAACCAACGGAGAATTGTTCCGCCTTTCCCCTTGCTT
CTTCACCCTCCATTTTCGGTCGTTCTTGCTTCTTTATTCTCTGGCTTTTCGCCCCTCTTT
TCGTGTTTCGTCTTGTCTCTCGTCTCTCTTCTATTTTTGTCCTCTTGTCACGCCCTCGTT
TCTGCCCTTTGGTGATAAGACGTACCTATGAGGTATTTGGCTGCTTTGACGGAAGTCGAG
CGTCCGGATCTCCCACACGCAAGGCACGATGTATGCGATGTATCGTTTCCGAGTCAGTGA
CCTCGATCCGGCGAGCCACAATCCCACAATCCCACACAATCTGCCAAGCGGCACAAAAGC
CGATCCAGGGCGGCGCGGCGACTAAGCGGGATGGTCTGATCTGGCCCGTGAGCCGGCTCT
CGTGGCTGACGGGTCGCGGATCTTCCAGGCACGAATGATCTGTTTAGACCTTCAAAGTCC
GCCTCTTGTCGACGATGCAGTGTTTCTAGCCTGTCTACAGTATTGTTTGTCGCCTGTATT
CTGGAGCTTTGTTGAATGAATCTTTCCTTGTCCATTTCGCTTCGGTACTTCCCTTCTCCT
CCCAGCTCACCGGCTCAGATGCGTACCTATCTACAGCACACCAAAAGCAAATCGTTTCCC
ACTTGCAGCGTTGCAGTGCATCGAGGTGCAGCTGCCGACGGCCCTTTCCCCCCCTCTCCC
ATCGAATCTTCCTCGTCCTTCTTTGCATCATCATAATGCATCATCTGAATCCTGCCAGGC
CCTCGACGTGCCATCTGCTGAGGGCCCTAAATCCTGCTGCTACTCTTGCTCATAATTAAC
CCTCCACAATGATGGATGAATCATGGCGTTTTGCTCAAGTGCTGCCCGCGTGTGGGGGTT
CCGAACTCGTGCCTTCATGTTCTCCATCCCCCGCATTTCGGCAAGCCTGTTAACGCCGAG
CCTCATGTTCAACCATCGGCGCAGATCCGCTCGCTGCCAAGTCCGTTTTGCGATTTCTTC
TGCGATGGACGATGAACGCGACTCTTATTGGCGCTTATCATTGACTCACTTAATATATTA
CCAATGCCTTCTCTGCACGGAGAATGGAACCAACAGCAGGCCGAGACCATTCGGCATTCG
CCACCCAACAGCGCTTCGGCATTCTGGGCTCTCTTCAGTCTCCGACCAACGACGAGAGGG
AAACTTGTAGGAGGCAGTCTATGCCTCGGTGGCATGGAGCTTTAAGACTTGCCCGTGTCA
AATTTAACGCACAGGGCAGCGGGCAGCGGAAGGATGGATATCTGAGCGGTTATCTGATGC
TCTGGCTGTAATGGCTCCAAGTACTAAGGTACAAATGCTGCAGATTTACACATTCACTTA
CTGCGTGTAAGGATACAGTCTGGACAACCTACATACCCTGCACACATGTCCGCGCCTCAT
CAAAATCAAGGAATAGAAGGAAGAAATTGCTCGGCCACATCTCCTAAATGCTGACGCGCG
GCAACACGATTCATGCACAGCATTTGCATCAGAATGTCTTGCCCTCTCCCCCTGCACAAC
TCGCTACATATTACACTGCGTTGGTGCCATTGGCACTAGGAAAGGAATAGAAGAGTCGAA
TATATATTGCACCACCCAAGGTACTTGCTCAATTCCTAGCCCAAGGTAGGTACCTAGCCA
CCTTTTATATCCTTCCCCGATTCCCTTCCACATTCGTCTCTCATTTCGAAATAGTAGCTA
ATTTTTTGAAGCCGCCGTCATCCGTGGTATCGATCGAAGCATAACATCGTAAAACAAATA
TCCAGCCCCATCCCCCATGCCTTCAGCACATTTGAAACAGAAAATATACACAATGAAGAG
AAATGAAGTAAAAGAGAGAATAAGAAGAGGAAAACAGTCAAAGCCTCGTCGTAACACAGG
CGCGTTCCAAACCGCAGTATCCGCCTCCATCGGTTCTTATCACGACTAATACTGCAGGTA
ATCCGGCTTGCGTGCCATATTGACCGGAGGTGGGCCGTCATCGTCGTCAAGAGGGTAAGG
CGGGATGGACGTCTCCGAGTCTCGAGGCCTATGGCCATAGTCAGGCAGGGGGGTCTTGGG
AGGCAGAGGCGGCGGCTCCGGTCGGGTAGCTTGCCTGAGGGGCGGAGGCACTAGAGGCAG
TTGATATCTTGGCTCCTCATCAGGGCTCGTGATGGCGATTGGGTCGTCGGAATAGGGTAT
CTTGTTGCTGTACTGGCTCGGAGACGTCAAGTCGACCACAACCTCCTTCTCGGAGGCGGG
GCTGATTCTTCCGAGCCGTGAATGGCCGGTTCCTGGCCGGATGTGGTCGTTGGAGGCTCG
AGGCGAGGACAAGGTATTTGCCTGCAGGTGCAGAGTATCCGGCGCCGAGTCAAACGACGA
CCGACTGGCCGGGCTGTGCGGGCTGTGCGAGAGGGGCCCTATGGGAGAGTCACCGGGCAG
CTCGACCGCAAAAGTATGCTCAAAGTTGCTCTCCGACGTCGACTGGACCAGCTCGGGCAC
GTTGGAAATCTTGCGTTCCCATCGCAGCTTTGCTCTGTGAATCTTGGCCAACCTGGTCGA
GATGCCGTGGATCATCTTCTGCTCTTCCGCTCGCGACATGTATCGTCGAGTGCCGGTGCT
GATGTCGCTGAGCCGATTCCATTCATTCATTCCAAACTCTCCGACTCCCACTTCGACGTT
GAGGCGAAAGTAGTTTTCCACATTCACTCCACGCTTCGCCAGGTGCTCTCGGATCATGTA
CTCGTGAATCTTCTCGCAGCCTTCGATCTTGGCAATCATTTTTCTTCGCGCTTCCGCAAA
TTCGCCCAGGAAGCCCTCGTACCACACCTGCTGATTTGCGTCACTTCCCCTGGGCCGCTT
GCCAGTCCCGACGCTGACAAACACTCCCACATCGCGTCCCGGCCATTCGTTGAGGACGGC
CTCGTCGAGAGCCTCTGGGGCGGGGTTGAAGGTGCCGGCACCGTCATCGTGGAATAATGA
CTGGCCAATCTGGACGGGCTTGAAGGCGAGGCCGATGGAGCAAGTCGCCCGCCCGGCCTG
CCAGATCTTGCAGTCGAACTCCGGTGGCGGTTCCTTGCGTGAGTCGTAGGATCGTAGCAG
CACGGGCGGAGTCCCTCGCGCGGAGCCCTTATACATTGCCGTAACGGCGCTGTGTGGTGT
CTCTGGTCAGCTGTGTCATCACCTATGAAAAAGAGTTTGTCTCTTACGTTTTGCACCTAT
TTTCCCTTGCGTCATATAACCTTGCGTTCCCGTTGCCGTATCGTAGCGGGGTTGGCCGAG
AAGAGACTTGGCCGGACGGATGGCGCGCACTGAAGCTGATGGTGCTGGCGTTGCTGGAAT
GTCGCCTTGGGGAGCCCGAACCCGAGCGACGAGCGTTGAGCGGGTTCACAACTTCGGTGT
CGCTGTCGTTGCCTTCCTTGTTGTTGACGGTATGCTCCCAGACTCCTTGCTTGATGGCCT
CTTCCAGCTTGCTGGCCTTGAACAGCGTGGACCGATATGGAATGCCGGCGATCGTCTTGT
CCGTCTCAAAGACCATCTTGGTCAAGCGAACGTACAGCTCCTTGCACGTCTCCAAGTCCA
GGCGCAGCCGGCCGAGCATGATGGCGATCAGCCCGCCGGTGCCGGTGCCGACGATGAGGT
CAAAGTGGTCGCATGGCTTCGGGATTTCGTGTCGGCGGGGGGCGCGGCCTTCGATCTCGA
CGAACGTGCGGTGCATGAGTTCCTGGATGATGATGAGCATGGAGTAGCCGCGAACGCCTC
CTCCGTCTGTGCGAGCGCAGGTACCCATGGTCAGCAGCTGTGGCAAGAACCAGAAGAGAT
CATGAGAGAAAACCTACCGAGTGAGAGGATGCGCAGAGGCGGCCCTTTGGTGGTGTCCGA
CCTCCGGACTCCGTACGAGTCCATCAAGTCGGGTCTGCGGTTCTTCTTCTTCGGTGCTTG
AGGTGATGCGAGGTCAAAGTTGTGGTCAGGCGTCGGCTCCTCGAGCGTCATAGTATTAGA
CCAAAGTAAGAAACAGCGCCAACCCCACAACCAGCTCGAGTTTGCAGCTCCTCGCGATCC
GGATAAGCAATGCTGCCTGGGCAAAAATTTCGGGTCTGAGGCCTCTCAAGTAAGGTGAGA
AATAATCAGAACCACGTTGTCTGGGATGCGACCAATCAATTTCCGGTACCGCCCAACTCT
TTGGCGCTGCTGTGTCGCAATCAAGTGAGTCGCGGTCGCAAAGCGAATCACGGGATGTCG
CCGAGTTTGCGACTTTTGTGAGAAATCAAGAGTTAGTCGCACAGTAATTTCTCACGCATG
AAGATGCGCAGTGAGCTATAAGCAGCCTTCTTCAGAGGAAGTCAAATGAACGGGAAACAG
AAAAGCGGTAAAATTAGTATCAAAAAGCAACAAGAGCAGAAGAAGAAGCCTATTAAGGCA
GCGCTGCGACTGTCATGGTCGTTATGTAGGTACTGATTCCCCGTCATCTGCTTTGTCCCG
TCCTCAAGGCGCCGTGACGCAATCCACGGGTCCCCAGTACCTGCGCCTGGCAGCGGTAAG
CTCGTACCTCAGCGAGGCGGAGGGGCAAGAGGCGCAGCCTTGGAGAACGAATTGGAACCG
CTAGGCAACGTCACAGGGCCGCTGGTTCTTCGCATGTGGGCCCCCGGCTGGTCACTGTCT
CGCCGTGAGACGAACGCCTTTTGCTCGCTGGAGAGGGTGGGTGATCCGTCAGGAACGGGC
TGTTCGGGAGTGTGGACGCTTGACAAGTACCGAAGATGCCGTAGATGAAAGATAAGGTAC
CTCACAAGGGCGTGTTTAGACTCAGCTGTCATGCAAGCAAGAAGGCTCTATGCAATACTT
TGAGCTCCTTATGAAGACTAGGTAGAGAAGAGAAGCAAACAGAAGCCGGGAGAGACCATA
ACTGAGGAGGATGGGCGCAGGTACCCAGGCGTGAGAAGAGACATCCTGGCGGGATGCCAA
GTCTCACTTGCTGCCGTCACGAGGCGGCCGAGTGTGACGGCTAAACAGAAGGCTTGATAA
GCTTCTCTCAGCTGTGTGGGAGCTTGTATGCACATAATACCTACATCTACTATGGATCAT
TGACTCTGCATCCTTGACGACAGCTCGTCGACATACCTCTGAACCCAACTTTGCCCGTTA
CTGGTGGTTTGCAGAGAGATATATGAGTACCCGCTACATACCTATTGGAAGCTAGGTAGG
TAGAGACTTTTGTGTCTGTTCGTTGGGCAAAAGCTTTGTGAGCCTTCTGAGGCTGTGCAG
ACTGGCGCTCATCAGGGTATCGTGTACTTCAACGTTTGTACCTGGCGGGGTGGTCGATGA
TGGAGTCAAGCATCTCACCCAGGTGCAAGATGTAGCATTCGGCCCACGTGACGGCTGCAT
ATCGTGATTCATCAATCTCGATTCCTATCGAATACAGAAAGGACAAGAAGATCAAAATGA
ATCATTCTGGTTCCGATTCAAGGGATGCAGAGACAAGCCCTCAGATCTGCCTTTATGCGC
GATACCGACAACAAATGGGTAAGCTGAATAATGCCCATGTGGAAGAGGATCAAAAGATTA
CACACAACAAGTTAGACTGCGCCTCAAGTTCCGCAAGGATTCAAAGCTACTGGTCCCTCG
AGGCTCTGGAATCTCATCGCCGTGCGAGACGTGTCTCATAACTTTCCATCTCAGCAAGCT
GTTTCTTACATTCATCGGCCATCCTCTTCGCTCTGCATGGGCAAACCTTGGATCAGTGCG
GAGAGCACAAAGGTAGCATTGCACCGTCGCCCGGCTTGGCATTTCTACGTCAGGATTTCG
TACCAGAAGATGGAATACATAGTCCAATTTTCGCCACGGTTTAGGTAGGTAAGCAGGTGC
CAGGATGCCTCATCTTGTCCAAGAAGTGTTGAATTGGGAAAAGCCAGGGTGGTAGACAAT
GCACACCAAGCAAGCCTGAATCATCATCACCTACTCTTAACTCGCCCTTAGGCGGCTCAA
TGGGGGCCTTTCTCTGCAGCGACTCGACTCGACACTGGCTGCAGAACAATTTATCATCGT
GAAGACGCGCAAAAACAAAAACAAAAATAGATTGTGGCTTCACTCCGAAAGCTGTGGCTG
GAGATCGCCGTTGATCAGTACATGTACCTTATGCGTGGCCATGGAACTCTGTTTCTCGTA
CTCGGTTTCCCTCTTGGCAGAAGCAGTGGCAAGTTGACAGCACAGATGAGCAGCGTCCAT
CACAAAGTTGAAGCAGGCTGCCAAGTATGACCAATTCGTTGAGACTTCCCTAGAAAGAAG
CCCCACGATGGCGATCCTCAAACCCTTTGAGTCTTTTGAGCAACGTCCTGCGGCTTCTGA
TTCGGCACCACACCGTCCAAGTACTGTATCATCGCCACACAACTCGTTTTTAGGAAGTCA
AGGCCTCGTTTCCGCGGGGCTCAGCGTCCGTTGTGCAACTACGAGTATGTACTAGGTAGA
CGCTGCCGTGTGCTCCAATGGAGGATCTAGAACGTCCTCTTTCTGCAAGAGAAGAGGGAC
CGGCGAATGGCAAGCTGCAATTGACCACTTTGATAAAAAGATTTGCACTCTTCCTGTTTC
GGCTGCCTCTTTGAAGCGGATGATACGATATCAATACAACAGTACATACATACATCAACT
GTAAAGATGTCATCAAATTTGTGACGCCGCCAGAAGATCTCAGCGTCATGTCTCGGCGGG
GCTACATAACCAGCAACGTCCACAAGGTCTTTTCAGTATGCAATGCCAGATGTCTGTGCA
AAAACAGCTCACTCCTGCACACAGTGTCTCGCAGCAGATGTGTGAGGCGCACCTAGCCAT
GAAATAAATGGTGACGATCCCGTGCAGCGACTTGAAGCAGGTTCATGGAGCTACAAGGCT
GTCGAATGTGGTGTGTCCTGCCATCCACCATTCTATAGAAAGTGACGGCTACCCTCCTCC
GCCACTCCATGATACATGGACACGGCTGCGACATGGAATCCTAGATACTACTAGCGTTCA
TATGTCCAGCAGCGACAGAAACAGCCTCCCAAGGATGCCTTACACGTATGTATATTCGGC
CTCTCGGCTGAGGCGCAACCCGGGGCCGTGGCGTTTTTGAGCGGATCACTTAAATAGAAG
CTGAACAGCGTCACTACCTACTCCGTACTGTAGTTCTTTATGTATTGTCAATATTGCGCC
CAGAACAGGGGATGTGCCGCCTCCTTGCGCATCTAGGCCGCCGCGACGGCAAACACTCGA
TCCCCATGTAAGTTGGCAAGGTTGATTCCATCCTGAACCTGATTGCTGGAGTTTGTCTCC
TCTTTCATTGCTGCGAAACAAGCCCGGCACATTAGCCGCCAGCCTTCATGGATACATGTA
GACAGCGAATGAGAGGCAATAGTGTCAGTGATAGCCGTATGCATGTGTAGATACTATTGG
CAAACTTTCCAATTGCCAACGGCGGTCCAATGATGCCGGAGAAGACATGTACCCAGAAAT
TCGTGCAGTACATAACAATATCTGGGTAAATCTCACCTACATTAAGCCTGCAGCACTGGC
GTGCCTGTACACGTAGGTGCCCGTACTTGTCATGTCGTCTGCAATCGTGCCATTCTCGCA
AATAGCACTCTCGCTTGTATGCAGTACTCCGACTCCGGACGGACGGACAGTACATGTAGC
CAAGGCGTTAAGCGATGTCACCCACAGCCGCGGGCTGGGAAACCTGGTATTTAAAGCAAG
AAAGAGGTCGTGGCCAGCGATGAGCTTCAGAGCTCTGACCATAGCGTACCTCGAACCAAT
TGTTCCAATGCGCCAATGACCAGGCGTACTGCTATTGAATTCGCCACTGGCTTCAGGTAC
CGGCACGAGACGACTTTTCAATAGCACTGCCATGCCACTCTCGAGGGAGCGACCGGGGCT
GAGACTCCTACGAATTGATATCCATATCACGGTGAGCCTCGCAGCCCAGCCCAGCCCCGG
TTCCAGGCCCAAGGCCTCCCGAGACACCCTGATGCCGCCACATCGCGAACCCGTACATTG
AGGCTATACCCGGCTTAGCCTAGGAGGGGGACGCGACATCGGGACATCAAGTTGGCAGTT
CGGCACCTTACCCACTTGACGAACAACTACAGAAACTGCCAGTCAGGGACGTCGTCAAAG
GTCTGCAATAGTATATCCATCTGTCAGCGGTGGACGTTCGATTCGCGCTCCTCTCTGTGC
CGGTTGGAGACAGACACTTGACAACATGTATCTAGGAAGTTGCTCGTCGTCGCAATAGCT
GTACTTCTAGGGCGAGGCTGCGAGATGGAAAGGACTGGCTGCACTGTAGAGGCTAGATGC
AAGATTAGCTCAGGCTGTAGTTGCGAATCAACAGCGGCTGCAGGACTGGATGCAACGCGT
CAGCCCACACGTAGCCACAGGGCACGGAGACAGTCTGTCTGAGACTAGGTGGTATTCCTC
AGGTATGTAAGGGCCAGTCGTATACATCTGCCAGGAATTGGTATCTATACTTCAGCTGGC
ACCTGGACTATCGACTCGGGAGTTCCACGCTGTTCCAAGGGTTTGCAGCCGTTGACAGCC
GTATGTGTGTCCGGGGCTGCAGTCCTGCGGTAAACCTGCTTTGTGTTGAAGCTTCTCGGG
CGAAGCAGTGGGCGTTGAATTGTGCAAAGGCCGTGCTTTCTGGAGCAGCGGAACTGGCAA
GGGTACCGGCACTTCAAGGTCAAGGTACCGTAGGTGTGTATATTATCAGGCAATATCGAC
TCGATTTCGGCATCTTCCAACGCCTGGGCCACGGGCCAGGCGAGATTGAAATTAGCAAAG
CAGCATTGATGTACGCGGGAGCAAACTATCGTCTGATACTTATTGAAGTGTTCATTACGT
TTTTTGAAAATGCATGGAGAACCTTCAAGGGATTGGTGTGCCCGTCGCTTCGGTGTGTGG
ATGCCAAGTTGCGGCTTGCCGCGCCAGCATGTCTAGATGCGCGTGCATGCATCCTTCAGT
CGGGCAGGAATATCGCAGATTCACCGTCCTATGCCATTGTCAAGGAATCAGCAGTATCTT
GCCTTTCAAGACTGTCGACGTAACAGTGTTAGCCACTGCTACATGGACTCAGCATCACGA
GTGCCTGCTTTAGCAAATTGACTAATGCCCATGTTGCAACTTGAGCACCCAGACGGGACA
AGGATCAATCGTCAATGACAGTGAGGTGAGAGATCAGCCATAGTCGACATGCTCAGGAGG
AAGCCACCTGACGGTGGTGAGGAGTGATCGGTGGTTTGCCGTCAATCACCGGCGATGAAC
GCATCGATTACATCGTTGCCAGGCTTTTTATTGACTGATGTTCTTCAAGAAACGTGAACA
ACGGAAACCGACTGCCGCTTCAAGTCGATACAAATCCATGATAGCACGAGCTTTGCACAA
CATTGAAGCACCTTGTACTCGTATGTACATGTTCGCCGAGCTACTCGTACGTGTGCCGCA
GACACAGACACCAGCCAGCAGGTAGATGTACTTGGTACAGGCTCGTCCAGAGCCTCTTCG
AGCAGCACCCTGGACAGATTTAGAACGAAATGTCACAGCTCCCGAGCCTCTGCAGCACCC
TTGTCGTTTCATCCAAATAAACGCCCCGGTCCGCTGTCGTGGGATGAATGAATGACGCCC
CCCCTGGAGTCCTGTTGAGGTCTCCATGTCCAGCCCGCAGGAGGACCCGGCTGGCGGAAG
TATTACATGTATTGTACTGGGTGGTACATGCATGTGCGCTGCCACGCCTAGCCGGTTACA
AGTACCGCCCCTCGGTCCTAAACATGCGTCACTCCCATCTGCCCGCTGCATACCTATTGA
GCTTGGCCTGCAAGAAGAGAAGCTGGAAACGATGGTCCTGCAGAAGCATCAGCACCTCGA
ATACCTAGGCTTAGGTACAGGTACAGTCCTGCCAAGTTGCCGTGTGCGTCGTGTCGTGGT
CGTGTCGTGTCATGTCATTTGGTGTCGGGTGGGATGTCATTTGATGCTAGGCACACGTAT
CAGACCTGAAGCCGCCACTTGGCGATGCGCGCACCTCGTGCCGATGCTGGGGCAGGTAGG
TACCGGTACCTGCGGTGCTGCTCACAGGCTCGACGGGTTGCCCTCGCCCGTCCTCGCACA
AGCCAATTGCCGCCACAGCTGGTCCCCCAGCAATCGGGATTTGATCCAGACATTGATCAA
TAGCAGAAGAGCTGCTGCAGCCCCGAGAGGCTCGCTGGTCGACCAGGCTTGGCCAAGGCC
CCGTCCAACCTCGGCTACCGGCCAATGGCAGCGCCGCCCCAAGGCCTGCACAGCCAGGCG
GCCCGCCAGCTAAAATTATAGCGGCTCGCCCTTCCCTCAGCGGCCCCTCCAGTGGCCTCT
GCAGCGCCTACGAAGCACTGGGCCGGCACCTCAGCACCGGGCTGGAGAGCGCTGGTGGCT
CCAGCTTGGGATTGAAAGTACCGGTACCTGTGGCCACTGAGCAGGCCCGCCTGGCAGAAT
TACAGCCTCGCCGCCAGAGCCTTGAAGCACTCGCTCAACAGCCCCCCTCCCCCCCAGCCT
TACTTCCTGCTCTCTCGCCCTGTTGCTGTCTCACCTCATTCTCTGCCTTGTCCCAAGCCG
GCCGTCGTTTTGTCTCGTCCCCCTCCTCTTCTCGAGCCTTCTGCCGAGCCTCGAACCCCC
CAATTGCCGCGTGCTCGACCTCGCTGCTCACTCGCCGCCAGTCGTCGATTTCCATCCAGA
AGCTCGGCAATTCGAAGCTGTCCTGCCGACTGCTCCGCCTTGGCCTTGACCCAGCCTTGG
GGTCTCTCGCCGACTGCAAACCTGCCACAGCTCTCGTCTTCCTGTCACTTCGTCGCCTCG
TCTCCGCGCACCTTCTCGACCTTCGCTGTCCTCCTCGCCGAGCCTGTCCATGGAACCGTC
CAGTAAAAAGCGGAAGCTGGCTCCCAAAGTGACCACTTCTGTCGCTACAAACCCTCAGCC
TGCTGCGCAGTATTCTCACGAAACGGTTAGCCTTGCGTCTCCCCGAGCCGTTTCAACGCC
TTCGCTATTAGAGCCCTGTTCCTAGCCCATTGGTCATGCTTGCCATTGCCCGCTTGGCTG
CTCGCATCATTGCCAACGCTTGTTTGCTGACCTTCTGTTCACCTGCAGCCGCCACAGCAA
CAGCCATACCCCGTACACGATGCTGCCCTCGCCGAACGACAGGACTTCGAGGCCTTTGCG
CGTCATCTGCAGGATGCCGCCATGCTGATACAGCGCCAGACGGAGCGTCCGCCTCACAGC
GACGTCTCCGTCTTGCTGTTAAGCTGGGAAGAGGACCACACGGTGGACGAGGATGTGGCC
GCGGTCGAGCAGGTCATGCAGAAGCAGTACGGCTTCACCACTCAGCGCTGGCAGATCCCC
ACCGTACCAAACCCCAGCATCAAGCTCGGCGTTCAGATGGCTTCCTTTCTCGAGAATGCG
AGGCCCAACCACCTCCTCATTATATACTACGCTGGCCACGGATATGCCGGTCCCGATGGC
CAGCTATATTGGGCCTGGTGAGTTACCATTCCGAGGGGCGGTCGCCGTACCCCGAAACCA
ACAGCCCTTCTTTTTCTCTGGAGATTCTCTAGCTCTACATCATGCACGCCGTTGTCATTA
CCGTCATTTCTAATCATTTGACCATATAGCAATGCGCGCGAAGACGCTGCCAAGCTCAAA
TGGGATGGCGTGCGGTGCCTGTTCGAAGACGCCCAGTCCGACATTCTCCTGCTTCTGGAC
ACATGCGCCGACCCCGAGCCCGCAGCTGCGGGTAGCCACGGTGTCAAGCAAGCCATCGCT
GCATGCTCTCCAGAGCACAAATCTCGACACGAACCCGGTCAACGATCTTTCACATCCTTC
CTAGTGGAGGCACTTCACAGGCTAAGTGGCGGACAGCAACCCTTCAGCGTCCAGAGATTA
TACGAGGAAACCCGTAGCATAACGCAGCAGCAGCGCGCGAGAAGCCCACCTCTGGCAAAC
GGCGCAACGACTTCTGCTTCGCCAACCATGCCCATATTCTTCACTCTGACCCCTGGCAAG
GGGCAGACCCTGATGCTGGCGTCCATGGTCGGCAGGCCGCCTGCGACTTCGACGAATGGC
GATGCGTCGGATGGGCAGAGCAGCCGCTCTCGCGAAGATCAACTCATCGACCCCGAGTCT
GTAGCTGACATTAGGTTTGAAGAGCCTCGGATATTGGTCTGCACAACATTCGTGGGAGAC
GCGAGTCCAGACATGTCCTACTTTCACCAGTGGCTGCAGAACAAGCCGACTCTTGGCGCT
TCCATTGCTGTCGAGGGCATGTTTCTGGGGCCTCCCACGATGCTGCTCATCTCCATGCCT
CACTCCATCTGGAATGTGGTTCAGCATGACAAGGTCTGCTGCTTCTTGGGCTACATTAGT
TCGCACAACATGATCCATTTGTATGAGAAGCTGGTTGGGCCCGCCGGCATCCGTCCATCT
GCGAAGGAGGTGGAGGACGGCCGGATTCTGCTGGAGGCCAGGGAGCTGGCGGCGGGAACG
CCTTCGCGAGCGCGACGCGAACCCGACCAGTACCTTCACGCTGCGGCTCGCGATGGCCTC
GAATACAGGTCGCAAAGCAGCCCGTCTGGGGCGGCAACCTATACCCCGGCCGCCCCTCGA
AGCATCGCGCCAATCAAGCCCAAGGACGAGGTCGAGGACTCGGCAGAGATGCAAGAAGCC
GCAGAACAGCTCAAGGCGCTGAGCCACGTCCGACCTAGAAGTGACGACGGCCCTCCGCCG
ACCGTCGCAGCTCAGCCCCCTGCGCCTCCTGTGGTCCGGCATCGCACTACGCTTCCCGAC
GGCGTTCCGGAAAGGCATATTGAGCCAAACATACCCCGGGACGCCCTTGAACCAGGCGCC
GATGCCATGGCTGTGGATGCAGCGCCCAACTCGCGCATCAAGGCGCCTAGACGGTCTCTT
CCCAAGCAGGAAACTCGATGTGACCACTGTACTCATGCGCCCTTCAAGGACTCTTCGTCG
CTCCGGAAACACATTGCCGCAGCCCACACGCGCCCCTTTCCCTGTGCCTTTTCCTTTGCC
GGCTGCGCAAGCACCTTCGGGTCCAAGAATGAGTGGAAGCGGCACATTGCTTCACAGCAC
CTCTGCCTAACGTACTACTGCTGCTCTGCATGTCCGCAGAGCTCGGCCGAAGGCAAGGGC
AACGAGTTCAACCGCAAGGATCTCTTCACACAGCATCTCCGCCGGATGCATGCGCCCTTC
CAGATCAAGAGGACCATCGCCAAGGGCGACAGCAAGCTGCAGGCCGAGTGGGATGCTCAT
GTCAAGGAGATGCAGCAGTCATGCCTGGTGACGAGGCGACATCCTCCCCAAAAGTCGGCC
TGCCCCAGGAAAGAATGCAATGCCCTTTTCGAGGGCCCGACGTCCTGGGACGAGTGGACC
GAGCATGTCGGGCGGCACATGGAGAAGGGCGAGGGCCAGCGGCTGGGCGTCGACAAGCTG
CTAGCGGATTGGGCCCTTGACGAGGGCATCATCGAGCTGAAGAGCGACGGCGAGTACCGA
TTGTGCGCCACCAACGGCGCCCTGGCTGGCGGCGGCAGCAACGGCAGCGTAAATAACGGC
GCTGGTACTTCTTCTCAGCCACCCATGGAGCACAAGGAGTCGACTGCTTCGCTACCGGAA
AATGCGTCTTCGGCGGATGAAGCCCAGGTCATGGAGGTCAAGTCGGGTGATGACATGGAA
ATGGCCGAAGCATGACCCGTTGCCATCTGTTCGAACACTCTCGTCTCATTTACCACAGAA
ATACCCGACGTGTTCTACCTGGCGTCTTCTTCCCTTTGTTTCCTCCCCTGTGCATGTATA
CCTACCACCAGAGTTTTGTTGTGTTAGTTCCCTCTGTTGCGTGTGCGAATCTGAGAATGA
CTCACGAAAGCTAACGATACGGAAGCCTGCCTGTTGTGTGCATATCTATCTATATGGTCA
TTGTTCTGCATCTGTGTCTTGTCTTGTTCAACCCCAACCTCGTCAGTCATTTCGTCGTTT
TATCGCTTTTCTACTGTACCCTAAATGTTTCTTTTCAAGGCTTGCTATACCTGGTGTTTT
ACCACCTTTCATCCTACCTACCTTACTTTCCCTGTCATTACTCATTATCATTCCCATTTT
TCATGGGAGGCGTTGGCACGGTTTTGACATTTTGCAAGGCAATGCATCCAAAAGGTGAAT
AAATCGGACTCTTGTCATTTTCTGTTTTCCATTTTCTTTCATTTCTTTTTTCTTCTCCAA
TGCTATGAATATCTGCTTTGCCAGAAAGGGGCAGTGTTACATTTAGGTGAGCGCTAGTTT
GAGACTGACTGATGTACGTCGCAAAGGGTTGGGAGCATCGATCGTGAAGAAAGGGGGAAC
GGGGAAGAAGGCTGTCTGCCTGACTTATGTGAGTTAGTTAGATGGTAACTAGGCACCTAG
GTATGTGTAGAATAAGAGTGAGCTGATCAGTTATTTGTCATTGGCGTGTCTCTTCTTCTC
TATCAGTAGTTGCTGCCTGGTAGGCTTGTCTTCTCTCATTTCGACGGTAGAAGCTTGGTG
CAATGGAGGGAATCAAGAGACCTCTGGGTCCATCAACACTCTTATTCAAAGCTACTACTT
GAAAGTGCCTACTGAGTATCTCAAGAGAATAGGGGACATGAAAGGGGGGTATACACATAA
AGCCCAAAAAAGCGTAGGAGAAGAGGCCACTGTCTGCCCAGAACCCCCGAAATACAATTC
TCACCTATGCAGTCTACCTACCCAAAGAAACGAGGCCATAATATGCGTCTACGGTTAACC
GATCCTCACAGACGCCGGACCAGTAAACGGCAAGTGAACGTCAAACGACTCGCTGTTGCT
GCCTCCGGCGCTGCTCGACTTGGCAGCGGCAGAGGGCCTGCCGCCCAGGATAGTCACCTT
GGAAATGATGAATGGCACTCTCAGGCTGAAGGACCCGCCGAGGATAAAGATGCCCTTCTT
GTACGTGAAGGTGACGTGGGTCGTGCCGCGCTGGTGGATGGACACGCCGTCGTCGAGGTA
CAGCTCGCCCGAGGCAGAGCCCGAGGCGTCGAGCGCAATGAGGAGCTCAAAGTTCTGCTT
GCGCAGCTCGGTGGTGGTATTGGCGGACTTGACGCGGAGAGGCAGGATGGTGCCGCCGCG
GATGAAGAGCGGGATGGAGGTGATGTCGACGCCGGTGATGGCGTGGTTGGTCGCGCCGCC
GTCGATGCGGGCGTGCGTGTACCAGTCGTAGAAGACGCCGCTGGGCAGGTAGACGTTGAC
ACTGGTGGACCCCTGCTGCGTGACGGGGGCGACGACGAGGCCCGGCCCGAAGAAGAACTG
CAGCTCGAGGCCCCAGGTGGCCGGGTCGTCGGGGTACTGGAAGAACATGGGGCTGACGGC
GGGCGTGCCGTCGGTGGACTGGCGCCACAGCGCCGTGTAGATGTAGTCGAGCAGGCGGTA
GCGGATGTCAATGGCCTTCTTGGCGGCGCTGGCGACGGACGGCCAGCGGTAAAACTCCTG
GCCAATGTTGCCATAGTCGTTGTGGTTGCGGTAGAAGGTGTTGAAGGCGCCCAGCGACGC
CCAGCGCGCGCACAGCTCCTCGTTGGTGTTGCCGCCGAAGCCGCACACGTCGGAGCCCAC
GAAGCCGAACTGGAAGAGGGAGGTGAACGCCAGCATCGTCCGGATGGACACGGTGTAGTA
GCTCCACTGCGACATGTTGTCGCCCAGCCAGTGGCCGACCTTGGAGCCCGCGCCCGCAAA
GGTGCTGCGCGTGATGACCAGAGGGCGGAGGCCGGGGCGGCGAGCCTCCATGGCGTCGCG
GGAGGCCGACGACATCATGGTGCCGTAGAGGTTGTGCGTGTCGTACATGGCGAGGCCGTT
TTGGTGGATCAGATCCGTGTTGACCGTGTGGTTGGAGATGCCGCCCTTGTCGGCGTTCCA
CGAGTCCTGGTAGGCGGCCTTGTTGTGGATGGCGTACTTGGGGTACAGCAGGTCGCGCCC
GGGAAGCCCCTTTTGGTCACCCTTGCCACTGCTGGGCTGGTTGTTGGGGACGACGTTGCG
GATGCTCATGGGCTGGCTATCAATGCCTGGGATGGCCTGCAGAGGCTCGGGCTGGGCCTC
GCGTTTGCCGGGGCAGCCGCCGGGCTGGAAGTCGCACGGCCAGCCGGGCAGCGGACGAGG
CGGGGCACGGACCGGCGGCGGGGCCGGAGGATAGCCGATGGCGGCCTTGTAGGGGTCGTC
ACAGGGGAAGTTGCACGGGAAGTTGCTGGGCTCGTTCATGTCGATCCATAGGGCGTCAAT
GTCCAGGCCCGTGTCGGCATCAAAGAAGGTCTGGAACTGGCCGTTCCAGTACCGCGTGAT
GTTGGCCGAGAACCAGTCGGGAAAGACGGTGACGCCGGGCCACACCACGCCGATCCACAC
GGAGCCGTTAGACCGCAGCATGAATACGTTGTCCTCGAGGCCCTGGTTGGCAGGCGGGTA
GTTCTGATACGCAACGGCCGGATCGACCATGACGACGTAGTGCTGGTCGTGCGCGTGCAG
GTGGTCGACAAGCTCTCGCATCTTGGACAGGGGGAAACGGTCCGGATCGAGGGTGAAGAC
GCGGCGGCGGTCCATGTAATCAATATCCGTCCACATGGTCTCCAGGGGAATGCCGGCCAA
GCTATAGTTTTGGACAACTTCGGCGACATCAAAGGCGTCCCGGTATCCGTATCTGTGACA
AGACGTGTCAGTTTTTTCTCTTGATCTCACGTGCTCATACATGTCCATGATTATCCTACC
TGCACTGGTGGAAGCCCAAGCCCCAGTATGGCTGCATGGTTGGGAAGCCAGCAAACTCGC
CATATTGCTGCACAGCCGCGACGGGCGTAGGGCCGGCGACAAAGTAAAAGTCAAAAACGC
CGCCAATGGTGTTGTACTCGAGATACTGGTTGCCGGAGGCGTCCTTGTTGATGATGATGT
CCATGCCGTTGGAGTTGAGAAAAAAGACACCGTGAGCACCAGTGGCTCGCTGCTCCAGGT
AGAACGGGTGGGTTCCGTAGAGGTTGGCGTGGCTGGGGATGCCATAGCTGTCCTGATTCC
ACATCGTGCGGATGTAGTTGGTCGTCTCAAGGCGCAGAGAATCAGAATGTTCGCCCAGGC
CATACAGGTTGGGGTTTGCAGGCAGGCTGGTCCGGAGACGGAGATACTGAGACTCGAAGA
CGAGAGACGCCGCCGAGGTGTCGAAGATGACCTCGCCAGTCTTGGCGCGGGTGATCTTGA
AGGAGAAGGGATTCGCCGTGTAGCTGAACTTGAGCTTGCTCGTCTGGGACCAGACTGAGC
CTCCCGGGCGGGGGAAGACGGACTCGGGGACCTGGTAGACCTGGTTGCCCTGGTCCTGGA
TGAGAACATGGATGCGGTCCTCTGGTGATGGAACAGATTAGCATGAAGGCCCATTGATCA
CGCGTTTGCTGTTGATATCAGGTCATTGAGGCGGGCGTCCGAAGCATCTGTTCAAGTGGT
ATTGTGTGGTGTTTACGGATGTTTGGCTTACCAGTCTGGTAGGTGACCTGCAGAGTGAGG
TGCGGAAGGTCTGTTCCATAGACATTGCAGGCAGCGCCGGCCAGCGTCAGGTCGGCCGTC
ACACCAGTCGCCGTGACGCGAACATTGGACGCTTTGTAGCCCGGGCATTGGTCCAGGCCG
GCGGCCGTGGCATTATCTTTCTTGAACAGGGCCGCGGCAGACGCGAGCCCTGCGTACAAA
AGAGCCTTCCAGTAGACCATCGTCGCGGCAATGGCGATGACGACGGCGAGGAGGATGGCG
GGACGGGGCAGAGAGGATGAGGATCGTGAAGAGCCGACCATGGCAGCTGCCCTTCGGGGG
CTGGAGCCCCTTGTATATGTAGACATTCTTGCGACGGAGCAGGGAATGCAGCCAAGACAC
GCTCAATGCCCAGTGCCGGAGCCCGCAGAGAAGCAATCTCAATCTCCTGCCCTCACACGC
CTAGCTCGTCAGCAAGGGCCCTCGTCACATTACACAGCAGAGCAGGGGAGAGGGCGAGCG
TAGAGCAGATCCAGAGTGCCAAATCGAGGCAACGGGAGCCTGCAGTGGGACGGAGGAAGA
GGGGAGGGCGTGGGGCACGCGTCCAACGATGCGGGATGGGATGCCTTCCAAGACACGGGA
CCCCGGGAAACGGACCCGACCTGGGCATTGTGATCGTTCACGCGGCGGTGATGCTGTAAT
TACCTCTGGAAGATGTGTGGTGGCCTGCACTTTTGATCACTTGGCAGTTTGCAGGCTCTC
TATGGATACCTAGGTAGGCAGGCAGACTGTTCCTAGATCCAATGTTTCCTGGTGGTGGTG
CGGTGACACAGCAGGTCGGGCTCGAAGATTCTCGGGCGCTTTCGATTGGTCATTGTCCTA
TCAACGTGACGGCGGAAACGGAGCTTATTTCGGCGGGAGGACAATCTGTGGATGTGACGG
GCGAGACTTGGGGGAGCTTCGGAGAAAGGCGAAGACGCCACCCAAGGAGAGACTGAGACG
GGCATTTTCGATGGGACATGGGGTGTTCATGCCCAAGGGAGCTCCATTGTCTCTCGATCG
GAATTCGATGAATCGGCGCCGCATCGCGTCTGCCATTGAGAGAGAGAGTCAGTCGAGAGC
AGCTTGTCGCCTGCATCTGCCAAAGTAGCATCGCAATCTGATCCCATGTCCAGTGCAATT
TGATGCAATGCAACATGAACCTTGTCGGGTGAGAGTGAGGTCACCAGCTCCAGGTCAGGC
TGCAACTTGGATGGAACTCAATCGTCGAGGTTCGGAGCTCTTGACCGCAAGTGGGGTCGC
GTTACCTGTACTGTAGGCGCGAGCTCCAAAGACCGGGAGTTTCCAGGGCGGCTCTCAGTG
GCTGCGCGGTGCCTGTACCTGCGCCCCCAGGGCACATCCCCCAAGCTTCCCCGCACCAAA
CTCGCCGAGGAGCACAGGCGCCAGCAGGGGTCACAGCGCTGGCCATCCCTGAAGCCCGCC
GCCCGCGTGCTTTTTGCCGGCCGCCCGGCGAAATAAACCCGCGGGGGGAGGCACTAGACG
CGTCCTGGGACTAGCGGGCAGCTACCTGTCGGGTAGGTTTCGCCCTTGGGTCGGCAACTC
AAAAGAGCCTCCAGCTGGCTTCACCATTAGGTTGTCTGCTAACAAGGCACCTAATCAAAT
TCCCTTTATGTAGGGATGAGCATCCTGCGTCACCAACCAGTGATGGGGACTCGACTTTGC
ATCGTTCGATTCAATGCAGGGGAAAGGACGACTTGGCACGCCTCGGTAGGATGAAAAGGG
CATATGCGCCGCTTCTTGGGGCATCCGCACCCAACGGGCCGACTCAGAGGGCAGCTGGAG
GAAAGCGATGGACTCGTCTGGATGGATCAATCAACTGTAGGAAAGCGATGGACTCATCTG
GATGGATCAAACAACTGAAGGCTTGTGACGCTATTCAGTTGTTGCTGCTGAAAGGCTAAG
AGAAAACAATCTACGACAAGTACCGAGCAGCCTTGAGTCTGTAACAAAGTGTAGGTGTTT
GGAGATCCTGCTTGCAATACGACAGATGCATCATACAGCATGTGTTGTATGAGATACGGA
CAGACCCTTCGAGTCCTGCTATGCCTCTACTCCTCATTCTTCTATGATTCTCCAAATGAT
CAACAGGTGCAGCGTCGCAGCACTATTTAGAGTCATGCAAGTCCCTTGCCTTCAGCTCCG
GCACCAGAGCCGAGGCCAAAGGGTAGCATTGGGAATCAGGATCGGAGCTTGAGCTTCGCT
TGATGTTGAGAGTATTCGGAAAACACGAGGAGAACCCGGGCAAGCTTGGAGATGATAATG
CACCTTTCAATAGGTCTATGTAGTAATATTCTACACCTTCCCCTCGTCGACTTCATGAGT
GACTTCTCCCTCTCTCCAGGAGCATCAACAAATACGCCAAGACCAAAATCAACTACACGT
ACCCCGCGGGCTCGGTTCATCGCGATGTTCCAGATGCTCCCGCACATATAGGGTCTGGTG
ATGTCTCTTACCAAGCAGCGAGCTCGGTCAGTGTCGCATTTCCCCACTCCAGATAATCTA
GTTGGAGAGCTCGTGATATTCCAAGGGTGTCCAGTCCAGATATCCATCGCCTCTGTGCAT
AACGTCGTTTCTTATAGTTCCAATGCTAAGATTACCCGGCCATTACAGACTTAGTTATGT
GATCATTCGACCAAGGCAATATTGAATAGCAACCATCCTCCTTCAATGTATGAGTGCTTG
TTGGCTACATCTCGACAAGCCACGTGAACCATACATACATCTCTCCCTCGCGACTCTTTT
GCCGTTTAACCTCAACACAGGTGCATGCAGCGGCCTCGCCTTCTAGTATAGGTCAAGGCC
TTAAGGAAAACATCTGCAATCTTCAATTTCTTTCGGCTCTGTCTCGGTGACTTTACTTTT
CTATGCTCATCTATGATGTAACGCTGCAGCCTCCAACATGCAGTAGGATCGTGTTCCCCG
TGCCTCACTTATTAGTCCATCATGTGGAGATGGGGTTAAGGTGATGGGGTAATCTCTCAC
TCGGGTCAAATGGGAAAGTCTGTTACCAACAAGGGACCTACAAAAGTCATCAGGTTCTGC
TCAAGTTTTAATGGACAAACCCTACTCTAATGAGTGGGATTCGCCGTGATTCCCGACTCG
GCCATGCAGATATCGCGAAACACCTAACCTGGAATAATCAGTCTTCATAACGATCAGGAG
TTGCGACGACAAAGGACGAAACTTTCATCGTCCTGAGACCGAATTGAGAAATTATTTGCC
TTGACAGTTGCTGTCAAAGGTCAAAGACACATGTGGCAACCGAGAGGCGCAGCCATAATC
CGGTTGAGGATTAACCTTAATCGCGAGTTTATTCATTCCAAATAAGGTAATAGGAGAAAG
CGGCTGGTTCACGAAAGCTTAGGTGCTATAAGCCACTTTTGATCTCTGTAATGATGATAA
TTCAATTGCCTTGCCATATAAAACAAGTAAACGAAAAGCAGCAGAAAGGAGGAAAGCATC
AGTGAATACCTTATTCACATGTGTCTCCGGTAAAACAGCATAAGGTATCATCGCCAGCCA
AAAGTTTCATCATCCAGTACCTAAGGTAAGAGTCAGATCCAAGCCACACGTGACCTCTAC
TCTCAGAGTCTCTTTCAGCAGTGGCCCTGATCAAGAGCACTCAAAGAAAAGAATCCATAG
CAATTTAGGCAAACGATGCAGAACTAATTAAAGGAGATGCACAATTTAGATGGACGTCGA
ATTGATACGCTGCCAGGTGACGACGAGTCGCAATCAGCATTGATCCAATAAGGTAGAAAG
CATCCCCGCCATTGTACTGTAGTCAGAAAGTACAAGCAGTCCGCTCAGAGGAGACGCTGA
AACGGTCGTACTCTGCAGGTACCTCGCCAAACTCTCCAAAGGTCGGCAGCCAGCTGGCAG
AGGAAAACCCCCCCCCCTTGCGTCTGCCATTTTCGCACTGCTCTGCTCTGCATCTCTGGC
AGACAAATCGGGAGTCGGGCAAGAAAAAAGAGCAAAAGGTGGGAAAACCAAATTGCAGTC
TGGACGTCTCGGCATCATCGACAAGAGACTCGGAGCGAATCAATTCCCAATTGACCTGTC
GCAGATGGTCAAGGGGTCAATTTACAGCATAGCAGCGCCCGCCAGAAGACGCCGTCCCGG
TACTTGGGAATTCAGGCGAAGCCCGAAGAGACACCAGGCCAGACAGCCCAGCCGCAGGAA
TGGCAGCCGAAGCGCCAGAGCAGCAGCCCATCTTGACTAACCTGCACCAAGAACAAGCCA
CGCGCGACATGCCTTTTGCCAGCCTCGACCCCCAACAGCAGCAGCAACAGCAGCAGCAGC
AACAACAACAACAACAACATCAGATTCAGATCCAGGCCCAGCTCCAGGCTCAGGCGCAAG
CACAGGCTCAAGCACAGGCACAGGCTCAGGCACAAGCGCAGGCGCGACAGCAGCAGCAGA
CGCTCCACCAGCAACAGCTTCAGCAGCACTATCTCCAGCAACACTACCTCCAGCAACAAC
ATCACCAGCAGCAGCAACAGCTCCAGCAGCAGGCCCTCTACCATCAACAACAGCAGCAGC
ACTACCAGATGAACGGCATGAACGGCGCAACCATGGGCGGCGCCGTCATGCCCGCGCCCA
CCCCTGCCGGCCACCAGGCCGAGCTCAACTACATCTACGGCATGGTCGAGGAGCTGAGCA
GGCAGCTGGCCGACAACAGGCGCGTCACCGAGGAAATTGTCAACGGGCTGGGCAGGATAC
GCAACAAGGCCAAGGCCCAGGGGCTGAGCAACGGCGACCTGATTTCGTCTGCGGCGGACG
ACGTCAATGGTGAGACCACCCCTACCGATGACTCTTTTGGCCACCATTCATCTCTTTCTT
GCTAACGACGTTTTTTTGTTTTTAATCACTCACCAGCCCAGGAAACAAACCTCGACAGCC
TCATCTCTGAGCTCTCCGAGTCCTTCGACCGCGCCAAGCACAGCCGCGACGCCAACGCCG
CCCTCCTCACCCAGTACGCAAACGCCCTCTCCCTAATGCTCAAGCAGTTCCACGAGTACA
AGGCCAAGCACGTCGCCGACGTGGCCGCCTGGCACCGCTCCTACCGCGCCCAGCTCGACG
AGGCCCGCCGCGAGAACAGCCGGCTGCGCGAGCAGATCTGGGAGATGCAGACGCACGCCG
GGCGCGCCAACGAGGCGCTGCGCACGTTCCGGCGGCGCTACGACGAGGACGAGGAGCGGT
TCAAGAGGCGCGTGGACGATACTGCGCTGCGGCAGGAGCTGCGCTTCTGGAAGAGGATGG
CGATGCCGGAGCTCGAGGACGATGATCCGTACTGGAGCGCGGACGACGACATCATTGACG
AGGCGGAGAAGGAGAGGTTGAGGGAGCTGGAGCTGCGGGCGGCGCAGGAGCAGCACATGG
TGGATAGCCAGGGCGAGGACAGCGATGAGCAGCAGCAGCATCACCTGTCGTCCATGGGCA
TCATGGGTGGTGTGGCCATGCAGAGGGAGGAGTCGCTGCCTATACCGCCTCCTCGGCCGC
TGAGTGCGGCGTCCAGTACGGGGTCTACGGGTAGATGAGAGGCGATGGAGAGGGTGTAAG
ATCGGAGGGTTCGCGTCAGTGCAGTGGCACGACGACCTGATCCAAGTCAAGTCTGGAGAT
GGGGGGGCGGAGTCTGAGATATCCGCATCGTCACGATGCTGCTTTACAAAGTGTAGATAC
ATGTAATGAACGGCAAAGAGCAAGTCACAGCATGGTTTAGTCTTGATACCAAGTGAATCC
AGAAGTCAACATGGCAAAATATGAAAATACAATATGTAGGGCAAACTTGAGCCGTCCTCT
CATACCTATGGACAATGCTTTCATGTGCTTTCCCGGCATCCCACTTTCCAAGCCCCTTTG
CGAATCCCAACAATACCTATTAATACATGTCCATCAAGAAAAAGAGTTGATAATATCATC
ATGGGGAGTTGGACCCCCGGTTATCACGACCTAGCAGGAGAACGGACACAACTGCACCGT
TCAATATCCGCTCTGCTCGCGTCTCCCATCACCCCCACCACCCCCATCGTCCCCATTCTC
CTTGGACGACGCGGCAGCCTCGCCCGCCTCCTTGATCCCCTGCTCGTCACCCCGCAGCTT
TGCGAAATACGCCTTGATGTCCTCCGCCCCGACGGCCTTGCCGCTCTCCGCAAACTGCTT
GAAGAACGGCTTGAGCTGCTCCTTGAGGTGGTTGTACGCCATGACGCCCTCAATCGCCTT
GACGCGGTCCATGTTGCGCAGGGCGCTCTCGCCCCGGTCGAGCAGGCTGCCGCTTCCGTG
CGTTGAGCCTCCGTGCTGCGAAGCGCCGTCGTCGGACAGAGGGGGTTCGTAGACTTCCTC
CTCCTCCAGAAGCTGGGGGTGGGCGTTGAGGTGGCGGAAGCAGTCTGAGCAGTGGCAGAA
CTTCTCGCGGAAGTCCTCTTTGAAGAAGAGGGAGAAGCGACCTTTGGGCGCGGCAGGGAG
GTTGGGCAGTTTGCACGATGTCGGGCCGTCTTCCCTGGCATTTTGAGCGTCGGTAGCTTT
GACGTCGAGGCTATCCTTGGCGGATTGAGCTGCAGCGCCTTTTGAGGGGGTAGATGTAGT
CTCGTCTTCGCTCTTAACGCGCTTCGCATCTGCACGCTCTTCGTCACCATCCTCAGCCTT
GCGCTTCTTGGACGCAACGGTGGTCGTGCTATCCGATGGTGATGGCGCAGATGCTGCGGG
CTGCTCTAGGAAGATGGCTGGTAGGAAGCCCGAGGTTCCTGCATATTGCTTGATCCATGG
GTTCGCATCAACGCACTTGTAACACAGGAACCCTTCAAAGTCGTCTTCGCCTGGGAACCC
GGGAGGCATGGGCGGCTCGTCATCCTCGTCCTCAACAGCCACATCACCAGCTTCCGCCGT
GCCGTTGGTCGGCTGTGCCTCATCGCTCTCGGCGATGGTCGCCAGGCCATTGGTTTGGCC
CTCCGTCTTCTTTGGTGCTGACTTTGGCTTCTTGCTGTCCATCTTCTCATACCACTTGGG
GCCCATGCCGACCAAGCAGCCAGGATGATACCAATCCTCTCCACAGCCTCCGGTCTCTTC
CGTCCCCAAGCCAAGGCATTGAAACATGGTTCCTTTCTGTTCGAACGGGTCGTAGTCGCA
CTCGCAGCAGCAAAACCGGTTCTTGAAGTTGTGGTTGTACTTGTTGTTCGCATCCGGCTC
TTCGGAGTGGACATTGCCTTTGGTATTTGTCTCGCTATTGATGCGCAGCGTGCAGGGGCT
GGTCGACGGCATGCGCGTTGTTCCGCAGTCGCAGGTGAAATTCCTTTTCTGGAAGATCTC
GACTAGAGTGTGTTCGCCATGGCAGGAGACGGAGCAGGCGTAGCACATGCCCGCGGGATT
CCAGGCGTCTCCATCCTTTGCCGGCGCAGGGTTGCAGGTCAGGCAGGCGAAGACGTTTTG
TCGCAGCGGTCCGAGGATCTTGGTGCACGTTTCGATGCTCTAGAGGTAGGATATTCAATC
AGCTATGAAGAAGAAGAATAAGAAGAAGAAGATGATGATGATGAAGATGATGATGGTGCT
GCTTGTGTCTTAAGGTAAGTCAGGGTTTCGGACACACATAAGGTAGGGCTTCGCGCGCAT
CGGCCTCGAGCATCTCCTGGTCTCGAAGGAAACTAGACCGCGTGTTAGCTCGTATTTCGT
GACGTCCATGTTCTCTGATTGCGACTTACTCGGCGGCAGTTTGAGAGTCGTCAGAGGCCC
GCGACTGCTGGGAGAAGCTGTTGCTGCGGCCGGAGACACGCTCCGTCTTGGCCTGTTCGA
TGGACAGCGAATCCATCGGAGGCGGAGCGGACTCGCCAGACATGGTGGGCGATGAGCGAG
TCAAAGGCGATGGAGAGGATGATGAAGATAAAGGAAGAAGAAGGATTAGATTGCTGCGAA
GCCTGGCTGTGGAGGAAGACGGCTCTGCGTATAACGAGGCAGCCTCAGCGACAGTTCGGT
TTGGCTGACGGATTAACCTAGACGCGAACAAGTATCACAGCTTACGGGACATGCTCATAT
TCTTTTGTCAACACGAGCCAAGAGCCGGCAAAACCACTTTACGCGTCGACGCCAATCGGG
CCTAGCGCCCAGCAATTAACGCGTCTTCAGCGCGTCCAGCACCTGAGCTCCAGCCAATTG
CTCCCTAATTCTCGCTGTTGTCGCGCCCCCCACAGCCGAACCTAGAGCTGCATCGCCAGA
TTTCCGTCCCTTCATCCGCCCAATTTTTCGTCTTTACCCATCGAGCTGCAACTCCCACCC
GCAGCCACTCCCACAGCCGCCATCATGAGGTTCGTTTCCATTTCGGCATCTTCTTGCACT
TCCTGCTAACAAGGCGCAACAGCTCCCCCCTTCGTGACCATCCCGCCTCCGCCAATCGAG
GCTCTGCCCCGCGGTCAGGCCGCAAGCGCTCGCGCCCTGATGGCGACGATGTGTCCACGC
CCGGCATGAGCTCAAGCCCGCTGCCGTCGTCTCCGCCTGGGCCATTGATGGCTCATGGAA
TGGACGACGACGACGAGGTCGAGGAGGAGGCTGAGATCCAGGACGATATCGACGACATTG
ACGAGATGGCCGATGACGACGTCGACCTGTTCCGCGAGGGCTTCGAAGCAGACTACAGAG
AACGAGAGGACGATGCGTACGAGGGCGCAGGCCTCGATGATGAAGGCGACTACGATTCCA
TGGACCTGGGCGACAGACGGCGACTCGAAGCTCAGCTCAACCGACGAGACAGAGAAGTGG
CTCGCAGACAGAGGATTCCTGCAGCGTATCTCCCTGGCGATGACGAAGACGGAGACATTG
ACCTCACGGCACAACCTCGTCGGCGAAGACACCACTACGACGAAGACCCGGATGATGCCA
TGGACGACATCATGGACGAGGAACTCTCCCTCGAGGCTCTGGGCGATGTCAAGGCCTCTA
ACCTGACCGAGTGGGTATCTCAGCCCCCGGTTCAGCGCACCATCAAGCGGGAGTTCAAGG
CCTTCTTGACGTCCTACACCGATGCCTCTGGCTCTTCAGTCTATGGCAGCCGCATCCGGA
CGCTCGGTGAGATCAACGCAGAGTCGCTGGAGGTCTCCTACGAGCACCTGGCCGAGAGCA
AGGCCATCCTCGCCTACTTCTTGGCCAACGCCCCTGCAGAGATGCTCAAGTTGTTTGACC
AAGTCGCCATGGACGTTGTCCTGCTGCACTACCCTGACTACGAGCGCATCCACTCCGAAA
TCCACGTCCGCATCTTTGACCTGCCTGTTCACTACACACTTCGACAACTGCGCCAGTCGC
ACCTCAACTGCCTTGTGCGCGTCAGCGGAGTAGTCACACGCCGAAGTGGCGTCTTCCCTC
AGCTTAAATATGTCAAATTCGACTGTGGCAAGTGCGGTGAGACTCTCGGTCCTTTCCAGC
AAGAGTCTCACGTCGAGGTAAAGGTCACGTTCTGCCAGAGCTGTCAGTCTCGCGGGCCCT
TCACCTTGAACTCTGAGAAGACCGTCTACCGCAACTACCAGAGGCTTACCCTTCAGGAGT
CGCCCGGCACTGTTCCTGCCGGTCGTCTTCCCCGTCACCGAGAGGTCATTCTGCTGTGGG
ATCTGATTGACAAGGCCAAGCCAGGTGAAGAGATTGAGGTCACTGGCATTTACCGGAACA
ACTACGACGCGCAGTTGAACAACCGTAATGGCTTCCCTGTGTTTGCCACCATCCTCGAGG
CAAACAACGTTGTCAAATCCCACGACCAGCTCGCCGGGTTCCGCTTGACCGAACAAGACG
AACAGGAGATTCGCAAACTAGCTCGTGATCCTAATATTGTGGACCGGATTGTCAACTCCA
TCGCCCCCAGTATCTACGGACACACGGATATCAAGACGGCAGTTGCCCTGTCCCTTTTTG
GTGGCGTAGCCAAGACCGGCCGAGGAGCCCATCACGTTCGTGGTGACATCAACGTTCTCC
TTCTTGGTGATCCCGGAACGGCCAAATCACAGGTCCTCAAATACGTCGAGAAAACAGCAC
ACAGGGCCGTCTTTGCCACCGGCCAAGGTGCCAGTGCTGTCGGTCTGACGGCTAGCGTCC
GTCGAGACCCCTTGACGAGCGAATGGACCCTCGAAGGCGGTGCTCTTGTTTTGGCTGATA
GAGGCACTTGCCTTATTGACGAGTTCGACAAGATGAACGACCAGGATCGAACATCGATCC
ACGAAGCCATGGAGCAGCAGACCATTTCCATTTCCAAGGCGGGTATTGTGACAACTCTTC
AAGCTCGCTGTGGCATCATTGCCGCCGCCAACCCGATCGGTGGTCGTTACAACTCCATGA
TTCCCTTCTCGGCCAACGTGGAGTTGACGGAGCCCATTCTGTCGCGTTTCGACATTCTGT
GCGTGGTGCGAGACTTGGTAGAGCCCTCCGAGGACGAGCGGTTGGCGAGGTTCATTGTTG
GCTCTCACGGCCGAAGCCATCCCGTGTCACAGGCGCGTCCAGGCACAGCTACCCAAGGCA
GCGCAATGGACACACAGCAGACGACTGCTTCCAGGGACCAGCGAGATGTCAAGGAAATCC
CCCAGGAGTTGCTGCGCAAGTACATTCTGTATGCCCGGGAGCGCTGCAGTCCCAAACTCT
ATCACATGGACGAGGATAAGGTGGCCAGGCTGTTTGCGGATATGAGAAGAGAGTCGCTCG
CGACAGGCGCCTACCCCATCACTGTGAGTTTTAACATGTGTGTTGTGATACATACTATGG
TGCTAACCCTTTGTCCCAGGTCCGTCATCTTGAGGCTATCATCCGAATCAGCGAAGCCTT
CTGCAGGATGCGCCTTTCCGAATACTGCTCAGCACAAGACATTGACCGGGCCATTGCGGT
GACGGTAGAGAGTTTTGTAGGCAGCCAAAAGGTCAGCTGCAAGAAGGCTCTGGCGCGAGC
CTTTGCCAAGTATACGTTGGCTCGACCTGGTGCAAAGAAGGGGCCGGGTAATGCTTCACA
GAGGAGGCCGGAAGCCGTGATGGCTTAATGTTGCGACGGTTTGTGGGGGTCCACGGGTGG
GAAAATTTGTTGGAGGGATACGGATACGATTCATCTTGATGTTAAAGACTAGGATGCTGG
CTAGACAGTTGACGGCGTTTGGAATCAAATCAAAGTTTTTGTCATTTACCAACACGTCAT
TGTTCACTCAATGCGTTCATCTCAAGAACCTCAGCTGCAATAGGAGGTGGCATCATGCCG
AACATGAAGTTAGCCATACATGTGTGAAATTGTTCCAAATCCACAATTGTTCCTGTATTT
AAGCGAGCTTTAATCGATACGTCTATATACCTTATGTTGAGACGTACTCATCATCTTCAT
CTTTGTCTACACCTTTGTCGTCAAATTTGATCCAGCCTTGGCAATCCTCGCAGCCAAAGC
CATCATCGCGCCCAGAAGAATGCTCACAGCAGCAAACATCTGCGCCCCCAAGTAGTCTCC
ATCCTGCCTCTGGATAATGGCACCACAAATAGCTGGACCCGTGAGCGTCGAGAAACTGAC
AAACCCAAGAATCATTCCCACGCGTGTTCCGGTTCTACTCGGATGAGGAGTCATGGTTGT
GGCGACGGCTGGGAACAGGGCTTGCAGTGCTGCTGCTACCAGGCCGTAGATGACGGCAAA
GGCATACAAACCGGCTGTTGATGATACTGCTGTCCAGCAAAAGACAAGCAAACTCGCGGC
AAAGCTCATGGGAATGAGCATGTTGAGCATGCCGACCCATTTGTCGGCGGCTATTGTAGG
CAAGATACGTCCAATGATGCCCACGCCGTTGAGAACGATGAGCAAGTTGATCGGCTCCTT
GGTTCCAACCTTTTCGCGGGCAAACGTTCCCAAGTAGAAAAAGGCAAAGTAGAGGCCCCA
GAAGTTGAGAAACATGCTCAGCGCGAAGAAGAGAAACGGCACGTCTCGAAAAGCAGATGT
ATCCGTCCACGCGCTCGTCTTGTGCGGCGGCAAACGGGGCTTGAACCAAATGAGACAGGG
GATGTAAGTGGCCAGCATGATGAAGCCCATGATTCGTAGAGTCCAAGGGAAACCGAAGTT
GTCATGGAAGATGAGTCGGTTTATCAACACCGGGTAGACAAGTCCACCTACAGCAGCCCC
GGCAGCAGAAAGACCAACCGCGAAAGCTCGATATTTCTTAAAGTACTGCGAGAGAACAGC
CAGAGCAGGACAGAATGTCAGCCCATTTCCTATGCCCAGACACACTGCCTGCGCGAGAAA
GATCTGCCAGTACGCTGTGCAAAGAGAAGTCATGAATATGCCCAACAGCTGCAGCGCCAC
GCCGCAGGCAAACGTGACCCGAAAGTATCCCGCGTCGGTGAGACGTCCGGCGACGGCGCC
GATGGAGAAGAGGAAGAAGACTTGGGCGCTGCCGATCCAGGAGATGGAGGACTGAGACTG
GTGGAGGGTCTGGGTGTAGTAGTCCTGGAAGACGCCGTAGCCGTTGGCGACGCCCCAGGT
GTTGAAGAAGATGATGTGCATGAGCAGGACGTGTGTCCATGCTGCGAAGCCGCCGTCAGG
AGGATCATTGGAGGTGTCTTGGTGTTGGTGAGGGTCATTTGGAGGTGGTGGCTGATCCGA
GTCGCATGTTGTGTTTCCGTCTTGTTCTGCTGAACACTTTTCCACCTCCATTGTCTCTCT
GTTGGCAAGACGAGGCCTGGTGTCTGTGCTCAAGTCAAGTGTGCCTCAGTGTAGAAGCTC
AGCGTTGCGTGGACCAGTATTACGTGTATGGATGAAATGATGTGAGGTTGGGTAGAGAGT
TGGTTTACTCTATGAAGCATAGTTAGTCTTGACTTTTTGCGACTCTGTTATATCTGTAGC
AATGACAGACAGGCCCGTGATACCGCCTTGTCGTTGACATGCCTCTTTCCGCTTTATGCG
TGATACCCGTTATTCCCGCCAACGACGGCGGGCTGCCCAAATCCCCTATATTAGCCTATT
TCAAACTTGGCATTTGCTCGGGATCCGTTCACTTGAACGTCACATTGCCTCGATATCCGA
TTTCCTGGCCATAATACCGGTCTTGAAAGAGATTCTGACCAAAAAACGAAGTCGAATATC
CCCCTCTTACAAGTACATCATAACCCTAGTGCTATGACTCGGGACGAGGGGCGCAAACGG
TCCAAAATCGCATGCCAGACGTGTCGCGACCTCAAAAGGCGATGCGACGGCGCTCAACCA
TGCGGCACGTGCGTCCGCTTCGAATACCACTGCATCTATCAGACGTCCAAATCGCGGCGA
AGAAGAGAGTCCAAGCCGGACCCGGAGCGGATCCCGGGGCTTTCCGGAGACGCCGTATCG
GCTCCGGCTCTGGTTCCGGCCCCGGCGTTTTCAGAGACGAAGCTCGCCCGCGATGAAGCT
CAGTCGGCTGCGGCGAGTAAAGTTGTTCAGGCGCGTTCCGTGGAGGCGAATTCCTGTCCG
GCGTTTGTTAGGACGTTGGCTTTGAGGCTGGATCCGAAGAGGAACCCCAGGATGCACAGC
TTTGCCTGGAATGCCTTTCTCGGGTCACGATCACTACAGGCTGTGCAATTGCAAGCTCCG
GCCGCCCAGTCTATCACGGACATTATTTCACAGAAGCGTCTGCAGGAGCTTGCAGCTGTG
TACTTTCAAAAGCTCGATCCGATCTATGGCTTTGTCGATCGTACTCAAATCTGTCGTCGG
ATACAGCAGAGATGGGCAGTGCCAAACGTAACGCCAGAGCAAGAAGCCGTGCTCTGTGGC
ATCGCCGCTCTTGGCTGCCTGTTCTCGCAAGTTCAATCTGACACTGTCGAAGTTGCGCTG
ATTGAGCTATCCCGCGTCTTGCTGGAAAGGACTCTGTACAGCACTCCTTCTGCTGATAGT
ATCACGGCTTGGCTGCTTCGCGTGATTTACCTGAGGATAGCGGAAACGCATTATGTCGCT
TGGATGGCGAGCTGCACGGTAATGCACATGATTGACGCCGCTGGCTTCACCGTCGACGCA
CCTCAAGAAGCTATCCTGTCCTCTCCCCACAATGAAGTCAGTCTGGACACAAAGAAGAGG
ATTGTGACCATTGCCCAGCATCTCAACATTTGGATGTCGTTCGACATGGGCCTCACCCGA
GTCTCCTTGTTCAATCCTACCACGGCAATGCCTTCGAAGCGAAAAGGCGACTTTACGCGC
GAGCTGATGGAACTGCTTCCGTTGTCAATGGAGCTCGATCCCCAGCGGAAGCCCACGGCG
CTTGAGCTGGAAGACGCGCTTCAGGTCGTTCTCAACCGCGTGCACTCGGCTCCGCCGTCT
ATTCTCGCCCAGTGTAACCTCGCGCTCTGCCTTTGTCGACGACTTCGATCCATGGATGTT
GCCCTGTCAGACTCCGTTCTCCAACAAGTCCTCATACTCACGTCAAACGGAATCCAGGCT
GCGCAGGCAGTCCTCGCTGCGCGTACCCCTTGGCATCAGATGACATATGTACCGTTTCAG
ATTGTCTGTGTGCTGCTTGCCATAGACACGGTCTCATCTATCTCCCAGCTACGAGACGCG
ATGCAGTGCCTACGCGACGTGTCTGCCGTGTATAAGACCGAGGCAACTCGTGAGGCTCTG
AGGACGGCTCGTTCGCTCGTCTTGTTGCATCAAAGGGGCAAAGAGATGTTTGCTTCGGCG
CTGAGTGAAATACTAAAGAGTCGTCCGATGAGCCCTGTTGAAGACGTCGAGGATGTCCTG
GATACATCGCCCCTGCTGTCGGAGGATATGCTTGGTATGGATAGCTTTACGGATCAATTT
TTCGGGCTGCAGTATAGTGATATTGATCAGTTGCTCAACCCTGACTTCTTTTGGAACATC
AACAGCAATAGGTTCGGTTAAGCTCTATACAATGCTTTTGAACAGAGGGGAAATTGCTCT
TTATGCTCGTTGACATCTTTAGCCTTCCTGCTCTTAACAAATGGCCCCTTTGAATGCGCT
TATCACCGCCGCCATCTAGTCCTCGGCGTTCTTTGGAGGTTTATGCTTTCGACGTTCTCT
TTGCGGTCCCCTTGCTGGGCCCCTCATTGCCTGTGTAGAAGTCGCGCGCCAAAGAGGACG
CCAATATGGGTTTACAATATTGTAAGAACGGAGAACTTCGGGTCCACATCCTGTATGCGC
GCGGTTATGTGCCAGGTAGGCATGTAGAGAGTAGCCACCCGTAATACCACCATAAAGTCG
AAAATAGTAAGGTAGGATTGGGGTCAAATACTATTACCGTGGCGGCACGGCGCCTATCGG
TTCTGTATCAGCGGTTACAGCTCAGTCGCTGCCTATCCCCACTGGCCTGCGAAGCGCGTC
TCGGAAGAAGCGAGGCTCAGACTGGAACTATGCATTCGATTTCCACCTCCAGAATATACT
ATGTACAGAACCAAACAAACGCGTCTATATTCATCCGCAGATACAGGTCGGGCTTCATTT
GATTGTCCGCCACTTTAACCACGAAGCACAGGTCCCCAGATACCCACTGGGCATGACCAC
TGTTGGCGCCCTCAGATCTGAAGTGGAGGGTCGGCTGTTGAAGAACTGTGCCATCTCCGA
GGATGGTGATTTGCTTGTTGGTTCGTATCCCTGAGCATTGCAGTGCCTGCCGCTGTGGCC
AGGGGTTTTCTTCAACGATTCACGTACGAGTAGAGTTGCATCGCGGGTATAATTTTGCGA
TACATGCAGTTATCATATCTCGCAGCCCAACAACATGTAGGAACATGATACAACGAACAG
GGCCAGACTGCGATTATAAAACGGAGGACACGAGCGACGAGATTTTTGTTGAGCCCATCG
ATAACGCAATCAATCTACATCCCAATAGAAATATCTATCATCTCATCTTTCTCACCACTC
ACCAATTTTCAGTGTACAATCATGAACTCAGCCGAGTCTCAAGGTCAATTCAAGAGTGTG
CTTGGCCGCTTCCTTCGAAAAAGCCCGGAAAAGACACCGCAGCCGGTGTCATCTGCGTCG
CAGGCTCCCGATGCCCGGCGTCAGATGGAGGCATTCCTGCAGCACGACGCCTACGGCTAC
GGAAAGCCTGGCCCAGAACGCCCTATAGGGGCGCCACGCACGCTGCAAGAGCATGTTCAA
TACAATCCCAAACAGCAGTCGAAACCTGTAAGTGCTCCTAATGAACAGCAAGCTCCAGCA
TCGTAGCCTCTCACACATGCCCGACAATACAGGTTACTGGGCAGGGCTTCTGCTACGATA
AACCGGATGCTGGGCGTCAGGCGGTTCGCAGCACAAGCAAACAAGGAAGCCATGATGCGC
GTTCCGCTTCAAGCACTGCCATTCACGTTCGTGAACCGAAGCGGGACTCTGACGCCGTGA
GGCCGGTGTACTTTTTTGACGCAAGTCACCAGACGGAACCCGATAAAGAGTAAGGTGTTT
CTGAGAGTTTGAGCCTTCTTCATGCTGATGATCTGTCCAGGACTCCGCTTTCGCGGCAAT
GGATGGACAATCTTCAGGCCTCGATCTATCGCCATATTGACCCTCTCGACGCTGTCGATG
CCCGGCGCAGAACGTTCAAACCAGTGCGAATTGCCATCTTGGATTCCGGCTTTGACCCTC
AAAATCCGCTTCTGTTCACTGAGGGCCACCGATTAGACCCACGAATCAAGGATGCGCGAA
GCTTTATAAAAGGGACTGCTTCAAAAGACATCCGAGACGAAATCGGACATGGCACTCACA
CGCTTGGTCTGCTCCTCAACATTGCCACATGTGCAGAGATCTATATCGCCAGAGTTGCGA
ATCAAGAATCCCTGGATCGTAACACTTACGATGACATTACGAAGGTGAGTCTGTCTTTAA
GCCAGGGCACACTTATCTATGTGAACCTTGTTCTTCAGACTGAGCTAACTGGTCATGTAA
TGTAGGCGATCAACCATGCAGTGTCTGAATGGAAGGTAGACATTATATCCACGTCCTTTG
GCGTTCGCGAGTATAACGCGCCCATGGCCAAAGCCATAGCCGACGCACTAAGCAGTCAGA
CACTGGTGTTCGCTGCGGCATCCAACGATGGAGCAAACTATGGCAGACCTTTTCCTGCCA
AGCACCCCAGCGTCTTTTGCATACATTCGACCGACGGACACGGCAACCCCTCTTCGTTCA
ACCCAACGGCAGACGAACGAGCCGCCAACTTCGGTGTGCTTGGGGAGCATGTCTCTTCTC
ACTGGCCACTTGGCTTGAAAGGCCACAACGAGGCTGTCAAAACCATGTCAGGGACGTCTA
TCGCGACACCGATTGCAGCTGGGCTTGCTGCAGCCATCCTCACCTTTGTGCGGCAGCAGG
AGCAAAACATGGCTCCGGGACCCGACTTGTTGGCGCCGTGGCTGAAAGACTTTCATGCCA
TGGATGCGGTCATGAAGAGCATGGTCAAGCAGAGGAGGGCAGGCTATGACTACATTATGC
CTCAAGCGCTGTTTGATATGAGGATAACGAGAGAGCAGGTGTACGAGAAGATCAAGAATG
TCAGGAAGCACTTGTATGACTGAGCCTCACACAGGTCACTGGGGTCTGTACTTGTATAGT
AGTATCATGAAATGTTCACAATTGTTATGCGAGAATGCTATTGACACTGCTGTCTTCGGT
CACGTCCAAAACGGTCTTTGCAGTCTTGAAGCCAGGGCCATCCACATCCTCGACAAGCAC
AGATAGTCCATCTTCTTCCGCATTTCCACCAATGGCCAGAAAAGCACCCTTGTTGTAATC
CTCAACCTTTACTTTCCGCCCAATCTTGAGCCTCTTGACACGGAACGCAAACACAAACTC
GTCCTCATAATTGAAACCCTTCTCGAAAGTGTTGGTGCTGGTCAAGGGGCCTTCCGGGCT
CAAAAGCGTGGCGCGCGCGGGCCCATCAATGCCACCGTTGCCGGTGACTGTCTTCCACTG
CAAAGTCGAGTACTTGATTCTCGCGCCCTTGACGATCTTCAGGGCCGTGACGAGGTAGAG
CGAGCTAATGGGTGCGAACTTTTGCTTGGGCTCCCTCAGCCAGGCCTGCACGGCGGGTGC
TTTGATGGCTTCTTGCACGTATTCCTGTGTTGGCTCAAAGCTATGGGTCGTCACCGTGTC
GAATGCGAACGACTTCACGCTCTTCTTTTTGCGCCTTGACTTTATCTCGAAACCAATGGG
TATCTTGCGGGTAGCCGGCCCTTGGGAATGTCCATGAAACCCCAAGCTCATACCCTTCTC
GGATGTAACAGTCTTCTTAAATTCGGTTTCCACGAAAGGCGGATATGCGTTGGGCACCGC
GACTACGCTCCCTCCATTCAGAGGGTATTGCGGCGTTGACGGGGATCGGATGATGGAACC
GAGACATAGCGGCCCTTCCGGTGGTGGATGGATCAAGTCGGACATTGGACACGGAAAATA
TGTCTTTGTAAAGCCCACGGCTCCAGTTCCTCGGTCAACATTGATTCGAATTGCCTTCAT
CTTTTCGTAACCCCAGACTCTTATTCATACGTGTACTTGACTGTCTTGGAAAGCTCATGC
TCCAACTTATATCCATCGCGACTTTCAGGGACTTAGCCGCCCTCTGCCTCTTCGCGCCGG
ATGCCTCCAGCCTCCAGGGTGTGTGTGTGGGCCTGGGGCATGTTGCATTCAGGCACAGCC
CCCCGAAGCAACGCGATGTACTACGGGCGTACAGCAATGAAAACACGACTGTATCACATT
GGATCCTGGAACTCAACGATACCACCACGCGTTGGTTACTCCCTTGCAGATACTGTTAGA
GCATCGCCACACACGGCTGTGTCCGCGGGCCTGCACAGTCCACTGGGGTCTTTCACTGTT
GGTAGGTAGTAGTATCTCAAGACGTTCTTTTCGTTATGCGGGAATACCATGGACACTACT
ACCGTCCTCGGTCACATTGGGGATGATGGCTAAGGTTCACGCCCAGCGCAGGTACATAAA
TGCCAATGTTGCCAGGGGCCGTTGCCCTCAGTTGTTGCCGTGAGTTTAGTTGGACCGAAG
GCCATGGATCACATCTGATGCTGATGCGACCTGCGACAACAGTCAGGCTAACCAAAAGCC
TACCGAAGGCGTTGGGCAAGAAGAGGCAACACATGTCAGATTACAATGATCCGAACGTCA
TGAGAGAAGGCGATGACAGTGCAAGCGATGCAGACAGTGACTTGATCAAGCAAAAGATGA
CATGTTCAAGGTCTTTGATATTAGCGGCGGAACAGTATCACTTATAATTCGCAAAAGGTA
ACGGGATCGCAGACTCGAAGCATACAAGGGCGACGAAGATGCAAACAAAGATAAAGCCAG
GCTACTGCCATGCACAAAACACTTCGTTTGACTGCAATCTCCAATGGCGCCCGATTCGCT
TCGCTCAGCATTTGTCAAAGCCAACGGGTCCCAATTTCGACGACGGCTGTCAGTGATCCC
ATCAAAAGCGCATCAGCCTGGGCATTCAGAACCCTCGAACTGGCTGGTCTGTTGCCCAGC
CGCCTGAGGGCAATGGAGGCGTCGCCGCGTCACAGTCTGCTTCCTCCCAGAGCTTTTGAT
CATCGGCGGTATATCTAAACAAGCTGAGCCTCCGCCGCTGCCAGTAACGCATGCAGCTAC
TGCTCGACGGTCTGCTGTTGGAACTTTCAACGTCAAGTCCAATACTGAGCCTCCTCCCTC
TAGATCTGCTCTGGTGAATAATAAGATGTCGTTTCCTACAACACCGCTGACACTGGAGTG
TACCTACCGCGGCGTTGTCATTGGGTTCAAGAACAATGAGTGGTGAAGTCGGCTCTATGG
CAGTAAGTGATGTCAATGCTCACGATAACACAAAGTCTGATATGCTCTAGCCGTCATGTC
GTCAGCAATCTGGAACCTTTCATCTGCATTTTACCAGACTGCTTAGAGGTGAGTCAACGC
GGGACCGGTTCGCTCACAACTGCATCGTCCGAGGCGTTGATCAAATACATGCAGAACGCT
AACGGGTAGGTATGGGAGTGTAGGGCCTCCTCTCACAATCTACTTATCTTTGATCAGGAG
ATTCAGTACCAAGACCATGCAAGACAGGAGCATGCAAGACAAGGGCATGCAAGACAAGAG
CACGATGTGCCTGTAATACATGCTGGAACTCTCACTGGCGTCTATCAGCAGCGTACATTG
CATATGATGAGGGACATTGGCTGGTTACATTGGCTCAGGGTAACTCTGATCACACTAAAA
TGTGAATAAACAGTAACATTATCTTCAGAAACAGGTCATGGATGCTATTCTGCAAATTCA
TACCTTTCTTCTCTCAAAAGACTGTTAGATGTTCGATCTCCCTACGACTTGGCAGCTGAT
AGACTTGTACTATCTTAGCTCCTGTGTAAGAGACACTGAACCTATGACTGGTCGAGCCGG
CATCACAACTAGCCCTCATATATTACCGACACAGATTCGTTCAAATGAATGTCAAAGATT
TGTGCGTAAATAGATACACTCTGCATGGAAGGAAAAGGCCATAATGCTCCAGCCGCGTCT
CATTCATCATCAACCGGAGGTACCAGAGTAGGGCCTAACGTATATGCGATGTAATGCAAC
TTTGAATCTTCCGGCCGCGTCAATTTCGAATTTCTCAATTTCTCTGTCGCAGAGTCGAAG
AGTCTCCAGACCTCGATGAACTTATGACCCCCCTCGTCGCTGGTCCCTATGCGCTTCAGG
GCCATTTTCATAGCCTCGTGCTTTCTCAAGCTCTTGAACGTATTGAGGGACACTCCCGAA
CGCCCTAGGCCACTGGCTAAGCGCTGGTTTGCCGTATGTATGGCAGCAAGGCGTGTGCAA
TGCATGATGAGCGCAGCCAAGCCAGAGGCTAGGGCCGTTGCCACGGAGGACCCGGTGCGA
GGTTGGAAGTTGTCAAGTATAGTGTTATGGGGACCCGTATTGGTGATGACGTTGTGGCCG
GGAAGAATGAAGTCCATGTTTGCTGGGTCGCCGGCCATGGGCCAAACTCTGCCGTCGGCG
GTGGCTGCTCCGATACGGAAGATCTGATTAACGTTGAACCTGGCCGGGTAGTCGTTTTCG
GGATGGGCTCCCCTGTCACTGGCAGAGCAAAACATTATGATGTTGCTATCGTACGCCTCC
CTGAGGGCAGCGTCCAGCTTACTGATGTCAGCCCTGTTGTCTTCCGTCTCCTGGATCGTC
CACGACATGGAGATGATGTGAACTTTGCGGGCAACGGCGGCTTTGACTGCCTATGCCTCA
AAGTGTCAGATAAAGAGCCACACAAAAGCACATAAGCACGCTCATAGGAGCTGTAAGGAT
GTTGGGGCGCGAACCTCAGCGGCGCTTTTGGCGGTAATTTGTGCAATGCCGTCCGCAGAA
CGATGAGTCTCCAGCTTGAAAATCTGCAATTTTGCGTTGGGGCAGATGCGGCAAATCATG
CTGGCCATAACAGTGCCGTGTCCAGTGGTCGTCAGATAATATGGAATAGGCATGTTGTCT
CCTTTGTGAAATGAGACGCCGCTGTGAATCTTGCCTCGTAGTGCTGGATCGCAGATGTTG
ACACCGTCGTCTATTAAGGCAACCATGATAGGGTTCTTCAGTTCAGGCTCGTCAGTATCG
GGATCCTCTATACTTTGAACCTGTTCCGCAAACTGGTTCATACACCTGAGCCATTGGTGA
GACTGCATGTTGTTGCCTACGCCGTCGCTCATCGCAGCCGCTTCCTGGTTTGGAGTTATG
AGCCGTCCGTCATGGCCATCGCCCTCAGTGTTGACATAAACTTGAATGTCCGGTTTCCTT
TCCCTTAGGCGTATTCCAAACGCCTCGATGTTTGCGTCGACTTGTGACTTGGATTCCAAG
CCCTGAATGTCTCGCATGTGTGCCGTTAGAAAAAGATCTGGACAAGTCTAATTCGCATAG
GTATGGGGAGAAGGGGGCTTCCACTGCCACTCAAACACGTACAAGCTTTGATATCTGTAG
GCGAACAACTTCGAGGCTTTGCAGTTTTGGGAGACCATCCGGCTCGCTCCAAGCTCTCAG
TGCGATGTTGTTCCCGCTCCACAGAAGATGGACTGTCCGAACATTTGTGCAAGCCTTCCA
GATGAGCTGTGGGCAGATATCGACCTTGCGCCAATCCAGTATCTCAACATCAAATCCCTG
CAAAGACTTCTCAATAGATTCGTCGCTATGTGGGCGCTCTAAATCGTCGTCAACGATGAC
TTTCAGAATTCGCTTCACCTGCTTCTCGCGTAGCCATTTGGCGAGGAACTCCATCTCATT
ACGGCCTCGCTTTGGTTGCATTTTCGGAGTGATGTTCGCGAGGCGAGAGTTCTCTCTGAT
CGGAGCGGGCTGCAGATAGGCCGGGTTGAATGATACGTATTGAAGAATGTCGTAAAACTT
GATATGATCGAAGCTTTCCTCAAAGTCGTTCCTCTGGATGGGCTCTGGTCGCTTCGAGAA
GTCAAAGAACAACTGTAGGTCTACGCATGCACCAAAAGCCACCGTGGTTAGCATTGCTCG
CTGAATGCAAACACCCAAGATCATATCGTACCTGTACTCGGTCCAAATATGAAGCGAACA
GCATCGTCATGATTCCTCTTGGTGAACGTCGTGCGAAGAAATTGCAGCCTTAGCTCATCC
TTGATGGCATCAGCGCTCTTGGTGGTCACTCCAACATTGTCATCTTGGGTGGCTTCCATT
GATGGATTTCCTGTAGCGCGCCTCTTCAAGCCTTGCGTTGGTTCCGTGAGCGAATTGCTA
GATTTTTCCACTGAGCTGTGCTCCATGTTCGTTACTTTCGCGTCTTTACTCTGCGTCTTA
ACCACTGACTGAGAGGTCCTTGTCGTTGCTGAAGTTTGTTCCCTTTCTTGTGGTAACACT
ACTGGCGGTCTGTTGCCGTTTGATTGTCCCTGGATTTGCTTGGCTTGTTTATCCTCGCTC
AACCCGTTGACTTTGGGTCCTGTTCCCCTGCCTAAACGAGAATTTTCATGATATTCCAAG
ACGGAGTAGCCATCAGGATCAATGGTACGCTTGTCAAGTGCATCATTTCCCTTCTGTATC
AATTGCTGAACGATGCTCAGTTGTTCAGTTGTACACCGATGATACTCAACAGCAAGGTGC
AGTGGTGTTCGCCCTTTTGCATCTTGTGCACAAAGCGTGTCCTCTTTGCAGTAATGTATA
AGGTTCGCAATCGCATTGCGTGACAAATTTCTGGATATAGCAGTATGTATGCAGTTCTGC
TTGGCTTCAACTGTCATGGCAAGCAGCCTGTCGAGCATATCGTATGAGGTCTCTTCCAGC
ACCTGGACTATACACTTCATCACGGCCAATGGCTGCTTCCTTCGTGTCAAGGCAATGTAT
AGAGGTGTCCGTCGGCGATCGTCTTTTTGCTCCACTAGTTTGGGGTATTGTTTGAGTAAA
TGGCGAAGCAGCCATTGATGCTCTTCTGTGAAAGGCCGGGCATCTGCGAGGATGTGTGAA
AGATTACTTCCAGATGTCTCACTTCTTTGGTCGAAGTAGGAGCCGTATTGCTCGAGGAGT
TTTCCCTTGGTTTCTGCTTCGTTACTCTCCTGTTTGTTTAGACTCTCTAGCTTCTTCATG
ATGTTGTCGAAAGCACGTTGGACCGGTTCAGTCTCATAATCGTCATCGCCCTCTGCGTCG
TCATCCCATTTAGGCCCTTTCGGATGCATGGGAATAGGTTTTGATGCGTAGCCGTCGCTC
ATAGCTCTGGTCCAGATTGCTTAGCGAGATCGAACCCGAAACGGGATACAGTGGTATAAC
GTCGGAAGTTAGAGCTTGATAAGAAGAAAATCTACAACTCGGACCTTTGTGTGGTGAGAG
AATGGGGAACTAAGAAATATCAGATCAACGGACACAACGATTCGAGAATGAGGGCTTTGA
CGAGTGCTGTTGTGTGCTGTACACCAACCATCCATTAACGACGCTACGCAATGTGGAAGT
CTTGACGTATCATTGGCGGCTCTTAATCAACGGTCCGTCCGCAATATGAAGGATGAAGAT
GAATGGACAAGAGAGACTATCCGATTACTGCGTTTCGGTCCGAATAGGCCAGCATGGCGT
TGCCCTCGTTTGTAAACTCTACTATATGCATCGTATATTAATTGATACGTGTCAGGCATG
TGTGCATCAACCCCTCACTTCCAGTTCTTGCTAAGATGTGTGTCATATCCCGTGGAGGAT
TAATATGTCCTGTAGGTGAAAGTGTTTGTCGTTGATCGTCGCTCATATTCCGTGTCATCG
AAGTTCCGATCGATATTGTCAAGCATCTCAAGAGCTGAGGCCACTTTCTACACGATGTCT
GTGATTGCGGAATATCAACAAGATACGAATTCAGCAAACGAGCAGCCAATTCTGGTTATC
GACATTGGTCTGGTCCCAACAGGCGATGGAGGTAGCGCGTATCACTTTCAAAACGACCCT
TTGGATCCCCTCCAGCGAATGAACTGGATCGAGCGGAAGAGTGCCGTCGACGTTCGCGCT
TCTTGCCTCGATGTCATCCACGGATTGAAAGACGGACAGAGCCCTGTCTTTTGCACGCTT
ATCGTTGTCGAATTTCAATTTTACCCCCGAAAGCTTGGGCGCCGCATCGTATCTGCCGAT
ATCGAACTTCGCTTCTCCAGCAGCGGTCGCGGAGCTGATCCTGAGGTTGCACGCATATCG
CCGGTAGACTGCCACAGCCTGATGCCGACATGCCAGGATGAAGAGATAGCAATGGGATCA
AGCCTATCAGCAGGCTTGGGAGCATCAAGTCCGGCCGACATTGGCATAGGGTGGACATGG
TCCAAGACTGTGAGCAGAAAGGTCAAGGATGCTATGACGGTGGTGGGATCAATGGACACG
ATTGGTCGCACATGGGGCAAGAAGAACTCAGCCTCATGGACATTGATGGAAAATCGGACA
GCCAAGACAGGGATCCCCTCAGCTCTGAGAGCCGCATTGCTGCTCTATCGAACGGACGAG
GAGTCATTCAAGTGTGACTTCACCGTCAAAGCCAAGGCAGACTGGCAAACCTCGCTTGCG
AATCTCTTGGGAACTACGCCACTCGACGATCCAGTACTGTTTGATCCCACGCTGGCTTCG
ACCAACACATTGCAGAAGTATGATGAACTGGCGTTGGGCGCGCTTGACTTGGAGGGTCTG
TCCAATATCACGTATACTATCTAGGTACTCTTTCAGAACCGTACCGGGTAATAACGTCTG
GTACCTACAAGTAGAGTAGGTAGGTCTGTAGTTAAGGTAGGAACCTGGTTAAATACATAG
GTAGGAATACAGTCCCCATGATTTCCGCAAAGCCTCGGATGCTTGTGTGCCAGTCTGAAC
ATGTTTGATTAGGAGTTCTAAATGCATGAAAGCCGATTAGAGCTCCCATTCGCGGAACGA
TCATCTTGACTGATAGCAATATCTCAGCAGATGAGGAGAAATACTACCTTAGGTGTTTGG
AACATAGGTACCTAGGTAGGTACATCGACTGTTTCGTGTCATTTTAACTCTGTCTTTCCT
TTCCTTTGTTTACCTAGGTAGGTAGGTACCTACCTATGTGTAATAATCTTCACCCGAAAC
TGCCCATTTATGTAGATGCGCAGCGGTACTACCTACCTACCTGCACGACGGCATCGGGGC
ATACTGTCGTGCTTCTCTTCAAACGGCAATATGTTTTTTCGCTCTATATGAGCTTATAGC
TGGAAAATGCTTGTGGAACATTAATGTCAGAGTGAAGAGACACATACTGAAGATGGCCCT
ACGCCTCGGCGCTCAGTAGGATGTGATAACGCATGAGCTGCATGCATGCATGCATTGGTG
CTACGCTACATGCTAGGTACTACCTTAAAGACACATACCTTAGGTACCTAGTAAAATAGA
ACACCGCATACATCCATACTTCCACCCAGGCATTGATTTCCCGCGAGTAAATAAGTACGC
ATGCCGGCTCTCCCGTTCCCCTCAAGTCGATTTGCATCCAGCTTCTGCCTATTTGATTTC
CAGTCTATCCGTATATGTTGTGGCGCACTGAATAGCGCAGTCTTCATATAAGGGAGACAT
TACCGCTTGAGTCCAAGAACATTCATCTATGAAAGAATAACTAGGTAGTGCAAATGGCTT
TCATTGGGACCAGCGATCAACCTCAAGCAACTGCGAAGCCACTGGGCCTAGCCGTTGTAG
GGGAAACTCCCCACGATTCGTTTCTGTAAGTGCTATACGATCTTATTGCAACGTAGAGAT
TTATCTGACCCAATATTCCAGTGTTGTTACTGTCCATGGCCTCCACGGTTCCCAACGTGG
GACTTGGATGCCTTCCGGACTAGCTGAGGTCGACGCAGATCCCACAGACTCATGGCTGAT
ATCCAAGCTTTTCAATAAGAGATGGGCTCGGGTCACCCAATACGGGTACGCATGCAGCGG
CACGTCTGGCATACACACTCTCGAAGAGATCAGAGGGGAGGCAGAGAAGCTACTGAACAG
TGTGATCCAAGTACTTGATGAGGTACGATTGCCCAGCAAACGCTGAAAACTATACAAGAA
GCAAGGCCAAATTGTTGACTCGAGGAGAAAGGAACTTCCGATTGTTTTCCTGGCGCATGA
TATCGGCGGGATCCTTGTTAAAGAGGTAAATGAGACCAATGCAGAACACAAACAGACGGA
ATATACAGGAGCTAATGGAGTGATTTGAAAACGAAGGCTCTGCTTCTTGCGATGCAAAGT
CCCGTCCGGTTTCCAAACATAGACAAGCTCACCCGACTGCTGGTAAGCACCTAACTGCTC
TTGCAACCAAGGCGGCGTCTTTCACCGATTGATCATATGGAGCTACTATTATGCATACCT
GACTGCAATTTGTATAGGTATTCTTCGGCTGCCCTCACCGGCATACTGTGGTGAACAGTC
TCGACGAGGACATCACGAGATTGATGGCACTGGACAAGTCTCAGAACTTCTCAGCGGCTT
TCCATAAGCGCGCTGAAAGCCTTTCCGCCGCCGTGTCGTCCGTCAATGAAGAGTTTCTCA
ATGCGGGAGTTCTAACACAGATGAACTTGGTAAATATATTTTCCGAGGAGGCAATGATGG
AAGATCAAGTAGGTTGGCACAAGACCCAACGATTCCTCATACTGCTACTAATAAGGGTCA
TATAGGTCTTCAGTAGGTTCACGGCTACGTTGGATATTCCTTTAGAGGTTCGACTGGGGG
TTGCAGTGGCGCATAGTAGACTGCCTCTGGCTCCTGACTCCCAAAAAGTCTTCAACATCT
TGGATGAGATACTTGTACATGCGTACCTGCGAGGTAAGGTGACGCGATTTCCATCTTTTT
GATTATGAACTGGATAAAAACTAACCACAATTTGTGAAGCTTCACCATTGACTGTCGAAT
ACCAGCAACTGGCCAAAAAGGTCAAACAAGTAGCGCATCCCAAATACCCAGTGGTCAATT
ACCCAATCCCTGAGAATCAACTGCAACATATCACAACAGATTCATCTTTCCTTCGGTGGC
AGGAGAACCCAGGGGTCTCCATCCTCCACCTCTATGGTGGTAACATAAGAGATGTTGCCC
CTTACCTTTTCCAGATGCTTGACGCGAATCGTGACCGGCCGTGGGTTTACCAGGGAAGTA
TCTACTACTTCAGATTTGATCGCCACGATCTGCGTTGCAATTCAATCGAACAAATGGCAA
CGGCATTTTTGAATGACATTCTGACACGGCAACGCATGTATGATGGGTCAATGACGGACG
CCCTCAACGTGCTCCCATTCGCCGAATGCTGGTCAGATGAAGATGCATGGTTGGCCTTTA
CGAATCTTTACAGGGAGATTGCTACATTGAAGGGAACATTCATCATTGATGGATTAGACG
AATGCGACCGTTCACGAAACCTGATGTTGCCTTACCTCGTTGACATGGCAAACACCTCTG
AGCAATCAATCAACATTGTGATCACGAGTACATCTCCCAATAACGATGATATCAGGAATG
CCTTGAGAAGCCAACCCGAAATCAATTTGGACGGCCCGCACAAAAGTACTGTGGAATCCA
AGGGCGTGAGAAAGGAGGCTTACGAATTGGGACTCTTAGATCGCCTCTTTGAGCATCGTC
CATATCTCAAAGTCTCAAAGGCCGACATCGAACAGCTTCTGGAAAACTGCGGATCCAATA
GTCAATTGCGGCGCCAGATCATCAGCTGGCTTCAATCAACCAGCTCTGTCCACACAAGGC
AAGGCCTGGTCAAAGAATTCCAGGCACTGCTCCCGCCGAGTCCCGAGCGATTGTTCAAGA
GAATTCTCAAGGACATTCCGCACTCGAGACTACCCTGGGCCCAACAAATTGCGGAATGGA
CTGTGCATGGCTTTCAGCCATTGACGAAGAAAGCAGCGGCTATTGTTTCTTCCTTCCATG
AAACATCCGTGGGTGGAATAGCATCACTGGCGGACCTGGAAAATTTTGACATCGCGACCG
ACATCCGCGAGTGCTTCGGGCCAATGCTTCTATTTGAGCATGGTGAACTTCGATTTGGGA
GCTCGGACTGTCGGCGAGTGCTCGCAGATCATCTCAGGTCTGTTTGGCAGGTGTCGGATA
CCAGAAGCCACTGGAGACTCGCGGAAAATTGTGTTCGATTCCTCGATATTTCAGACGTCA
CTCAGAGGTTGGGACAGTTGGGCGAACAGGATCTCGCACAGCTCTCGGGTGGTATCCACA
CAGCAGCAGACAATTTCCTCTTTTACGCCATTCGATTTCTTCCGGCCCATTACGATCTCG
GGCAAGCTGCCAGAAATGGGATGGTATCCAGCAATGACACTGCCGGTTGTGAAGAAGATA
GTCCGGGAACGATGCCCAACGCCATAGTCCTATCACCAAGCCTCGTGAAGTTCTACCAGA
GATACGCCAGACAAGGGGGGCGGTTTTCTGCCAGTGCTTCTCACGTCACTGACCAGTCTT
TCCTTTCGAAACTCTTATTTGTGCCGGACGATGATATCCATCATATGGGATCATTGAAAC
AGAATGAAGACAGAGAGTCATTCATGGGCGCCCCAGAATCACTTTTAGCCGGAGCGCGCA
ATGGACGACGTGAATATGTCCTGCGATTGCTGAAAACGCAAAATTATGAGCAACAGTTGC
TCCAACAGGCCCTTGTAGCAGCTACATCGTCTGGACAAGATGCCATCTTATCAGATCTCA
TTAGTTTCATTGAGGGCAGAGCTCTGACAGATTTTGAGTGGCCTAGTGAACTGATGTGTC
GATTGTCGTGGCTAGGGCGGCATGAACTGGCCAGAATGTGTCTTGCTGCAGGTGCCTCAG
CCTCAGCCCAATATGTGGGAAATGATGGTTGGACGCCTCTTGACTTGGCCGTATCAGCAA
ATCGAAGGCAGACGACTACACTACTTCTTGAAAATGCTGGATCAATAGTCGCAGACATTG
ACCACCTCTTGAAGAGGGCATCGAAGTTAGCAGACAGCAACTTGGTGTCACTCCTTATCA
AGCAAGCAGAACTGGAGATCAGTGTAGCAGCCAATCATACACTGGAGCCTGCAGCATCTC
GTGGGCACTTCATGGTGGTGAGAGAGCTGACCGCTGATGCAAATTGGGAAGACACAGCCA
GAATTGACGCTTCATCTGCATTCATGGAAGCTGCTAAGGCCGGGCATATCAAATGCGTGG
AAGCATTTCTGAGATTCGGCACGGCAGTTGACACTAGGGATGGACCGAAGACTGCCATGT
CCGAAGCGGCGTCCGGTGGTCATCTCGAAACCTGTCAGCTTCTTCTGAAACATGGCGCTC
GTGTTGACAGTGGTAGGGTCATTGTACAAGCAGCAGAGTCCCGGCGGCTCGACCTGGTGC
AAAGGCTCGTGGGCATAGGGGAGAACATCGATGATGCGCATTTGAAAGAGGCTCTCAAGG
TGGCCGCCAAACAGGAAAGCTGGGACATAGTGCGTTATTTTCTCAAGGAAATAACAGCTC
CCGGCTTTCTCAAGCAGCCTGAAGATGCCGATCAAATATCCGCTGAGCAAACAGCGCTGT
ACTACGCAATCATTGGGGGCTCAGTTGAAACAGCAGGGCTTATCGTCAATGCCGGTGCAC
CTCTGACCCCAACCGGACTTGATGACGGCTTGAGCTATCTACACTATGCACTGCCAAATC
CTGTTATTGTTAGAATCCTTCTGGAGGCCGGCGCCAATACCGAGAGCAAATCTCCCGACG
GAACACCATTGTACTCGGCATGTCGGTCAAACTATTTCGAATCCGTATCTGAAATCCTCA
AATTCAAGCCCAATCTGGATTATGCGAAGGATTCAGGCTCTGAAGAAGAAGGCTATACTC
CTCTTCGAATCGCCGCGTCGAGAGGCCATTTCGAGGTTGCGGAACTTTTGCTCGAGGCCG
GGGCGAATGTTAATGCACAGGTCCAAAAAGGCAGGACTACCACGCTCCATGCGGCCATGG
AAAGTGTCAGGGAAGATTGCGTTGCGTTCCTGTTGAAGTACAATGTGAAGCTTGATATAA
GAGACGACCGGGAACGGACTCCGCTTCATTTGATCACCGTCAAGTCGACCGTATCCGTCA
TCAGACGGGTTGTGAACCGTGGAGGCGACATTGAAGCCCGTGATAAAGAACATCTCACCC
CTCTGTGCCTGGCCGTCAAAGCTGGAAACCACGCGGTGGCAGAGTATTTGGTCAAGATTG
GTGCCGACCTTGCAATCCCAGTGGCCGGATATGGCAGTCCCCTACATATCGCATGTCGCT
ACGCAGACCTCAAGATGGTAAAACTTCTTCTTGCAGGTGGTGCAGATGTTGAGTTCACCG
ATCCGGAATTGCCAGGTACGCCGTTGATGACAACATGCTTTTATCTTGATGAAGGGTCCG
ATGTTGCGGAGAAGAAACAGATCATGTCGTATCTGTTGGAAGGTGGTGGAGCCGATGTTA
ACACAACAGCTGGCTTATTTGGTACGGTTTTGAACGTCGCGTGCCTCAAATCAAGCCCAG
AGATTCTGGAAGACCTCCTCAGCAGGAATGCCAACCCTCATGTTGCAGATGAGATAGGCA
GACAGCCGATTCACTTTGCGGCATTGCGTACGACAACGCATTTGCGCCTACTGTTGGGCT
CACAGGCGAGCCCTTTTGCCACAGACAAGATGGGGAGATCATGTATTCACATCGCCGTGA
GCAGTGGGCGCGTTGACTTGGTGAAAATGATACTCGATCTTGACAAAGAGCTTGTGAATA
TCGAGGACAATGATGGTTGGACGCCGATTCTGTGGGCCTCCCGCTCTTGCACCTTGTGGG
GAGCTGAGGCAGACACACAGCGCGACATGATCGACTACCTCCTTGAACAAGGGGCAGATC
TGTTCGTGACGGGACATGGTATTGGCCGCGATTGGACTCCCTCCGAGATTGCAGTATATC
ATGGCGCAAGTAAGGCGGTTTTGGACCTCCTCATACCAAGACCGCTGACGAATCCCAAAC
GACATGGTGTGAGACTGAAGAGAGGAGTGAAATGGGACGGCGGCAAATACTGCAGCGCTT
GCTTACTCGTATGTCTCCTCAATGTCATTAGAATGCCTCTTTGCAATCATTGCTGAAAGC
ATATTTTCGCTAACTGGATGCAAAACATAGGATCTGTGGGGAGAAGGCCATAGCTGCCAA
ACTTGCCACGATTTTTCTCTGTGCTTCAAGTGTTATCGTTCCAAAAACAGGATACACCCT
GGACATAGATTCTTTGAAACGGGGACAGATGATGTGGTCAGGTATAGCCCGGATGATACT
GACAGCGATTCCGATCTTGAATCACACGTGTCGGATGATGAACTCGGAGAGCTTGAGGAT
AGTAGCATGGACGAAGGTGACAGAAGCGATATCTCATGGTGATGGGCCATCAGTCGTAGT
AAAACGGGTCACCATATGAGTTATTCAGTGCAGCGATATATTATGCACATCCAGGGAAAG
CAGGAGATTATCATATGAGGAATTGTGTTCGTTGATTCATTTAGATTGTCACACCTGTTT
ACGAGCAATGATGGTGTATTTCTATATTCCCATTCTACAGGCATCATCATACTAGTAGAA
TGAAACGGCCCTAAAAATCCCCATAGATAACATCAAGTGTTTTAGGAGCAGAAATTCAGG
GATTCGAACACACTCGTTGAGTATGATTATAGCCGAAAGCCATCAATATACCAGTCAGAT
GGGCCACCGTGGCGAGGACTACCAGTATGTGAAAGAGTTGATGGGAAGAGCCGTAGATGT
CAAATTTGCCTGGATATCGACACTCAGGAAACTTGGTCTATGAAACCATGGCGTCAGGTT
CAATATGCTCCCATGAATGTTCAGAATCTGGGGGCTTACGGCATATATCAAAGCTCCAAG
CAAGAGAAATCCGCCTTCGATCAAATAATAAGGCATCCCGGATTGTCTCATCATTTGCGA
GGAACCAAACATTATGATTCCATGTATCAAGGGTGCAAAGCCAGATAAACCCGTAACTAC
AAACGCAAGGACTCGAAAGACGCGGAACTCTTTGCCGTGAAAGTTGGGGTTCAGCATAAT
GAAGATGGTGAGAGATCCGAGAACTCCAATCTGCCAACCAAGATCAGTCAGTGTTGGATA
CGGCTTGAGCAAAGAGTGGGCATATGACTACGGACTCACCATGGACCAGTAGATCTTGCG
CTGCAAAGTTTCACACCAGAAGACCATGTAAATTCCAGATACAAAATCGCCCAATGTCAG
GATAACTATGCCCACCAAGTCAAATCTCAAGAATAGTTGGTCAATCTCGGAGGAGTGGTT
TGCCAGGGTGTGGTATGTCGCTGACAGCCCCAGGCAAACAACAGCAGTCAAGAGGAAGAA
GGCGAAGATGAAATGGTCGACCCAAGTGACATGGGAGTATCTACTATTGAGATGCTCGAA
GACATACCACTCGCCAAGCAGAAAGGCGACCGCTGGTATTAGGTGAGAAAATATATTGAC
CGACTCGTTGTGTATGTATGTCCAGCTGCGGAATGAAACCTTGGCTGAACCTGATATTGG
GCGATAGCCATGCAGGATGAACTCGTTATCTTGATGCCATTCCGGCAGCTCGTCGAATGA
GAGAAGGACTGTATATGCCTCGGCGGCCCTGGATGAGTTTCCCAGGCTATTGAGATCACT
TGTCGGAGCACTGGGCGCCACTGGCGGCTGAGGGGACGAAAGTCGAAGACGCGGAGCAGG
CGACATTGAGGTTTGGGCTAAGAGAGGAAGAAGAAGGGGAAATTGAGAAGAAGAAGAGGG
ATCAACGACTTTGTCTCGTGAACTGCGCCCTCGTCTTTCACCGCTACCACAGGACACCAT
TCTACTTACACGTGCCCTGCTAAAGCTGGAATGTGCACTGCAATGAAAGGACCAACAGAA
GACAAAGAAGCCAAACAACAAACGCGACCAGATGCAGAATTCGAGTTCTCTTTGCTTCTC
TGGGGCTCTCAATAGTCAGAACCAACTATGCTCCATCGCTAACTGCCGACCGACCGAGAG
GATGGAGAAGGAATTGTTCGTCATCGATTCGCCATACTTCCTAGCAACGCGAGTCTTGTG
AGCAGGTGAGGCGACATCAAGCATCACCTTTCGGCCCGTGCAGGCCCGCGCTCAATTCGG
GAGAGGTGGAAACTTCACTAGGGACTTGCAGTAGATCACAAAGTAGACAGGGGGCCATAT
TATTCAAGCTAGATGAACAAGTCTGAGAGAAGTGGAAAAGCATACCCCTTCTCACATTGT
TAGTAGTAGAATGAATACACAGTTAATGTTCCTATGATTTTTTCCCATAGCTTGTTGGCT
AGTCCCGGCGTGTTTCTTCCTTTATGCTGTCTCTCGCCTTCGAGGCCATATCATCTCCTT
TCAGGAGCAGTCTTGTCTGATACGTCGTTGGCATCCTCGGCTTCGTTCGTTGTCTGAGTG
GCTATTGCTTTTTTTTCCCCATTTCTTGTTATAGGTCTCTCAGGCTCTTTTCTTTTCTTT
TCTTTTTTTTTCCTTTCCCTTTTCCACCTTCTCCAGTATCGCCATGTCCAATCTGTCGAA
GAACATTTCCATTCGAAGTTGGAAAGCCGTCCCTACCAGCTTCTTCGGTCTTTTCTGCCT
CTTCTGCCAAGCCTATTGGCCGACAGACTTCGTCATCACTCTCTTCTCTACGGTAATGTC
AAACAAAAGCCCGGCATCTTTCTACCGCTCTTTCATCTAACATGCCGGCGTCCATGGGAA
GTGGAATGGCAGTTATGGAGTTGGTAGAGGATGAGATCTTTCCAGGTACTTTGTGTACTA
GGCGGTCCGCAGGTATGCGAAGAGAAATTGCTCAAGCAGCTTGTCAATGATAATAGGAAT
TATTGCGTAGGTTTCGGCAACTGAAGCGATCAAATATTCAGCCTCTGGAGGCTACTTGTG
AAGGTTGGAGGGGGGAGCAGTCATTCGATAGAACAGTGATATCGTGTCTGTGCTAGTCGA
GAGAGATATTCCTTTGGAAAGTGAACTTTGAGCAGGTCGACATACCACCACTGATTTAAG
CCATCCTCGCAAACCCCAAGATCTTGATTAACAAGAGCTAACTCAGGAGAGGTGTCTTTG
GATGAGGAGCTTGGGAGAGCAGTGCCCGACTTCACCAGCGGCCTAGGGGAATCGAAGAAG
CGGACGAGGTACAAATTGGGCTTTGGGAGCATATTCTGCAGCAAGATACCTTATGATCAG
GCATCGTGACTGTCGACGAAGACTTTACGACTCACCCCGGCGCTTTCCCATCAATCTGCG
ACTGGCAACTTCAGGTCGAAAGCTGGTAGCTATTCAACAAGAACATATTAGCATATGTGT
GTATTTCCGTGGAGGAACGCAGAGCATACCATCGCTGGTCATATCAGGCTACAACTTTGT
CAAGTTCTCTACAGGAAGATTAGTGTCGGCCCAGAGCACTGTGCGGATGACGTTCGCCGC
AAATCATGGTCGTGCAACGACTTCATCGCGTTGCCATAACGAACTACAGACCCTGACTCT
CGTAAATGAATGAGGGATCTCCAGTTCAAGACCGAGTAGTCCCGTGCTTCGATTGTTAAG
CGCGAAATGAACAAACTTGACATGCAGCTAATATCCTCATGACTGTATCTCCTAATCTGC
CTTCTTATCTAGTAATAAACCTTCGAGTTGGTCTTCTTTCCAGCTTTCTGCGATTTCGAC
TCCCTTTTTGTTCGGTTTTCCGTCTCCGTTTGCGTCTTCTTCTTCTCCTGGATTTTAGAG
ATTCTCCTTGATTCTGTGTCGCTTTCTGATGTCACCAACTGTGCTTCTTTGCGATTGTTC
TCGGTCTTTGTAGCTTTCAGTTTCTGTTGCTTTGTTGCTTTGCTTTTGCTCACAGGACCT
TTGAACTCCTGCCTGACAATAACTTTCTTAACCGATGCAGGATTGCCATGTGGGACTCTC
GCAGCTCGTTTTCTCAATAAACCTTTGGAATCGTTTTCATCAGTGCTTCGGTTTTTTTCT
CTTTCTTCTGCCTTGCCTCTCTCCCTGACAGCCCTCTTTAAGCTCCCTTTTCTTTTTCCT
GCCTTGCTTCTCCTCCTAGTAGACTTCTTTGAGCTCTCTTCTTCTTCCTCTTCTTCTTCT
TCCTCTTCCTCTTCTTCCTCTTCTTCTTCCTCTTCTTCTCCTTCTGCCATGATTGTTCCT
CTGTCAGGCTTCTTTGAGTTGCCTCTCCGTTTCGTGAAAGTTTCCACGGCAAACTCGAAG
TCGGCTCGCATCTCTGATCTCCTCTCATACTGCGTGATGCTGGTGATACAAAAGCTGTCA
GACGTTTTCATCATTGCCCTGTATGCAGCTTCAACTCAGAAGGGAGATTTTCACTCACCT
ATTCTTACGCTTGTTTCCCAGCTGAGCCAAGTTAATTAACTCGCCGATGTTTTCTTTGGT
ATCAGCTGCTCGCTTCTCGTAATACTGAAACACCATGTTCTTTGGCCCGCGAGCTCCCAG
TGTTGGCTTGACGGGAGTTTCGATTGAATCAATGGATAGCATGGTCGCGATGGCGCACTC
GCCGTATGCATACTTGACCCAGGGGTTTCGGTCGTCCTCGACGAGCAGCCCCGTCGGTTT
CGCCTCGCTTTGTTTGACTAGCTCCACCGGTCCGTCCGCCTGACCACTCTCAGGCGTCAA
GGAGGCTGCCTTCACGTCTCCATGCTGGCCGCTGCCGCTGTGAGCCTGCGAAGATGTCTT
CACGTAACGAAATTGGCCACTGTCATCGAAGACCTGCACAAGTGTATCTTGACTCCGGTC
GTTGAACTCGAATCGGATGATGAAGTGTGGATCATCTCTCTCACATACCGGCAGAGGCTG
CCAGCAGATTGTCCTGAAGTCTTCCAATCCCTCCTGCTGAGTATCATCAGCGGCCTCGGC
CACCTCTGTGATTGCGTCACATAGCTCGCGCCGCAGGCGCACTTCGACCGCGTCGTCAGG
GGCAGAGCTCTGATCGTGTTCATCCGTTGCGTAATTTTGAAGCACGGCTCTCAGGGCTTC
TAGTTTCTTTGGCGTCATTCGGTCCAATTTCCGCGCATCCTGCTTTAGATGACCTAGCTC
ATCTCTCGCTTCCTGTTGTCATGTCTACGTTAGCGATATGCGACTCTCGGGTGTTGAATC
GTCAGTACCCTCCTGATGTGAAGGGGTTTGAACGCACTTGTCTTTGCTCCTCATCATAGT
CTTCTTTTGTCTTTTTCGCAGCCTTTGTTAAGGCGGTGTAATTCCTTTTTTTGGCATCCT
CACCAAGCCAAAATTTGTATCTGACGAGCTTGGTCTTGCCCTTGCCGTGTTTTTGTCCCC
GCCGTGCCGGTTTCTCCCCTTCGCTCAAGAAATCGTTGAATTTTCCCCTCGCTTCCTGAA
GAATTCTCTGCGCCTCCTGTCTCTCTTGAAGGTCCCGAGCACGACCGAAGAAGATATCGT
AGTCCGAATCACTGCTATTGTCGTCTTCATCATTGTCTGGAACCCCTTGGTCAGCGTCAT
TCGAAGCTTGCTCATCCTCTGCTATCATCTTATTGAAGCCACCTCCAGCAACAGATTGCC
CTCGCTTTTCAAAAGCTTCTCCGAGTGAATGATTCTGGTTGATGTCCTTCAGAGATACTT
CTCCTTTGATGAGCCAGTACACTGCGCGAGTTGTGAACAACCCTTGTATCATCGCACTCG
GGTTACCTCTGGCGCCAGACAACTCTTCGAAATAGGCTCTAAGAAAGATTATAACGTCCC
ATGCTGCGAAAGAAACGCCCTATTGTCAGCTGCACTATGCCTTCATCAAGGGGCGGTGGA
AAGAGCTCACTAGGGTGGCCGTGAAGGGTTCCCGGCGTAACGAGAACCTTGCGAGGTTTC
AAATCCTTGATGGTAAGGCGTATGGTTTCCGAGTCCGTTCGCGGCCCCTCTTGTTCCTCC
TTCTTCGACTTCGACTTCGACTTCGACTTCGACTGTTGTTTCTCTTCTTCAGATTCGCTC
TTGAACTTGGTTTTTGAGAGGTGTGACCCCCCAAGGTTTTCCCTTGTTGAGCCATGGTGA
TCCAGCTTGACCATTTCCACGTCGCAGTCGGGCCAAGTCTTGTCGAGCCAAGGCTTGACA
ATTTCTTTAAAGACTCCTGGATTTCCATCTCCGCCTGTGTAGTACGAACATAGGTTCTGG
CGCTTCCAATAGAGGAGAGCAAGGATGGACGTCTCGTTCTTTGACGGTTTTTCCTTCTTA
AAGGGAGTTGACTGCCCAATTCCGTGCCCGTTTGCTTCCACTACGCAGAAACGCGGTGTG
TTCATGGCAGCTACCGCATCGCGGTCGGATTCCAGCCGACGTTCAAATTCAAGCGCGTGC
CCCGTGTACCCATATTCTTCTCCCGTTCCGCCATGGTACTGGTAAGAGCGAGTAAAAAGG
TCCAGACCTATGAGCTTCTCGCCCCATATGCACCTCAGCAGCGACTGCCCTTCAGTTCCC
GCCGGTCTGGTCGGTATGGTTCTTGACAATCTACCCCAGATGTAGAGTTTGTCTTGCCTC
ACGAAGTGGCGCAAGAAGCCGTCTCCTTTTACGAACATGGCTACCACGTCCCATGCACCG
CAACATAGCCAAGCATCTTCTGCAAAGTAAAGAGACGCAAAGCTTCCTGACATTCCCCGG
GTGACGGGCTTCCCAGCGCCGCTACAGCGCGTAAACACAATGCCCTCGTTGAGAAGTAGA
TCCTTGACACCGCTGTAGTGGTCCGCATCCCAGTGGGTGACGACCCATGAGTCGAACTTC
CAGTCATTGCCCAGCTGTAGATCGATGAAGCGAAGGGCTTTGAGGATCTGAACCCAAGCG
ACGTAGGTGCCAGCGTTTGTGCCGCCATCCATAAGAAACGCCCTGCGCACCTTGTTCGTA
TTGATATCGACCAGAAAGTGCGCGGAGCAGTCGCCGATAGGTACTGGAATCTGGTAGTTG
ATGACTTTCCAAGGGGAAGAATTGGCCGTACTGTGAAACCTCGATGTCTGGTAAGCGTTG
ACAGACGACCTTGGGTGCTTTTCAGCTTTACATGTGTTAACTCACGGCGTAATACCGCTG
TTGACAATCCGTGTCCCATCTTTGTTATGCGGAAAGAGGTTGCTCGCAGCCTTGCCAGAA
AATTTGCTGTTCTGAGATATATGTATGCCATCGAATTTCTCTGGGCTACCAGAATACTTC
TGTCAACCTAGACATCAGCTCGGCAAGCTTCCAGGAACTTACATCAAAAGATGTTTTGGC
AGGTTAACTCCTTGTTTTTGGGAATACGGATTCCGGCCGGCATATGCACTCCCGTTCATG
ATGATGACCAAAGCTTGGCTATTGCCAGACATCAACCTTGACGCCAAAAAGTAGCGGATG
GAGGTGTCGAGGGTTATTGTATTCATCAATACTTGGTCTCGCAGGAAATTATCACGGTGA
TGTGAGGCCGGTTTGCAATTAAGAGACATTCTCCTCCTGAGTCTACGGCTGAACTAAGAG
GCCTTCAGTGGCCCAGACCTCATGCAAGGGGACTTCCCAGCCAGCCTCAGGAATAGGTTA
TTGTCAATAGCGCGGCCATCAGCCCGGACTAGACTCGGGGTGGCGCTCTCGCGTCGGCCC
GGGCAGGCATCAAGCGTTAGTTTCCGGGCTGGGATGGCATTTTCCTCCTGATGGTAAGAG
CTTGATCCGGCATATCGCCCCAAAAACACACAGAGACCACTCATTCAGGGCCTGAAATTC
CGAGTGTTAAGAATGTCGGAAGTAACTTGAGGCTTCACCAAGATACTGACGCGAACTCCT
GAAAGCGGAGGCCACCCAATACCAGCATGCCAATCACTACTAAATACCTTGAAATTGAAG
AGTCGTCAAAGCCCAAGCTTGAGTGTTCCCTCCTCACACGTTGTTCTGTCCGGAAGTCTA
CAGTACCTTAAGAGGTATTGCAAATCAAGGCAGAGAAATGGAAAGGTATTGTGGCAAACA
CCATCATGGCTCACAACCATATACCTCTCTCTGAGCATTGTGTTGCTCAAGTCAGCACTA
GTACCTAGGTAGTTGATATGTGCTGCTCAAGGATAACGTCCAGATTCTAGAATAATCACC
TCGCACCTTGATCATTGTACTTGTTCATCGCAAAGTTAGCTAGGTATCTATTCTCTGCAA
GCCTCTGAGCCGGTTTGCTTAGCGGTTCAAGCCATTCGCTCTTGTTATCTCTTTGCTTAG
ACATTGTTCCAGCTCACTAAACACTAAACCTTTGCATCGCCTCAGTATATGATTCGCCTG
GCTATGGAGGGCAATGATGCAACAAAGTATTACAGCCCTTGAAGATACAGGCCTTACAGT
GCAATTGTCCAATACCGGACCTGACGCAAACATTCCACGGGCATAAGTAAAAGCTCGACA
ACGACCGCGCGCGAACATAGCTGCGCGCACTGCTCCCGCGACACCAGCCTGCCCTTCTTT
ATGCCGACGTCCCTTAGAACCTTGGTGATGGAGTCATCGAGCTCTCTGGCGCGATGATAT
ATGCCTCTGCCTTTTTCGATGGCAGCCTGGAACTCGGGTGTGTCCATCTGGACCGCCTCT
GAGATAAGAGCTTGCTCGATCGTCGAGTAGGCACTTACACGGACTATTCTCGAGCGCTCC
GTTCTGGATAAATTCGTTGCCGACTGCTCATAGTAGTCACCAAACCATGACTCCACGTCA
ATCTTGACCCTCTTTGTCTCCGTCTCGCTGCGGGAGCTCACATCGGTGCTGAAGAGGACC
GAGGCATCGCCTCCGATCCTGTAGCCACCCACGTAGAAATCACCATAGATAGCGTGAAAC
CCATCAATGCCCTCGCGACGCAACACATCAAAGGCATCTGCCGAGAGTTCTGGCGGACGC
ACAAAGGCCACCGTGCCGGCGCGGTAGCTCGTGGTGATCGAGGCCTTGTTTGAGTCCCTG
TTTTCCATGACGTCCTTGTCAAACCGTACCGAGACGCTGGCCTCGAGAAAGGGCAGATCG
ACACCGACGCCGGCGCCAACGCTGAGGTGGTCCGTTGATGCGGACGAGCTCATTACTTCT
GAAGACCTGAAGCTGCCGCTGGCATCATCTGCCGTGAACTGTATCGGCGCCGAGACAAGA
GAGTCTGTGTCGAATGCCGACTGCATGGCAAATGGATTCTCGCCGTTGGCCGTAGCCGCC
GATCGGAAGAACATTCCCAAGGGGATAACGCGGGCCTGCCATGGGAGTCGTATTGGTGAC
CGGGTGATTGCTTGCTGGGCCACGTGGGGGATGAGCGGGTTGAACACATCTGGGTCGAGG
GTATCAGCCGTCAGAGGAGCCAGCTTGCTAACTTGGTTGATTCCAAAGACGGGCATGTCG
ATGGCTGCTCATGGTGTTGGTTCTGCGAAACGCAAGTTGAGAGGCGCAAAAACCGTGAAG
GTGCTGTGAGAACATGGAGTGGCCGGGAGATCGCAACGCCGGAGCATTTCGCGGCTCGGG
CGTCTTGCAGACTCCCGTATACGGAGGCTCACGCCCTGACCCCAACCGCCGTGACTGCGT
TCTAGACTGGAGGGGCCGGGATATGAAGCCAGCTGAAGGCGCTCAGCCAGCCATGTGCCA
TGTCTTTGTTGGTGTCGGGATTATCCGAGCAGGCTAACATGTCACTTGCGAAGCCACTTT
CGGGAAGCAACTGGTCGCTTGTGGCAAAGACTGATTCAGCTGTAGCAGATCGTCAACCTC
ATTAGCTCATGTTCACCGGTTACTACGACTAGAACTACATCCTACCTATCTTGAGCTGAC
ATTCTGCAAGGAGTTCGAACCAATTGCACATGTAGGAAGACTTTACGGAGGCCATGGGGG
CTTCGATCATGGCTCGGGACCAAAGTCTGGCCCGCCGCTTGCCCGACACCCCTGTCAATA
TTGACAATAGTCGCATACTCCGTCCGATGTGTTATTAGAGCATCACAACGAAGACAGGTG
ATAAGATCGCCACGGAGGGTCCAGACGGAAGTTGAGTTGAAAAGATAGAGCTCAGTCTTT
CATCCATCATCTCAGATAGTTGTTGTATTACATTGGCCTTGAGCTTCAGGAACTGCTCCT
TTTGACACTTCGTCGGTGCACGTTGGTGTAGTGCCATCATGTCTCTGAACCTCGCGCCTT
ACAACAATGGCATGCGTCTTGGTAAGTTATTTGTCTATTTGATTGGAGTTACGACTCGAT
GAACCACTAACGTGATAAAGGCCAAGGGTAGGCTCTGCAAGTGGCCTCTTAGAAGTAGCT
GAAGGACCTATCTAACAGACTCAGTTTCAATTCATATACACAGCAAATCTGCATTGACGA
CGCCGTTGTCATTGATCCCGATCGCATCGACAATGCGGTCACCAACGATGGCTTCACCAT
GCGAGAGCTTCGGTACGGCATTGGTGCGCGCGCAAAAGCAGCCCGTGCCCTCAATGGATT
GAGGGATGATGAGGATGAAGATGAAGATGTTGAGGATGAGGATGAGGGCGGCCTTCAGCC
TCAACCACAACTAACTGAAGCGATACCAACACCGGCCACCTTGACGGGGACTGATACCTC
AAATGGACAAACACCGCCCTTGATAGGGCCTGCCCCTCCTACGCCACTCGACAGCATGGC
GCTTCAGTTGAGTCAAGACGTGAAAACAGTGGCCAAGCTTGTCGAAGACATTGCCAGACT
TGAGACTGCCATTGAAGAAGCGGTTGATCCCGACAGTGCGGAGTCAAAGAGAGATGCACT
GCTTCTTGAGAAGAAGAGAATGCGCCTTGCCCGTCTCAAGACGAATGGAACTGGCCTCAA
GAGTAAAAACCCTCGCGGTGCCGCGCGAGAGTTGTCGAGGCGTGGTCCGAGCCAGATTGT
CTCGTACAGTTCACGCTTTGTGAACAAAATCAGGTAGACCATGGCTTTGCTTATTGAACT
TGCGTGTTTGGACACAGCTGACTTAAGCAGTGAAATCACGGACGATATGAACATTTCTGG
ATCTCTTTCAATCAAGTACGGCGCCATTGGCGGCTCCGGCAAAGGCTCCTTTATCGACTC
AGACAAGTTCAAGGAGAGCGATCTCAACTTCTTCATCTCCGTCAAGGTCGTCAACCAGAG
CATCAACATCAAGGATGCCCTTGTTTTCCAGGGCCTGCCCTCGGTGAACGAAACCAATTT
CCGGTCGGTCTTTGGCGACTGCTTCATATCGGGCTTCTTAGAGGGCGGCGAATTCAATGC
CCTTGTGAGCATGAAGGTTGTCAACAAGGACAAGCGCATGGCTATCATGGCGGAGTAAAT
CATCCTCTCATCCGTCTTCACCAACAACTTGCTGTACGGGCTTATAGCTAATTGATCCTG
CATAGAGCAGAAGTCGCTTTGAGCGTTGGTGCTGCCGACATCAAAGCCAAGGCCAACGTC
GACATGGCCAAGTCAAGCTTCTCGTCGCAGACGGAGACGACCATTCAGGTTGGCTGGTCA
GGCGGCGGCCACATCAAGCCAGGTATAACTCATCCTTCTCGGCCTCCTTGTCCAATGTGT
TAATAGCTTGCAGTGGACCAGCTTTGGACGATTCAAAGCTTGATGGAAACGGCTGCCAAG
TTCCCTGATCTCGTCGCAAACACTCCTCAGCGTACATAGTGAGTTTGCTGGGCTGTTTTA
ATCACCAACGAATGGCTGGCTAACCATTGTCCCCAGTGCCATTCTCACCAAGTATGAGTC
GCTTCGGAGCTACATGGCCCTGAAGCCACCAAAACTGAAGCCAATGTTCTACGAAAACGC
AGCCATTTATACGAATGCGCTGCTGGACGCCTATATGGACTACAAGAATGTAATCGTCTT
GTCCCTACCACCTGAAGGAAGCTTTATTCAGTCGGCTGACTGGAGCAGATTCACCGCACC
CTTGGAACCCAACTTTTTGATATCCAGGCTGGCACAAAGAAATTTGTAGATTGGTCTGAT
CAAGTAAAAGACTATGCCGATTCGACCACGCTCTCTCTCATCGACGACGAAAAGCCCTTC
AAAGCGACTATCAAGGGGCTTGACCTAGCCCGCCGGGCTTGCCGGTTTCAGATGGTCAAG
ATTGTCAAGGAAGTCGATGCGATCGAGGAGCATCCAGACTATGCCGCCGATGAAAAACGT
CCAGAGGCCATCCAGAGCACCATCATCTTCCGCGAGCGGCTTCCCGGTGTCAAGGACAAG
GAGAAGGTTCCGTATCCCGAGATTTTCGGAACCGAAGCCCCTTGCCCCTTGCTCGACCGT
GTTGACGGCGACGGCGTGAGTGAGGCCGAGGCCGCCAAGGCTGCCAGCTATGGCGTAGAC
CAGCCTGACGTTGGCAAGTTCCAGAAGCTGGCACCCATGGTTGGCTCGCCCCAGGGCACG
CTCTTCTGCAACTTGGATTTTGTCAAGGCTGATTTCAGCTTGCGCACCGTCACGGTCGAC
GTCAACGACGGCGTGGTCATCGGTCTCAGCGTCCGATACACCAACGGCCTTTTGGCTGCC
GTGGGAACCTCCGGTGGCCGCAGAAGTACACTGACGGTCCACCATGAAGATGGCGAGAAA
ATCATTGCCTGCTCGATCGAGACGGGCCGTCGCAAGGACGTGGACAAGGCCCCGACCCGT
GTTACTGCTCTTCGGCTGTACACCAATCGTGGACCGGACCTGTTGGGCAACTCGGAAGAC
TGGAAGCCTGCCGTGAAGGGAGAAGGAATCCGTGGTGACAGACAATTTGAGAAACTGGAC
TTGAAGCACTTTGACCCTCTGCTTGTCAACGCTCAGATCAAGGGTTTCTGGGGTTATGGC
AACACGACACCGCAAATCAACTCCCAGAGTGGCATCTTCCGTCTGGCCCCAATTTGGGGC
AATAAAGAGGTTCGTTATCATTGTCGTATTGTGTCTACTATGACTTGTTTACTGACTCTG
ATTGCTTTGTAGAGTACCGCTGCCACGGTAGGCATTCCAGTGGAGGAATCGACCGACACG
TCTACTATCAAGACCAATGTGGAGGCTCGCTACTGGAGTGGCCGCGAGCATCGAGGGTGG
CAAGGGACCGCAGTTGGCCGGAGTGCCATATTCGAGGACACCTTCGCCAGGTCCTTGCCC
ATTGTCCCGACAGTCATCTACGGCTTCCGTCTCATTGACGTTGCTGGTACCAACTCTCCC
CGTGTCGCCCTCAGCCTTCCGTCCGTCTCGGAGACGGGATACACCTTGTCGGCCAAGTCC
TTCTTGCATGGGACACAGAATCTCGAGGCCAGCGTCATGGTCCTTCCACACGGCACGATT
CCCTTCCAGCATGGCTATGTCGACGCCAGCGACAACCCCGGCGGCCGCGCGGCAAACCAG
AACGCAAGGCTCGGGGTCAAGTTCAGCACGCCCTTCAGGGAGCCGCCCAAGGTATTTGTG
TGGTTCACCGAGATTTCGCAACCGCGCACCCGGCGGTACCTCCGGACCTACGTCGACGAC
ATCACGGCGGACGGCATGACGGTGCACATTGACACTTGGGACAATAGCGAGTTTGAAGCG
GCGCGTGTGGCGTGGCTGGCATGGCCCGCCGAGTGCGACGGCAAGTCGATCAAGGCTGGG
AACTCCATGTTCAGCAGGGACCGAGACCCCCAGGAGACCGGCTGGTACGGCGGCAGCTTC
AGCAAGGACCCCAAGGTGTTTACTGGCATCAACTGCATTGATTTCCCGGTCGATCCCAAC
AGCCCTATTCCTCTACCCATCTTTGGGAAGCACGAGTGGGCGACCAAGGACAAGCTACGT
TGGCACGGAGGGACATGGGGAGACACAGTGATGACCAAGGTGGGCTTCTGCTGGATTGCC
GTGGAGTAGGATACACGCTCTTCATCATCCTGGTATGATCTCTATGTAGGATGGTGTAGA
AGGTTATGACACACGCTGTACCGTCTTACCCGCTTACCCATCATGAACCTTTAGCCAACA
TGAGGTCGATCAGTAGAAGTATGTGATGACATGTACGTAGAGTCTAGGAGTATAGTAGGT
AATAGCCTAGCAGCAAGAAGTGTATTATCGCCTATTCTATGAACCACTATGCAACCTCGT
CAAGTCAGGGGTCGGGCGTATCTGCGCCCTAGTGAGCACCTATGGGGACTTTGGCTAATT
AATGAGAACATGAATTAGCTCTCAAAAGCTAATAGCAAGGATGGGGATTCTTGATTCTCT
TGAGAAATGCTAGACAGACGATATCACATGGATATACTCATGGTGATGGGTTGCCAGTCA
ACCCCTTTCAAAGCGATGAGCAGCCAGAAAAACGAGGACACTGATTCACCCAAATGCATT
GATTTGATAATATACACGGGCAATGGCGGGGTTATGAGTTGCGCTTCTGTGTGCTTATAA
TCTGACTGTTGGGTGCTCGAATTTGACCGGATCCCTGCTATTTTGTCCACACCTCCAACC
GCGAATCCTTTCACAAGCGCATCGTGATGCCCTCACCACCACATACGACCATAGGTAGTG
GAAAACTCGGGGTCCCGTCTGCTCCCCCATAGATAAGCCACTAACCGGCAGATTAGTAGT
TGGGTGGGTGACCACCAGCGAACACCGGCTGTTGTATGTTTTTGACTTTTCTTTTTGTTT
TTGTTCTTTTTGGTTTTGCTATGCGTGAAAGATGTTGCTTCTGTTTTTGCTCAAACATGG
GATGTGTGCTATCATGAAGGGGGTGAGGGGCTTGATGCACGTACAGGGGCCCCTGTTCAG
TCCTCCAAACCTCCAATGCGGATACTGTGAGTACCTAAGCTACGTGGAGGACTGGGGCCC
TAAAAGCCGGTCTGTTAGTGGTATATGGATGGATGTCAATGATACACCTCGAGTCTTTGA
CTTTGATATACCGTATGATTGTGCCTGGTCGTAATGGCCACTCAATGTCCTCACACAAAC
CTTTGCTACGTATATAACTGGGCAATTCTTCGTCTTTCTATCGAAGTCTCCAATGAACTT
GAGGCTGTGTTATAAGCTACTATGGCAGCTGACATGTCCCGATTGTTGGAGGACAGTGCA
ACTAGTTGCAAATCACATATATTGGCGTAAAGATAAAGATGGCAGTGGGAATAAGAAGCG
AACTGAGTATCAAGAGATTTAACCAAGTCACAAACTACCTAAAACTTACCTAGTAAGAGA
AGTAGATTTGGTTCTCCATATACAATTAGTTCTAAAGCGTTATATGAGAAATGGACCTTG
TCACTGCCAGAGGCTCATGATGCATTTTGTTCAACCATCAAACTAAAAGAGTAGGACGGG
TGACTACTTATGACTTGGAATAGTAAATTTGTTACCGTACTTATACTGCCAGGCTCTCTT
AAACAAGTCTATTACGGCTTTCGATCTCAACGCTGCTTAGGGCGGATCCTTCGATGTCTC
CAACGGGCGTCTTTATTTTCGTTTTTCAGGAAGCACATTGCCATAGACATGAAATAAGGA
ATGGCGCTCCGCCCCCTTCCAAGCACCTGTAACTCGATCCAACATGGTTCTTGTAAGTGG
TATCACGACTCTTTGTTCAAGCAGTGTACTCTCCAAGTTCCTAGTCTAGTCTATCAAACC
CTCAAGAAGTGCGCCTCTCAAGCAAACGTCCTATCAACTGTTAGGCATCTACTTTGGAAG
CACATAGCTCCACCAGAGGCTTCCCTGATTGCCAGGTTACAACACCGACCGTCGCCTGTA
TCATTAAAACAGCAACATTAACAGAGCATGCGTCAACGGTCATGACGGAGTCGTGCAACC
CACCACCGCTCGACCGCTTCCAGCATGGCGTGCTGATAGCCACGGAGCGAGGGGAGCGAA
TTGCCTGGCCAAGCGAGGAGCAGAGTCCGGCTAAGCTGAAACCTGCCGCGAGTGCCAATT
ACTAGACACAGATTAAGCCTCCGGGCAGCTCGAGTCTCCAAGATTCTTCAGTGCTATCCT
CTGTCGCCGAGGAAAGGTCTGATCCCAATGTCCATGGGTCAAGCAGTAATGTCAGATACT
GAAGCATGTAAATAGACAAAAATGATCCGGTAAGAGTCGAATGATTGCTTCACCCTTGAT
GCAGACGTGTGCTCGTCACATGTGTTGGGTGTCCTCGTCAAGCCACCACGCCAGGAGAGA
TTATATCTCCCAACAGAACCTTGGGACAGGCAAATTTTTCCGATCACTCGACGACGCCAT
TGCTAGGTATGTCGATGTCCGTTGTTTGTCGACCGAAATCACACCGAGGGGGGCTGGGAT
GCCGATTCAGGGCGAGATCGCCTCTGTTTTCCCATCTCCCATCTCAAGCAGCCTTGAACT
TTAACAGCGTGGCTGATCCCGTAGCTCGCACCCAGCCCAATATAAAATGGCCTGGATCCC
CCCTTTTCCTCCAAATGTCCAGCAGTTTACGGCGCACTTTTCGAAACATTTATCTGAATT
ATTAAACACTCGCAAAGTGCGCATCTAAACTAAACGATACCTCAACTCCAAGCACAAGAC
CATCTAGAGTCTCAACAATGGCTTCCAGTAAGTCACGGTCCATCTCATATATCGTATTCA
AGACTCCAGCTAACATTTTCCAAAATAGAACCAGCAGACGTCCGACCAATCGTCATATCG
GGCCCTTCAGGAGTCGGCAAGGGGACCCTGATTCAAATGCTCCAAGACGCACATCCCGGT
GTCTTCACAAGAACAGTCTCCCACACCACGCGTCAACCTCGCGTGGGCGAAGTAGAAGGA
GTCTCCTACTTCTTCGTACCGGACGGCAGATTTGGAGCAATGGTCTGGAACGACGCATTC
GTCGAATATACCTTCTTCGGCGGCAACTCCTACGGCACCAGCCAGCAGAACCTCGAAGAC
CAAATGGCAACAGGCTTGGTGGTGATCCTGGAGGTCGACGTCGAAGGGGTCAAGCAAATG
CGCCAGGCTGGGACGGTCGACGCTCGTTACATTTTCATCAAGCCACCGAGGCTTGATACA
CTGGAGACGCGGCTCCGGGGACGCAACACGGAGACTGAAGCGAGCATAGAGCAGAGACTT
GAGCAGGCAACGCGCGAGCTTGATCAACTGGGGTACTACGACATGGTCATCGTGAATGAT
GATCTCGCTGAGACATATAGGAAGCTTGAGGCGTTTATTTGGGGATCAACAACCATATGA
GCTCAAGTCAATGGCTTTTGTATCGGATAGATCAAGGGACGTCTGTAGACAGAAACAGCC
GTTGATGTTGGGCTCTCAGAGTACACTACGTGTATAGAGAATAATAGGAAGAGTTGCAAA
CATCTCAAAGAGGGCTTCCGTAGCTCAGTTGGTTAGAGCTTCGTACTAATACTAGAGCTT
CTACAGCTCCAATATTGGTAATGCGAAGGTCGCAGGTTCAAGCCCTGCCGGGAGCAAAAC
GTCTCACGATGCCCTTTCGTTTCATTTTTTTGCTCGTTTCTTCACTCACTTTTTTGTCAC
CACTTTTCAGATAAAACTTTTTGTGTGTCTTGTTTTAGCTCTGTTTCTTAGCGCGAACAC
GTGGAGACGGTCAAACACTTTGCCTTTTCCAGGCGTTTCCTGATTGGGATCTAGATCCAG
TGCCCAGACACGCTTGCAGGGGGAGGCTGTCGAAGGAAAACACCAGGCTAACACGCTGCA
TTCAGTTGCGTTGCTACTACAGTATTGAGTATCAATTGGCAAATCTTTCAGGGTCTACCT
TCACTACTATATATTACTGCTAATCTTAATGGAAGGGAGGGTTTCTTGTTTTCTAATACT
ATTGCCAAACTTCTCTAGCCCTGGAATTCACATTGCGCGTGAGCAGATATAGAAGGATAG
AAACTCAACTCTTTACTTCTCAGGAGGCGGGCTTGCCGATGGGTCCTTGAGAGCCTCCCA
TTTGTGACGACGACGAGATTTCGACTTCGGGCTATATTCGTGTTTGTCCATCATGGTGTA
ACACAAATCTTCAGGTTTGTGAGATATCCAACCGCTCCGGTAGCATGACACCTTCCGAGA
CATGCAGGATGCTAAAGGCCCCGTCTGTCTGTCTGTCTGTCTGTCTGTCTGTCTGTCTGT
CCACGTCGACTTAGAAAAGAGTGCATAATCACGAGCCTCATTCTGCTCTCACGGTCTCAA
GGTTCAATCAGGTTGCACTTGGGCCCTGGCAAACACATGCTCGCTGTTTCATGCTGGAAA
TGTACCAAAATAGATCCGCCAAGCAAAAGAAGACAAATCAGCAAATAGACCGACAAAGGC
CAACTCTCTCCTCTTGTGTGCTCGCTCTGCGTCACCTCGTCCAACACTGATGGCGTGTCC
GCGCTGACACCACGCACAAGCTCGCCTTACCTGCCTCTTCCGCCGCTGGACAATGCTGAA
CACCGTCAAGCAGCGCCCTGAGAGCGTGTAACATGCGACGCGGGATTGCCTCCTTGTCTC
TGCCCAACCGGACATGATGCCCGTGTTATGAGGCTAAAAGACACTGCAAAATCCGGGGCT
GCAGCGAGGCGAGTTGCAGGAGATGCTCACGGTTGCCGCCTTCTTTGACATTCCATCGGT
TCGATCCTCGATTCCCCGGCTCTCGCGTGATAGTAACGGCTGTATAGATTGCAGATCCCT
GGACCAATGGCTGGAAAATGTCTGCTGTGAATGCAGATTGGCGCCATGGTCTCCTGCGGG
CGAGAGGGGCGTCCTGACCTCTACGGTCTTGGGATTCGCCTCGGATTCTACCTGCAGTGG
TTCGGCGAGATCCTAGTCGAGTTCTTTGACCAAGCCGACGTCTCCGACATACGCCTACTG
GGCTTCCTCCTATCCGGTGCCATTGTCCTGGCCCTGCTCGTCCAGGTCGCGGACCAACGC
GCCCAAGGGGCTGACATATACATCATGCTCCAGCTGGCGGCGGGCTCATACATCTTCCTC
GTGCCCATGTACATCTGGAAAGCGCTCACATGCTGCGACCGCAGATGGGATCCGCTCGGG
CAGACGAGAGAAGCCAAAATGGCGGTATTCAACGTCTCGACCATGTTGCTTCTGGTCATT
ATCTCGGCTCTCCACCTCTGGTTCTTTGGCACATATATGCCGACCAAGGGACGCCAATGC
GGGTACTACGGCTTCTTCTTTGCAAAGGTCAAGCTCGACAACACGGCATACGTGGTGATC
AACATCATCGTGTACGTGATTGTGATTCTCGTCTGCTTCAGCATTGCTGTTTCGTGGACG
GGGCTGTGGGATGGGCAGTGCGGGCCACAGAGACACAGACGTCGAAGGCGGCATCGTCAG
AGAGAGTCAGTCAGCCATCCCCCTGATACAGCACATACCGTGACGTGTACTGTGCAGCTG
CATCTGACACAGTGACAGAAGACCAGAGCAAAGACCCGAGGAGGCTGAACAAGAGCGCAA
CGCAAGGCGAGAGCGGGCGAGACAGCAGCGGGCAGAGGTGCTACGCACCATGCGCGGCAT
ATCCAACCTGCTTGTGTACGGGCTTCACATCACCGCCATCGAGCTGACGGTACGCTGGAA
CCAGTTTGACAACATTGACGGCGTGGACACGAGCGCTCAGACGGTTCCGCTGCTTGTGAG
TGCCGGCATCCTGACTCGCTTCCTTTTGCTGCACTATGAGGGCAAAAACGACGATGAATC
GACTGCTGGAGGTCGTCGACCTGTCAACCCTGAAGACGGATCAGATCAACAGGCTGAAGC
CGGGGATCAGGATCAAGCAGAAGACCCCAACGCCGAGATGGCAGACCTAGACGACTTTGT
CGCGGGCATCGACCTGGACAACGTGAGCGAGTTCTTTGAGCATGGCTCTCCGAATTACTG
GCTTGCGAGGACGGCGATCCAGAGGCGCGAGGCGGCGGAACGGGCGGCGGCGAGGGAGCG
ACTGAGGGCGAGAGGGGTGATTCCGCGTCCAGTGCGGGCGCATTCGAGAGGTACAACGAT
TGTGATAAATTGAAGAGGTGTGAGCGAGTTGAGATATGAAAAGTGTAGATTTGGGGGAAA
AGCCGAGAGAAAGGTTGAAAGGAATGAATGCCTCTTGCTGGGACATAAGGGAGGCCACGT
GATTTCCACTCAATGCAAATCGATAGGTACCTACCTTACTTATGCATAAATGAATGTGAT
GAAAACTGAGAGACATCTACCTTACCTACCTTATCTTTCTCCATCCAGATCGTCATCTTC
ATCACATGTGATTTTGAAAGGGAAAAGAGCCTGTGACATCACGCACTCGTTCGATCCAGG
CCATCAGGGTCGGTCCAGCTCAGGCACAGCAACCAACCGCCCGCGTCTGATTCGACAGAC
CCCCAGCCTGCAGCCCCGCAACCGCGCAGCTCCAAAAGTAAACAAAATCAGCCCGAAAAG
CACCCCTGCTTGCCATTGGATCTGCCATCGTCATCACCAACATCACTACCACCACCAGAG
CTCTTCCCTCCACAAGGTACTTTACCGTCACATATACCAGACAAGCCCCGAGACACACGA
GACTCGAGAACACGTCTTCAGCCATGGAGCCGGAAAAGAAGAAATCCTCCTCAAAGACGT
CGTCGAGCAAAGACAAGCGGCCAAAGGACAAGGACAAGGACGAGTCCAAGACGCACAAGC
TCTCGCTCAAGGGCAGCTCAAGGCTGGTCGCCGAATTTGTATGTTGGCCTCTCCACGTCT
CCCTTCCACTGGCGCAATTGGGCATCGGCTCTAACTCGTCGTCTTTCTAGTTCCAATACT
CGATACACACAATCCTGTACGAAGCCTCGCGACCCACGACGCATCGAACGAAACAGCTGA
CCGTGCTCCTCCCATGACAGATTCCAGCGCGGCGTCTACCCAGCCGAAGACTTTACAGCG
TATGATTTACCCTTCTCCGGTCGATTTAGAAAGAACATGTCAGCTAATGCGCATTCCACA
GCGTCAAGAAATATGGCCTCAACATGCTCGGTACAACCTCTCTCCTCTCTTTACCCCCCA
ACAACCGAACCACAAAGCTGACCGTACCGCGTGAATGCAGTCTCCGCCGACGACCAAGTC
AAAGCCTACATCAAGAAAATCATGAGCCAGCTCGACAAGTGGATGGTTGGCGGCAAAATC
TCCAAGCTCGTCATCGTCATCACCGACAAGGACACGGGCGAGCACGTCGAGCGCTGGCAA
TTCGATGTACGTCGCGATCCCTCGTCTCTCGAGTCCACCCCATGACAACGCCCAAACCCC
ATCAATACCTCGCTCGAGTCTTGACTAACACGCTCAAACACGCAAAGGTCCAAATTTCAG
CACCTCCTCCCAAATCCAAATCCAAGGCTCCCTCCGATACCGACCCCTCCAATCCTCCTC
CCTCCTCCGAACAGCAACAGCAACAGCAACAAGAAAACTCCTCCTCCGCATCCGCCGCAA
CCCCCCTCTTCGCCGAGAAAGACAAGCCCGAAGCCGAGATCCAGGCCGAAATCGCCGCCA
TCTTCCGCCAAATCACCGCCTCCGTCACCTTCCTCCCCCAGCTCACCGGCGACTGCACCT
TCAACGTGCTCGTCTACGCAGACGCAGACAGCGACGTCCCCGTCGAGTGGGGGGACTCGG
ACGCAAAGGAGATCCAGAACGGCGAAAGGGTCCAGCTGAGAGGGTTCAGCACCGCGAATC
ATCGTGTCGACACTATCGTCAGCTACAGGTTGGGCGATTAATTCGAGATAAGAAGGCTAT
TTGTATACTTTTATGGGACTGGGAAAGGGATGCATGGTTCGAGATTTACTTGGCTTTGGA
ACGGCGTTGAACGGGGATATATCAGTGCATCGTACAGCCTTTTTCAGGACGCCCTCCCAA
GTATGGGCCAAATATACGGATGCATAATCTCTCATAGGTATCCATGTCTCTGTGTTAGGT
ATTCCATCTATAAAGAATCGCAAGGGTAATACATCATGTCCCTTGATCATGCAACAGCCA
CGCTCGTCCACAAACAATCTTCCAGCGCCGCCTTGGCAAAGGCAGCGCATCATCAAACGC
CGTCTCCCGAATGCATCGTCACCACTCCCGTAAATGCAGCAAAAACTTATTCACTCGCTC
CTCAGACCCTCTTGAAAAAGTACACATACGCAAACTTGCGCATTTCTTCAACATCATGCG
CCTCCACCACCTTTTCGTCGTTGAAGAGCACCCAGGTCGGCGTCTCCTTGCCCTCCAGAG
TCTTTCGGATGAAGGCGACGTAGTGACTGGTTGAAACCCAATGTTAGTGATGGAAACTGA
AGAAATAGCCCAAGAGACTTACCCCGCGTGAATACTCGTGCCCTTGTGGCACACAATGGA
CTGCAGCTGGAACCGCGCCGGCAGCGTTGCGCTTCCAGCAGGCTCTTTTGGAGGCGCCTC
GCCACTCTGGCCGGCAGCGTCGTCCTCCATGATGCCCTGGTCGTCGGGGTGACTAAACAG
CCACTCGACAGCTCGTTCAACATCGCCGGCCGTCTCCTTCAGCGCCTTCTTGGCCTGAGG
GGCCAGGAATCCCATGGCGCCAAGCATCTCAATCTTTTCGGGATCAGCCGTGTCTGCCCC
TGATCCGGACCCCAGATCAAGCGGTGCGTCAATGTCGGCATCGTCGAGGTGCGCAAAAAG
CCATTCCATGGCCGCGTTGGCATCCGAATTGCCCGTCGCGTGCAGGGCCTTCTCGGCACG
GTTGCGTGGGAAGCCCATGGCCTCGAGCTGCGCAACTGCGGTTGCGTCCGCCACAAACGC
AGGCGCTTTGTTTTCGGGTTCGTCGGGCAAAAGCTCCTCCGATGGCTGAAGTCCCTTGGA
CAGGTAGTCGTCCAGCAAGAACGGCTCGTCCGGGACAATAACCGGGACGTCGATCTTGAT
GGGAACCCAGTTGACAACGGCCATCTTCCGCGCATTGACGGCCAGCACGTTGGGGAACGT
CTTGAACAGCGACTGCTTGGTGAAGCCTGCTTTGCTGCCGCATGCTGAGCAAGTCAGCTC
GACCTTTTCGGCGGCGGTGAAGTTGTCCAAACATTCCTTCAGAGTGACCGGCTTGTAGGT
GTTGGCTACCTGGCCGCTTTCCTCCGGTTGATCGAGCTTCTCCAGCGGCACGTCGATGAA
GATATTGTCCTGTTCGTTGGAGCTGTACCTAACCTTGTGGCATCCAAGACACTGCAGCCG
CTGCTCCAGAACAAATCGAAAGTCGGCCGTAGGGTCCTTCTGCTCTCCGTTGTGCGGTGA
CCGGCTGATGAGCTTGAAGAGATGCTGGAACAGTTCGAATGCATCCTGCTGACGCATGGT
AGAGAACTCTTCGTGTCCTCTGCCTATCAGATGCTTGAGCATGGCGGGCGCCAGCCCCCT
CTGGTAGGTTACTTCAGAGCCGGGTGCCTCGTTGTCGGGCACTGAGTATCGACCAGACAG
CAACCCGTGGGCCATCTTCCTCAGCTGAGTCTCCAGGTCGGCTGCAGGTTCCTGGACGAT
GGGCAGGTCATTGCTGGTGCTATAGTAGCGCTCCCGGAACGACGGCAAGTCAAAGAGACA
CTGGATGATGCTGGCCAGGTAGCAGCTGTTGCCCAGATTCTTGAGGCCAGTGAGGCCGGG
TCCAAACAGAGGCTTCAGCTCGTGGCCGTCCTCCGTAGTCATGCTAAAGTCCCATTTGAG
ATTTTGCTCAATCTGCATCTCGGTCAAGCTCTTCTCCGTCTTTTGTCGCTCGGCCAGGAG
AATGCCCCAGTGAGCCAGATGCTGTCCGAGCAGCTCGTCTATGCGCTCCTCGTCGCACCT
GTAACAGTAGATGTCGGCAGTACCCTCGGGTGTGATGGATCCGAGCTTGACAGCCACGCC
GTGGCCCGATTCGTTGGCATGGCCCAAGGCGTGCGAATTGCCGTCGACGCCACCCATCTG
CTTCCGGCCACAGCCCAGGTTTCCGCATTCCAGGCAAAGCCAAAGGTTCTCTCGCAGATC
GCAACCCGAGCAGTGGCCAAGCTCGCCCTGCTCGATCTTGCGGGGTGGGTGCTGCTGCAG
GGTCAGGATGTGCTCACATGTCGTGAGCTCCTGCTCCCACGCCTTCACCTCCTCCTTTCG
CGAGAAGGTGTGCGCCTTGAGAATGCCATCGACGACGGGGGCCAGCTTAGCGTTTGTCAG
GTCCAGCTCTTTTTGGCACTCGATGCACTTGGCGGCCAGGGCAGTGTCGTATCGATCTTC
TTCGGTCTCGGCGGCGATGGCGAGCTTCGTCATCTTGGCAGGTGGTTCATCGCGGTGGAC
CGTCTTTCGAGTGCGGCGAATGTTGAGGGCGAGCGGGTGACTCCAGACTGCATTGTGAAG
CGGCGAGTGCTCCCTATCTCCGGTACAGCCACCGTTAAAGCACTGGAGGCAGACATCGAG
GCCGCCGGGGCTGTCCTACACAGCAGAAACACAAGGGAGATGAGCCGTCGTCCAGCTAAC
AGCCTGAGGGGAGGAGAGGAACGTTGCAGGCCGTTGGAGGACATACAATCGAGTCGAAGC
ATTGCGTGCAGTCTTCCTTGTACACCGACTGGGCGGGAGTCGGCGGCTTGAGCTCTGCGG
TGACAACAGGTGAGCTTCCGTGACTTGACGATGGCTGCGAAAGAGCTGCGAAGCTACGAG
GTGGCGGGGTAACAGTTTTGACGTACCGACAGAGTCGAGATGCGGGCACGACATGTCTCT
TGGTGGTGCAGGGTAGATTTCAAAGAACGCGAGACGGACTGGAGACGGGCAAGATGGCGA
TGCAGCAGCTGCCGGAAGCTGGTTGATGTTCGAGAGAAGGAAGCAAAAGTGAGATTCCGT
GAGCACATGCACTTTGGAGGCTGATGTTGATTCCGTTACGTAGTGGGCGCTGCAGTTGCC
GGGCCAAGCGCTGGGCGACCGTTATCGATTGCGGTTAGTGGGTGCAGCAGCCTGGAGCTC
AGCACTGGCGGCTTTCCAGTTCCAGTTTCAGGCACTGCTAGGCTGCCCCTCGGTGACGGC
ATCAGGCCTGGGAGCTTGGAGGGGCAGCAGAAAATTCGAGACCTGTTGATTAGGTAGACT
GCCATGCGTCATGAGTCCGCCACCAAACTAAGGCCATAGTATAGGGTAGGTGGAGGGGAA
TCAAGCTGCCATCCATAACCAGAATAGGCTCGTCTATCAGTTCGATCGAAACAGATTCGA
AGATGGGATATCCATTCTCGCATTCTCGAATATTCGGCTACAGCTTGTTCTGAGAGACTT
GACTTGTTCCATGCTATTTGCCTTGAAGCGATGATATCAATCGTGATTGCCACATTGCGG
GGTTACAGATTTGAGTAACGAGTCCTGTTGCAAGAGATGTGTACCAGCATCGCGACGATC
GCAACAATGGTGGCCCTGTCTATCACACAGTGTATCAGACAGTCATACCCTTTAATCAAT
GCCTAATTGGCTCCATCCTCGGGATTGGCGGAAATCCAGCAAATCGATGCCTGAGACAAA
CTCTTTGATTGATTCAAGATCCCGTATTAATAGAGGGCAACAAGCTACTCCGGATTGAGG
CAAACGCGTCAGCAGCAGGATATGGCAGACCAACGCCTGGCAGCTCGGAGGACGTGTCAA
AATCCGAACCGGACACTCAAAATGCGCGTCGCCCGTCGCCAAGCCACGTGACTTTATCCC
CGTTCACGTGCATCTTATCAGATTGATTTGCAATCTTTTTGCGGAGCAGTGACCAGCAGT
TACGTATTGGCAACGGCATCTGATAGGTGACTAATGTAATGGTCAAGCCCTGATTGGCCG
CAAGCTCCGACGAGGACCGAGCTCCACAGCTGCGCATAGACGTAATGGCCGAGAGGGGCG
ACGCCGCTGATTGGCCGATGGCTGAGACGCACTTGGCCGAAATCGCCATCAGCACTTTTT
CGCTTTCTTTCTGCCGGGCATTGATTAAGCGTCGACTCCTCACCTGCAAGCCATCGCGAT
CCGCCTTTCATTTCCTCACTCTTGCAAGAACTCTCTGACTTTGTCCTGACTATACCTGAT
CATTATCAAAATCAATCGATCGCATCAACTTCATCAACACTACCTGCACTCCTCACACCA
GCGCATCGCATCTCTCGCATCTCAGCTGGTTCTCGACATCTCGCACACACGAAACTCCGC
TTCCGTATTGCAGAACCTCGCCTCCCTGCGAATCTCTGCATATACCGCCTTCACACAGCA
GACCTCACTTCGAATCCAGTCAAAAAACCTCACAATGTTTTCCAGAGGACTCCGCGTCAT
TTCAAGGCGAGCCATTGCCGCTCCCCTCGTCAGACCTTCTCTCGCCACCCGTCAGCTCGC
GCCCGTCGCATCCGTCCAGGCCAAGCGCTCGTATCACGAAAAGGTGCTGGATCACTACTC
GCGCCCCCGAAATGTCGGCTCCATGAACAAGAGCGACGCTGATGTCGGCACCGGCCTGGT
CGGCGCGCCTGCCTGCGGCGATGTCATGAAGCTCCAGATCCGCGTCGATCCCGAGACGCA
GAAGATCTCCGAGGTCAAGTTCAAGACGTTTGGCTGCGGCTCGGCCATTGCCTCCAGCAG
CTACCTGACCGAGCTTGTTCGCGGCATGAGCCTGGACGATGCCGGAAAGGTCAAGAACAC
GGAGATTGCCAAGGAGCTGTGCCTGCCTCCCGTCAAGCGTACGTACATCACCAATTGTTC
TGCTGTACAGCCTACTTGCCTTGAACGGCTTGTGATGCTAACTTTGCTTGCAGTGCATTG
CTCCATGCTTGCTGAAGATGCCATCAAGTCTGCCATTTCCGACTACTATACCAAGAACCC
CTCGCGGAAACCCACCGACTTGAGCGGCACCAGCATGAAAATGCCTACCTCCGATGCCGT
GGCGGCCTAAGCTTACCGTTCATATTGGTGAGCTGGGAGACGACAAAAAGAAAATAAAAA
TACAAAAAACATGAATCATTCGCTTTCTCTTTGTTATATAAGCGACGGTTGGGATGAATC
GGTGGGATGAGTGGCAGTCACTCAGATTTCTCGAGGAGGGTGAAAAGAGAGATAAGCCAA
GATTGAGAGACCTTCTTTCATCGAGATGCTATTTCTGATTTTCGCCATTCACTTTTTCTT
ATTCCTTTTTTTTTTCCGTTTCAAAAGCGGTTACACGGTATCGGAGATGAATGATGGAAT
GTGTTCACTATCGAAGATTGATCACTCAAGTGGTGTTGGGGGTTGCAAAAAACGATGTAT
GTATGTACGTTGCTCCGGGTTTTGGAGTAGGGAGCAGACGATGGAGTTTACGAAGGCAAA
GGAGGGATGAAACCTGTAAATTAGAAGCTGGAACAAAAACATTTGATATCCATGACGACG
TGTCGATTCATCTTTGTGTCAATTATTAGTACGTGCATCTCGGCATCTTCCACTCATTCA
TCGCCACGTCGATTCACTCTCAATTTCTTCCCCAGGATTTGTAGTCAAGCCTCCCCCCAC
GTTTCAGCCGCGGCACGCGCATTACGCCGCAGCCGGTGGAAAAATCTCGCTCTTTTCTTG
GGGCCCGAAAAATCCGAGCTTGATGCCGACACATGCCGCATTGGGACAGGATATCCACAC
TGGGTGAGTGGGTGATGGTTAGAGCTTCGCTGTTGCTGCGCTTGATGTGGGATGAGCTTC
ACTACCTGGCTGTTCATTGCTTTGTTATTTAATCCTTTGTGAATCAGAGTTAATAATAAT
TCATTTTGTATACAGTGAATGTTCAAAGCATGCGTATCCTTACAGATAAGGCGTGGTTGA
AAATACCTACCTCAGGTAGGAATAAGAAGATGCTATGTGCATGTACACTCAAGGCCCGAT
GTCATGCCAATCAACAATAACATATACATACAAACATCTTGATATCACCGCAACACAAAA
CAAACAGTTCACGCAAACATTCATTACTCAAAGATTCCCCCTCGCCAGATGCGCACCATG
CAAACCAAGCGGAATCGCAAAGTCCGCCTCCGCCCTGCCCACCTCCTCCATCGTCCTCGC
ATCCAAGCACAGCAAATACGACTTCTCCAGCGTCCCGTCCAGCACCACGGACAACAGTAC
CCCGTCATCTTCATCTATACCTTCCGGCCGCGGCACAAAGATGGCTTCGCCGGGGGAATG
TCCCTTGGGGCCGCTCCAGAGGAGGGCAGCCTTGGTGTGCAGGTCCGTCTTGGCGATGGA
GTCGGCAAAGACGTAGAGGCCTCTGTTGGCTACGGAGTAGACGTATCGGTATGGCTGGCC
GGCGAGCTTGGGGTTGATGGTGGGGAGTTCGCCGACGTGAGGTGTGGGAATGGAGAGAAC
CTCTTCTGCTACCGCAGTTGCCTTTTCCTTGGACGATTGTTTCTTGGATGGGATCCGGAA
ACGATATCGCGAGAGACGGTTCTGGGTGGTTTTGTAAAATTGCTTGTCGAGCATCGTCTT
CTTCGTAGCGTCGTTTCGGTCAAGGAGAATGTCGTAGTAGAACATGCGTAGGACGTCAGT
GTTCCTGTATGAGATGGCATCCATGCAAATCTCTGTATGGCCGTTGCCGCTCTCATCCTT
GACCACCTCCTCAAACGCATTCGCCGAGTGGAAAAAGAAGCCGGCCGGCGTCGAAAACTC
GGCCACGACGCCCTTCCCCTGTCTCCGATCCACCACCGCCCACCTGCATGGAACAGAGGG
GTCGAACGGCTTGATGGCGTCGAGAATGTTCCTCTCCCAGAGAATCTTGATGCCTGCCCA
CGCAAACTGCGTCGACTGGACGCAAAACACAATGTAGTTCTGCGTCATGAAGAAGCTGTG
CATGTACGCCGCCGGAAAGTCCTTGCTGGAAATGGTGGCGAGAATGTCAGTTGTCCCGTC
ATGGGCGTTGACCCGAAAGATGCGGTACGTCGGATGAGGCGCGGAGAGCTCCAGGTTGTA
ATTGAACAAGTCGCCTGTCTCCGGATCACGTTGCGTGTGAGCGCAAGAAATCGGTCCCTT
CAGCTCGGGATGGAGAGACGTCTGGTTGGCGTTGCCAATGGGCTCGAGTGACTTTGGGTC
GAGCTTGCTGACTGCCGCGCTGTCGGTGAGAACATACAAGGCCTTGCCCTTTGACGAATC
TCCCCGCTCTACATCGTCACCGCCGGGCATATCTGGGATGACGGTGACGTTGTTGTTGCT
TTTGCCGGGAACAAAGACAGTCATGACCTTGGCAAAGATTCCGATACATGGGTCAGCCCG
CTGGGCAAAGGTGATGCTCGATGGCCAGCCCTTTTTTTTGATCTCCGCAACAGCCTCATC
TGAGTGTCGCCGGGATGAGTACGTCACGGTTGCGCTGCCATCGACATCTTTGGAAGGGAC
AATGTCAAATCGATGGCTATGGGCGATGCCGTCGAACCAGTGAGAGATGAAGTGGGTGCC
CCTGACGGTGCCCTCTACTCTATCCAGCCCCGGTCCGGTTCTGAACAGAGAGCCGGCAGC
CCATGAGGGAATAGTACCCTTGACCGTCAGCTGTACTGGTCCACGATGCTCTTCTAACCC
CTCAAACTGTAGTATTGCATTGTCAGTAAGCCGATGCGTAAAGAGAGTATGTAGGTGACA
TTACCTGAGCTTTTGATGGCCATTCCTTCCATGCTTGGTTTTCCCAGTTGCGAAGTCTCA
GTTGCACATCGTTGTCTGTATCCTCTGCAGTGCGAAGAATGACCCCCTGGCTGTTGAGCG
CCATGGCTGATGAGTGATTCAAGTGCGGTGGATTGGAAAAGTGCCGTTGATATCTGCTTG
AACGTATGGCGAAAGCGCAAGTGGTCGTGTAGTGCCGTCAAACTGGGACGGCTGTGCATA
TACGAGAGTGCCGAGATACTCTATATGGATAAGAACGTGAGAGGCCAACAACTGTAATCG
TTGTTATATCGGTGGTGGGACAAGACGGATAGTTTTCATCGTTGCATGTGAGGATCTCTC
TCCTTATATACCTGACGGCTGGGATGGCAGAGTCACAAGGGAGCCCAGTAAATGGACCGA
CTTACACGATGAGCCGCGTAAGGGTGGTTCAAAAAGCGTCGTCTCGTCTGCCTTTGACGT
CAAAAGAAGCATGTAACCCTGGCCTCGATCCAAGCTGAGAGCTTGTCTTGCCCCATGATC
CGAATCCGACGATGGCTCAGCCAGCGTCCACCTCTCAACCATCTCGCGCCACTGAAATGG
CCCAATGAGGAGACAGGGGTAGGCATCGCCAGGTCCGGGGATGGCATGCAACCACCAGCA
GCCACAAGTCGATTCGGCCCACATGGCGTCGAGCGCAAGCGAATGCGAGCTTCACTTGTC
GTTGACATTGGCTAATTTCAACGCTGAATCGAACCCGAGCAACTCCCGTGTTATTACAGT
ACAAGCAGTGGTAGCACCAAGTTGCCGGTTGGAGCGCCAGCGATATTGGCCCTTTTTGGA
ATATCTCTTTATAGATGCGGTTCTGAGTTTTGAATCCTGATGAGTGATGAGCCATATCGT
GGAGCTCTCTAGTCATTTGGGTATCTCAAATGTTCAACATCAGTCCTCGCGATATGAGCC
GAGTTCTGAGGATATCGCCGCAGGGAGCATTCGTCCAAATCATCAACGGACATGACATAT
CCTTCTCGCGAGAGACGAAGCGGCTGCCAAACTGCCTCGCCCCCGCCTGAAAACCAACTC
GGCCAGAGACTTGGCCATGATTCCCATTTGGGCAAAGAATTCGAGGGTTGTCAGCGCTAC
CACTGCGCGCAGCTCCTGTGGAGTGTGTCAAGGCCGCAAGGCATTCATCAACGGCATCGT
TCTGTCGTCGCGCAAGGCTTTCGCTCTGGCTGACTGATTGCTGTGATGCCTGGCGTTTCC
CCTCTTGAGCTGCCAGCGTTCAATTGTGCGGAGGTTCAGAGGCTCCATGAAGCCTATCCA
GGTTTTGGTGTAAGCCGTTCTCCCAGTTGGAGATGGGGTCGCATTCGTCTCGCTTACCAC
TTCCGCTTTCACCCAATGTTATGGATGGCTGGCATGAGACTCTTGAAGGATCAAAGCCAA
GCTTTGATGGCTGTTCCCCCCCTCCTCGTATCGCATGGGGCGCTTGAATCAATTGAGCGG
CGTAGCTGCAAAGGCGAGACAGGAGCCAATTGCAAGTCATGCATATCGGCTAATCTCGAG
ACCATACCTATGTACTGTCAGACATGCGATGAGATTCAAAACGCTTCGATGTTGAACGCG
ACAGCCGTCTTGCTTGGTAGAAGATGATGACCATAGTTCAGCCTGTAGTCGCTCGATGGA
GTGCTGCCTGCGTGCGTCTTGCTGTAGTTGCCGCATCGCATCCTCCAAGGAGTTCCGTGT
GGAGATCTGGCTGCGCACCACCGTGGGCTTCGAGCTCATGACGGGAAAACACGCTGGTCT
GCCAGAAACTCTTCAATCTGCTTCTTCCTCGCCGCCGTCAAGGCACTGAGCTCTATACGC
CCTGGGTCTTGCGTAGCATCCGGATTCGGCAGCTCGCTCACCCGGCCGACAACACGCGCA
AGCAGAACGCGCATCCTCTCGAGCTCCTTTTCCACGGGTCCATCGCGAGTCACCAGATTC
TCTTGGACGCCGACGCCGTCCGTGGTTCGAAAGGATTCGATTGACTTTTCGAGGTTCCGG
AAGCGCTCGACTCTCTGTCTTAGATCCTTGCGCCGCTGGCTGAGGTCGGCTAGCTGGCGA
ACAGTCTCGGCATAGCGGTTGGCTTCCATGGGATAGGCATTGACGTCTTTGTGGGACGGC
CAGGCGGCGGGAAGTGATTCAATGGCGCTCTCGTCAACTGCGTCAGATATATCGTCAGAT
GGGTGTTCGCTGTTCCCACTTCATTGCGCCGCGAGAGCTGAGAGCCAGCAGCAGCAGCAG
CAGCAGCAGCACCAGCACATACCTAGATCAAGCTCGCGCCCGATGCCGCCTCCAGCATCG
TCCGGGTTCCCCAGCCTGCGCTCAGCGTCCCGCGAGTACAAGCTGCTGATCTGCTCAGCC
ACGTGCCGGCTTGCCTGGGGCGCATAGACGCGGCGACAGTGCTGCTGGATCGTGCGATTG
ACACTCGCGACGGCGTCGTCGACGAGGCGGCTGGGAATCGCATGCTCGGACGCGTCGTTG
GAGGCGCGCCAGGCGCGGGACGGCGCAATCGGCTGGGAGAGGAGGTTTGTCTGCGCAGAG
ACAAAGCTCTGCTTGACGGAGGGGATTGTGGGAGCTGGAGGCATTGGATGTGTGCCGGTC
GGCTTTGGTGGTGAAGATGCTTGGAACAAGTCGGGTTGCTTGCAATCGGTTCCTGAGCTT
GAAGCTGTAGAGAGAACGCTTGAAAGCTCCCCACTGATTGATAGCGCATCTACAGGGGCT
CCATAGCGGGGTTTGCGGGAGCGACCATCTGGGACCGCAATCACTCCACGATGCGCCTTC
ATCTTTCTGCTCAGTAGGTATTGTTGGTTCTCAGTATCTTGCTCTAAGCTTAATATTTCA
ATTGATCTGGAACGGCTACTTGCTTGCATGTCTCACGGGCGTCAGTCATCCATCACGATG
CTGCGGTACATATATAGTCTCTCCAACCATCACTGGAAGTCTATCACGCCTCCATTCAAT
TGCAAGGACACCTCACTTACATGTGGATAGGTACATGTAATAACCATCATGGACTCAACC
CCTTGAGCGACGAGCACACGCACTGCAAGCACCGGCAGAAGGCAGAAAACTTATCTGGAC
ACATTGACGTTTATGCTGTACTATCAGAGGTAATGCAATCATCACCACGATCCCGGGTAA
AGAGACCGACACCATGCACATAGGGTAGGTATGTACCTACATGCATGTATGGATGCTGAA
GACTCGAGACAGCCTCATGCGGTGCCACGTCTCACACGGCCCCCAAAATCCTCAGCCACT
CCGGCGCTCCTCGGACCAATTGCAAACGGGAATAACCAGTTACCATGGCCCCTTTGAGTG
GAAGTGGCTGCCTGAAAGATGCCTCCAGACATGGAGAGAAGCGGAGATTTTGATGGATGT
CTGCTTCAACCCAGACAGCCTAGACTGCGGTTTCAGCCATGATGGGATGTTACACGAGTA
TTTGCCACGACATGATTCCATGGCTTCTTTCCAATGCCAGACATACCCGATGATACAGTT
ATCATAGGCAAGGATAACATCCTGGCATTTGCAGAGGAGCAGTGTAAAAAGAGCAACTCA
CAGTCTTGATGTGGGTGTGTGTAGGTGTATACCTACATGTAAGGTATGCAGCCAGAGCAA
TGGTGGGTTAGGCCCTGATTGGGTTGAAATGTGCATTAAAGAAGTCCTGCATGGCATCCA
GCCTTGCTGCCCCCCTCTGCTCTCGCATTCCCTATTGATTCTGTCTCTTCTTGCTTTTTG
CAACATAATCATTGTCAACGGAGCCACCGCCATTGCGATTCTCTGAACCAGCGCTGCGGT
CTTGCTGGCAAGCATATGGTCACACCACATCGACCGAGAGCTGCGAGACATTGACTCAGA
CCTCCCGTTTAAGCTCGACGAATATCGCAAGGCAATTTCTCGTTACATCCGACGTCCCGC
AACTGTAAACGACATCTATAAGTGCGAGACACTCTGGGTCCATCTTCGCCATGGCCCCAC
GGCGAGCAGTTGCCGATGCCTCGCCGAGTTCGCAACGTCGACTCCGGCTCTCAGAGGATT
CGCCCCCTCAACGTCACCCAATCCTCCGTCAGAGAGAGCAGAGAAGCAAGAGAAAAGAGC
TGCAGCGAGTGAAGAGACTGCTGGAAGAGTATATGTTATCAGCAAAGGCAGAGACGGACA
CCGATGCCGATACTGATACCGATGTCGAGACGCGGTGGGAGCGAAGCACTCGTGGAGATG
CAAAGGCGTTGTGGGTTGAGCAGCTCTATCGCTACGAAGAACTCTGATTTCATGGCGAGA
CATTGTTCTTGCCAGTCGAGTCCACGATTTAGCTGGATGGGCACGAAGGAAGGCTCCGTG
TCTGGATAGTTTCCGAGAAACACGACTTTGAAAAGTGTCTATCTTTCATACAGACTCATC
AGTACTCAGACTATCTGGACAGTACTACCACTTCTTGACCTCAATGAAGGACTGAAGCAA
GAGTGACCACTAAATGCGTACCTATCATCACGTACTGGCCGCCATAGTGCTAGGCTGTAG
CTCCCTCGTTGAGTTGTGATGCGATAAACGTATGTACTTACACGCCTACCCACACAAGCG
ATCCCGAGAATACGCTGCATGCACTCTGTCTCGATCCACAGAACCACCGCAATTTTGGGT
AACGGGCGTGTATCGAGACGCAGAGGTCTTGATAACTGTGCTGCTGGGTATGTGTGGTTG
CTCGCACCTGAAAGATCCCGGTCGAAATGGATGAATACGACAATGCCTGATCAGGATGGC
CCCCCCACAGCGCAGTCTTACCCTCTTCCCCGCTCTCTACCTACCTAGAGGTACATGTAG
TAGTAGATGCCTTGGGGAAGATGTTCAGGAAGAGCATCTGCATCCAGGTAACTGATAATC
GTCTACTCAGATCATCGTTCTTCATTATACCGGGGGCCAACCAAGGCGGCAATGGCAGAC
GCTCTTGGGCTTGTCTCAAGCATTATTGCCGTGGTGGACCTATTCATCAAAGTCGGCGTG
CAGTGTTCTATATACTGTTCAGGCGTCAAGGACGCCCCTCGTGATATTCGGCAGATACTA
AATGAAGCGGACAGAACCACTGCAACGCTTGAGGATCTCAGGCGCCTCCTTGCCAGCCCG
ACTGGCGCCAGGCTCTCGTCGTCGCAAAGAATCCGCCAAAGCGTAGAGGATGCTCGCCTG
CAGCTGCAAGACCTAGCCTTCAAGCTTGAAGGAGGATTGAGAACAGGACAACGGTTAAGG
TGGCCGCTGAGGAAAGAGGAGGTTGCTGGCATAATCAGTCAGCTCCAGAAATGCAGGGCA
TCGATTGCGTTAGATCTACAGGTCGACCAGACGTACGTAAGATAGTTTCATCTATCCCTA
CCTGTCTGCCCTGATACACGTACTTACACACTTGTTCACGACGTATCGACAGTGCTTTGC
TTCTCAATGTGCACCAGGAGGCCGTATTGGCCAAGCTCAGAACCGCCAAAGGAGCAGCAT
TCGACTCCCCCAGCCACGCCAACAGCTCCAAGTGCTATGCTGGGACAAGAGAGGACATTC
TGAGACAGATCCAGACCTGGAGCACCAAATCCGATGGCCAGTGCATCTTCTGGCTTAATG
GGGGAGCCGGTACCGGCAAGTCGACAATATCTCGAACAGTTGCGCAGTCCTTTGCGGACA
ACGGGATTCTCGGCGCCAGTTTCTTCTTCAAGCAAGGCGAAGCTGATCGCGGCAACATGG
CACTCTTCTTTCCAACGATGGCGTCCCAGCTCATCCAGGCATTTCCTCAGATTGCGCCAC
ACGTCCGAGCAGCAGTCGAGGCCGACCCTACCATCCACGACAGGTCGATCAAGGAGCAGT
TCGATAAACTCATTGCAGACCCAATCATTATAGCATCGAAGGCGTCTCAACTACCAACCA
TAGTAGTCGTTGCTGATGCACTCGATGAGTGCGATAACGATGAGCATGTGAGGCTGGTCA
TTCACCTCCTCTCGCAGACAAGGCGTTTCACATCTGCCAGCCTAAAGTTCTTTGTCACCA
GCAGACCAGATCTTGCCATTCGACTTGGGTTTGCTGATATCTGTGGCCAATACGAAGATC
TGATTCTTCATCAAGTACCCCGGGTTGCTATCGAACACGACATTACGTTATTCCTGGAGC
ATGAGATTGCCATGATCAGGCAGGATTACAACAAGTCTGTATCCGTCAACAGGCAACTGC
CGCTAACCTGGCCCGGCATTCAAAGCTTTCAGCGATTAGTCTCCATGTCGATACCTTTGT
TTATCTTTGCGGCAACAGCTTGCCGCTTTATTCAGGACAGAAGAATCGGTGGACCCAAAG
AGCAACTGGCAAAGATCCTGGAACATCAAACAGGTCACGGTCCGACATCTAACTTGGACG
CCACCTACCTCCCGATAGTGAATAGGCTCGTGGCAGGGCTTTCTGATGTTGAAAAGGGGT
TTGTTTCGGAACGGTTCAAGCGCATAGTCGGCTCTATAGTCACGCTGGCCAACCCTCTGT
GCGCACCGTCCCTCGCCCGCCTTCTGGGTATGCCCCGCGAGAGTGTAGAGGATCTGCTGG
ATATGCTGCACTCGGTCCTGTATATTCCCACAGATGCTCGGCTACCAGTACGACTGCTTC
ATCTCTCTTTCCGCGACTTCCTTGTTGATCGGACAAAGGCCAGTGCGGCAGACAGATACC
CCCTCTGGATCGACCAGCAAAAAGCCCACCACGTATTAGCAACACGCTGTTTGGAGCTGC
TGTTGGAAGAAGGCACCCTTAGAAGGAACATTTGCGGTCTCAGGCTGCCAAGCACTCCGC
GATCCGAGGTTAGCCAATCGACACTCGAAGCCGTCTTACCGTCCGAGGTGCAATACGCCT
GTCTGTATTGGGTTTTCCACTGGAAAGAAAGCATGAGCAAGGTCGAGGATGGCGGGCTGG
TCGATTGCTTTTTGAACAGCCACCTGTTGCATTGGTTCGAGGCTCTCGGCTTGATTGGGC
GTATCTCGGAGTGCATCGGAATGATAAATGACCTGCTGGATCTGGTTCATGTAAGACACT
CTCGACATTCTGCTTTGGTTCTGGGGCCATGGTAGAGCTAACACTGGTTTGCCATAGCCG
GAACGGGGTGTTCTCCTCTCGGCCCTCCTTCGAGATGCTCGACGGATCATCCTCAGCAAT
CGGGCCATCACAGACAAGTCGCCTCTTCAGGTTTACTACTCGGTCATTCTGTTTGCGCCA
GAAGAAAGCATCGTCAAGACCAGATTCCGATCTGAATTACCTGTTTGGTTCACCGTATCG
CCGCCAATTGCTTCCAAGTGGGACGCATGCCTGCAGACGCTCGAGGGACACACCTCCTTC
GTTCGTTCAGTTGCCTTCTCGCATGACTCAAAGTTGCTTGCAACGGCATCAGCAGACAGC
ACAATCAGGATCTGGGAAGTGGCATCCGGCACCTGCATCTCAACGCTTGTGGGATCCGAC
TCACGAGTCTCCTCGGTTACCTTTTCGCATGATTCAAAGTTCATTGCTTCAGCGACACTC
CGGGAAATTCGACTCTGGGATGCTGTAACTGGCCTTTGTGCTTCAATTCTCGACGGCCAC
GGCGACAACATTTGTACGATTGCCTTCTCACACGACTCGAGACTACTTGCGTCAACATCT
CGCGACGGCACCATCAAAGTCTGGGACTCAATAAGCGGCATCTGCACTTTGACACTCAAT
GGCCACAGCAAAACCGTCGATTGCGTCGGTTTCTCGCAACAATCTACAGTGCTTGTGTCA
AGCTCATACGACTCTTGTATCAAACGATGGGACGTCAGGACCGGTGACTGTAAAACAACG
ATCAAAATCGACAGGGGTACTGATGAACCAGCCGCCCTCTCCCGGGACTCCAGGATACTT
GCAGCGGCATCGAACTCAGCAGGCGATAATTGTATCAGGCTTTTAGATACCGCCAATGGT
GGATGCATAGCAGCATTTGAAAGCCATGGCCATACGCTTGAGTCGGCCTGTTTCTCTCAC
GATTCTACGATGCTCGCACTGGTATATGGCGGGAACTATGTCAAAGTCTGGGATATCGCG
ACAACTACGAGTATAGCAACGTTCAAAGGTCATGCTAAACCACTTAGAGGAATTGCATTC
TCGCATGACGCCAAGCTGCTTGCAACAGCATCATACGACAACACTATCAAGATATGGGAT
CTCGAGACTGGCGTCGACCAAATGCCACCGTCTCCTGTGAATGGCGGGCTCCCCCGTCGC
ATCAAGCGCATAAAGGGGGGAAAGACATTGATTTCAGCATCGTCAGATGAAACACTCCAG
CTATGGGATATACCAACGGCTTCCCGCACAGCGACGCTTACTGGATGCACAGGCTGGCCT
TACTCGATTGCAGTTGCACATGAATCCGAGTTGCTCGCCTCAACTTCGAAATCAGATGGC
CATATCCAGCTCTGGAACATGGCGACGGGCGCTCACATAGCTACGATAGAGGGACATGTT
GGTTCGCTTTCCTCGGCTCCGGAAGACTGTGATATTGAATCAATGCCGCCCATGTTTGAG
CATGATGGCTCCCGAAGAATAAAAGTCTGGCAACCAACTCAAGATAGGTACTTTGACTAT
GGATACAATTGGTCTGTGGTCAGTGCTATCGCATTCTCCCATGACTCTCAACTGCTTGCA
TCCGCATCGGCATTGGATGGAATCATCAAGGTGTGGGACGTCGGCTCAGGTGCCTGCATA
GCTACACTCGCTGGGCATTCCAGCTGGGTCAACTATCTTGCATTTTTACCACAAGCAGAT
GTACTTGTATCATCTTCAGGTGATCGCACCATCAGGATCTGGGATATTGGCACTGCTGCC
TGTACGGCGACGTTCGAAGGGCAGAGCGAACCCTGGAATGAATTAATCGCATTCTCCCAC
GACTACAAGTTGCTTGCGTCAGGAAAGGACGATGGAAGTATCGACGTAAGGGATATCTCT
ACAGGAGAACGCCGAATGAAGCTTGCGGGAGAAAGCCCGGGCCGAGTATATATAGTGGTC
TTTTCACACAGTCCTGCGCTGCTTGCATCGATAGCATCTCGGCGGCAAGGGTTGTACAAT
TCACAACTTGCCCTTGACTTCTGGAACGTCTCAACCGGCCTGTGTCTAGCTCGAGTTGAT
ATAAGCCGCCATACTCTACATTGCTTTTCTTTTGATGAAGTGAGACCCTGTCTCTCCATC
AGCGTAGGAAACTTTGAATTAAAGGGTACGTACGAACCTCACTCGATGAATAGACGCTGT
TAACATAAATCGGCACTCACACAGGACCAGTGAACTCAGATGACTCAGTGGCAGATGCTC
TATCTGTGTCCGATGGAGCAGAGGAGTTGCTGCCTCTAGCTGACGCCAAAGTACAAATTT
GTCGCCGCGGCATTGGGCTGAGCAATGATGAAGAATGGGTTATGTGGGATGATGATAAGA
TGATTTGGCTCCCGCCAGCCTATCGACCATCTGACATTGCCGTGACAGGATCGACAATGG
CGATCTACTGCTCGAAACCCGACATGATCTTTTTTACAATTTCCCCTGACCTCATTCACC
TTGAATATCATAGCCTTGACGATGAATAGATGCAACGCTATTTGATTGCAGTTATTACTA
CGGTGTTTATCCTTGTGTGCCTACGAAAGAACCCCCCCTTGCGGAGGCCACGCCCGAAAA
GAATCGCCTAACGAACAGAGACTGAGTGTCTAATCCTTTGGGAACTTTTTGAACGCATCC
ATGAGTTTATCCAGCGGCGCAGAGAGCAACCCAACCACCGTCTCAAACGGCGGCTTGTCT
GGAGCGGAAGGGTGACTGTGAGTAGGGACAAACATCTTGGTCCTCTGGAAGCTCTTGGAA
AGCTGCCGAGACTCGTCCCCAGACACGGCTTGTTCCAGCTTTGGCAGGTCTTGCTCTTCT
TCCTCCCGTATATGCTGCTTCAAGTCGGTGTAAAGGCTCTTTAGCGTGGGGATGAAGTCT
GGGTCTTTGGCGGAGAGCTTCTGGAACTTGTAGAGCTTTTCCTTGACCTGTAGCATTTCA
TCTTTGTAAGTTTCGAATGGATTGTAGCGCGTTGTGATTAATATTACCTTTTGGTGCTCC
TCGCGGTCTTTTTGAGCAATCTGCTGGCCATTGATGAGGCTCTTCTCGAAGACTGGATAT
ACGACTAGCTCCTCGCTGATGGAATGGCGTGCAAGTTCCCAGACGAACTGGTTCTGATAT
CTCGTCTGCTCGTCAAGATCTTTCGATTGGGTGATGCGGTTGTAGTAGTCCTCCAGCTCG
CGGTGATCCTTGACAATGGCGTCGCTGATGCGGCTCATGAGGAGCGGCGTGGTAGAGAAG
CATCTCGGTTGGGTTTGACGAGCGACTCGGCTCGCGATGCTGAATGCTTGGGTTCTGAAG
AGGTACATGTTGTAGAATTGGGTTTGGCGGTGATGGATGGAGCGACTGGATTGTATTATT
GATGATTGGGATAGTTGGGACTTGTAGGAATGGTTCAGACGGTTGGACTGAGGTTGGAGG
GGGACGCAAGATGACTGCCTCCTTCTACTGGATATTACCTTTACCTCGAACCAATGCCTA
CAAAAACCCCAACGTAATGATGAGCTGCCCGACATATTGAGCAGTCATTAGGCCTACGGG
ATTGACGATGGATCGAAGCCATTCCGGGTGGCCTTCCGGATGGCCATTGTCCAATCACCG
CATCTCCATTACAACAATTTCCTTGGAACCCAACATCAAGGAACATTTACTCCTGGAATG
ACAGAATAGACCTGTGCCGGGGCGAATCTCTTAGCTGCTTTAGCGCAATCGTGATGCGGA
GAAAGGGAGCTGTGAGGAAAAAAAGAAGCTTTAGATTATGCGTACTGGTTTGTCGGGTGA
CGTCCGCTTGAGGTAAACAGTCTGACGGAAGATCGACGATCTGCGGGCGACTATATCTCC
TTAGCCATTAAGACCATTGGCCGCTTGGCGAGATCTTACAAGGAAAACTTTGTAAAGGTC
AATAAGCTGGCTATGATTGGATCTACTATTCGTACTCTTCAGAGCTACCCACCAGCCGTG
ATATGTATCTCCGGGAGCTGTTATGCCTTCGTGTTCGTCTCAAGCAAACTATACAGAGGT
ACAATACAACGTCCCAAGGGCGTTGAGAAACACACACATACTCGTACAGTCTGAAGTGAG
TCACTACTATGTGAGCCACTACTATTGCAGTTGTGCATTGTGCATCACTCAATGCTTCGC
CTTTTTCCGGGGCCGAAACTCGGCAGAATACGACTTGAAGAAGTCATTCGGTTCCGTGGG
GTGACTGCCCGTCACATCATGGAAGGCCGTCGTGGCGATGTAGTTGGTCTTGCCCTCGCG
GACCAGGCTGTAGTACTCCAAGATGAACTCCTTTTCGGAATCGTCGCTTTCGCTCTGCGA
GGATAGAACCCTCTTGGCTTCGCGCCTTCGCTCTGTATTAGCCGGAGCCAGTCGCATTTA
GAACTGCATGATTGACTTACTCGGAGATGTTTTCAAATTCAATGTTGACGCCCAGAGCTT
TGCTGGCTGCCTCGGCCAACTCTTTGCCGGCGCATAGTTGAGGTCCGGTGACGATCATCA
TCTGGCCTCGGTGCCTGTCATCGAAGCCATGCTTGCCTTTGCCGGCGAGAACATGAGCAG
CCACATGGGCAATGTCCTACGATGACCAATCAGCATGATGCTATGTTGGGTGAGTTGGAG
TCAGTGGACTCACGCCCAATGCGACGGGGGCAAACTTGTGATTCTCGCCGATTGGCAGCG
GGAGCACTCCGTCTGCCTTGGCCTGCTCCGAGTAGAGCAGCAAGTTCTCTGCATAAAATC
CAGCACTGGAGTGAGAGCCTGGTTAGCAGTTGAGTTACTTGGTCGATCCATGGCATCGGA
AAACGAACCGGATCACGCAGGGCGAATGGCCAAGTGGCGTATCGGGATCCCCCTTGCTCG
CCAGAACCGCGCTCTCAATGTCGATAAACTCTCTTAGACGAGGCTGTCTCTGGCTGTCTG
CATAATCGCAGCCCGCAGAGCTGATGAGCAGAACATTCGCCACACCGGCCTTCTTGGCCG
CATTCGCAAGCTCCATGGTAATGTCCAGCTTGTCGCGATGCGCGGGAGGAACCAGGCAGA
TGGTGTCGCAGCCAATGTCCTTGAGGGCCTTGACCATGGTCCGCTCGCGGCCTGGCTGAT
GCTGGACAAGCTTCCCTCCCAGCTCGGTGAACTCTTGCGCTCGCGGCGATTCAGTGTCCA
ATGCCAGGCCCGTGATGCTGTTGATCTGGCGAGCGAATTTGCCCTCTTTGAGGAGCAGCT
CGGCGATGAGGAAGCCGGTTTGGCCTTCCACGGCCGTGATGCAAATGTTGCGAGACATAT
TTGGCTATGCAATCACAGAGGTCAAATTGGTTATTTACTCTTTGGATAGTGACAGTTTGC
GCTTTCAAGATTGCTACTGCCGGTGGCGGAGATTTTAAGTGCTCGGCAACAACCTGCGCT
ACCTTATGATATGCTGTCTTTGAGGCTCAGCATCATTGATCGTGTTGGTTGAACGGCCGA
CGTCACTGTGATTGCTTCTAGCGATGCACGTAAGAAAAGGGGTGTCCTTGAAAGTTTGCC
GCCCCAATTATCGTGATTGACATCATGCCTCTGGCGGGAGGTTTCACTCCGGCCTCTGGC
AGGGATTACTTTTGTTACCTATACCTGTGCAACTATTTCTCTGTGGTGACGTGTTGCAGA
CACATTTCATGGAGTCCCTTTTACCTCGCGAAATCTGTGAGTTGGGCATTGAAAGCGAGG
ACGTGATTCCAAATGAAAGACGTCGCAGATGACATAGAAATGAGCGAGTGCACTTAGGGG
GATGTTGTGTAAATGGCTTGAGTAAATGTAGCGAGATCGTGATCATAAGTAGGAGGCAAC
ATCTTCAATCCAAGATGGAATTCACCTCCTCACCTATTATGGCCCTTTTCCGAACAGCCT
CACAGTACCTTAAAAAAGATTCACAGCAATGGAGGGCAGCAACTCCAACCAGTTCGATCC
CCGTCAGCATCCGCTCAAAGCAACCGCTGCCGCCATTGGCGCGGGCGTGCAAGGCGAGCG
TCGCGCACCTCGTATGAGCCACATGCAGAGTGCCAACGAAGGTCCAGCGGATATTATTGC
CAAGGTATCTGGTGTTGTGAGTGGCGGTAAGAGGGAGGATGATGGCCTTTACTTTACCAA
CAATGAAGGCATCCCCTTTCCCGATCCTTAAGTCCTCGTTGAAAGAGTGCTTGACTTAGG
CGATTGACTTACACGTGAATACCTAGTGCTCATAGCAAGACTGTCGGAGGCATTCCAGTC
GCCAGCGATGTGTTTCTCTTCCAGTGAGTAGGCCATAAACAATACTACATTGCTTCGACT
AACGTCTCGAAGGAAGCAGCAGCATTTCAATCGGTCCAAGCCATTGGAGCGTAATCATAG
ATTTCCACACGCTGTCAAAAGAGACCTACTCACATGTTCATATAGGAATGGTTCACCCTT
GCGGCTCTGGAGCCTTTGGTTACTTTGAGTGCACTCAAGATGTCACCGAACTCACTGTAA
GGCATATTCTTATGATCCCCATGAAGGATGGAAAGCCTAATGAATGACCTCATGCTCCTT
AGAAAGCCGACTTCCTGTCCAGCCGCGGTGAGAAGACGCCCGTCTTTGTGCGATTCTCTA
CCGTGACTTTTGGCCGCGAGTTCCCAGATCAAGGGCGAAACCCGCGCGGATTTGCCATCA
AGTTTTACACCACGGAGGGCAACTATGACATTGTCGGACTCAACTTTGTGAGTAGTACAA
TCAGTAGATCCGAATATCGATTCGCTTGAGCTAACGTCCTGCAGCCCGTATTCTTCTGTC
GAGATCCCATCCAGGGCCCCGACGTGATTCGCTCTCAGAGTCGTAACCCCAGGAACTTTC
TCCTGGATTTTGATGCCCTCTTTGATCTGCTCGCCAACACCCCGGAGGCCAATCATGCCG
GCCTCATGTTCTTCAGTGACCACGGAACTCCTCAAGGCTGGCGCTTCAACCACGGATATG
GCTGCCACACCTTCAAATGGGTCAACAAGAACGGCGAATTTGTCTACATCAAGTACCACT
TCATCGCCAAGCACGGCCCAAAAAACGTTTACCGACGAGGAAGCCGTCGCCATGTGCGGC
AGAGACCCGGATTATTCCAAGCGCGATCTCTGGGATGCCATCGAACGCGGCGAGGAGATC
GAGTGGACTGCGTATGTGCAGGTGATGCAGCCCGACCAGGCAGATCCCGACAAGCTTGGC
TTCGACCCCTTTGATGTTACCAAGATCTGGCCGAGGAATCAGTTCCCCATGAAGGAGTTT
GGCCGACTTGTGCTGAACAAAAACCCGGATAATTTCCATCGCGACGTGGAGCAGGCTGCC
TTTTCTCCTGGCAGCATGGTGCCAGGCATTGAGGACTCTCCTGATCCTCTCCTCCAGTTC
CGCATGTTCTTCTATCGCGATGCTCAGTATCATCGTATCGGCGTCAATCTGCATCAAATC
CCAGTTAACTGTCCATTCATGGCCAAGTCTTATGCCTCGCTCAACTTTGACGGCCCGATG
AGGACGGATGCAAACCATGCTGGGAACAAGCAGTATGCGCCCAATAGCTTTGCGCACAAG
TTCCGGCCAGACACGGCGGAGGCGCCATATGCTGTGAGCGACAACATTATGAGCCGCAAA
AGCCACTACTGGCACGAAGGCAAGAAGAACGACTACGTCCCAAGAGAGGCAGAACACGTG
CAAGAATACAGCCAAGTATCTCAGCCTCGTGAAGTATAGAGACATCAGGGTATGCTGAAC
ATGCATCCAATATGAGAAACACTACTGCTAACAGAATTTGCATTAGTCCAATTATCTCGC
TCAGCTTTACAATATTGCGCCTGACTACGCGACTGGCGTCTTTCAACTGCTCAATGAAAC
CGAGTTTGACTTAGGTGAGGTCAAGGGCCTGGCGGAAACAGCCCAGGAGTGGTACAAGGA
GAAGAAGTTTATGCCTTCCACTGGCGAGAAGTTGATGGGCAATGTCCCTGGGATGCCGGT
GTATAATAGTTGAATGAGCGGTGCGGGCCACACTCGGCTTTCTGTTGCTATGTGGCTTTG
TGGTATGTAAAAGAAGCATGGTACACGGGATTTGATCTCTTTCTTAAGGGCTGTACTCTA
TCATATTAATCCCTGCTTTCCTCTTAAACGTCCAAGGCTTACAAGATCCTCTATTGCTTA
CACTCTTCGACTTCAAATCTTGATAATCATTACAATGTAACAGACAAAGTACCACAGCTG
GCTGACATAAAGGAATGCATCTCTGAAGATATAGTCAGTCCCGAGGTGCCTTGAACACCT
CCTCATATTAGGCCCCTCCGCCATAACCAGTTACCATTTGGCTTATAACATGTCCGTTGT
GTTGGTTGTGTAGGTTTGGGGGCTATGCAATGTGTAGGCGTTATCGTATGCTGTGAAACC
AGCAGTTCGGGAAGTTTTCTCGTAACGCTGCTCGAGCTTCTGAGGCAGCGGCTATCCAAC
GTCTCAAAGTTATGGCGGTAAGTAATACTATAAATAACTGCCAAAGTCAGAAGAGAACTA
GAGCCTGTGTGGAAAAGATTCCCGTAATTTATGTATAACCGGATGCCTGGCAGCGTACAT
GTAAGCAAGCCGTAAGGTATTGCTTGAGAGAGCCGCCTAGATGATGAATAACCTCTTGGA
AGCGCTTTGCTACAGAGTCCCTTCGTGAATCTTGGATAAATGGATGGTCACGATAAACAG
CTCGGCTCAACCAGGTACGGGATACATTTATTTATAGCTCTTATAATATTGAAGAACTTT
CGCGAGCATCAATATGTCGTATCTCCTCAGATGAAGAAGGTTGTCTGGTGACCAGATGGC
ATTCTGAGCAACTTGTACAACCAACACATAAGGAATCCTTGTCTCTCACCGAGCAACAAT
TGACAATCCGAAAACAAACCGACTGGCCAGCAGCCCATTTTTGGGGACCGACCATTCTCT
ACTGCTATATGAAAGACGTCGAACTTGGTCACTAGGCACTGATAGTTCAGGAGAGAAGAG
ACAGGCATAGCAAAGTGAATACCTTCCGGAGAGCTCTGTCCTGTGCTCCAGTGGCTGGGA
AGCCATAACTCTGCATGTATCCGTTCAGGTTGGTTTCACTCATGCACCTTCAATTCTGCT
GCCAACGAGTGGCAAATAACACGACATGGCTGAAACAGAAGCTGCATGCTCATAAAGAGC
CCAAAATGACGCCCGAAAGACGCGGATGTATCGAAGCCTATAGGTAGATTGCAGAAAGAT
ATGGCGCATCAATGACAGTCCAGTCACTGAACACTCGTCTTCCAAAGATGGGCCGATGCT
ATAATTGCAAGAAGGGCTTCCAAACATTCTGCTGAAGCTAAATAGCGACATTACATTGCA
TCTGCATTGTATTACAATACCTAATGGCCCGTGTAACCTCGAGTGATATAAACGCGCTAC
GAAGATGCTATGCCCCTGCGTGGCTCCATGTTGGCCCAGCGTCTGGCCGACTATGTCACC
ATTGCCAGCTTAATCAGTCTTCAAACAGCATAGAGAGGCAGTGTTTGAAGCTATGTAGGG
CAAGATACACTATTATGTGAGATTTATATGAAGGCCCGTTCCCCTGATCTTTGTCTGGAA
GTAGCCAAAGACTGCCAAAGACTTCCTCTATCATCAACTCTCGGACATCCACTTGTTGGC
GGAAATCTTTCTTTTTTTCCATCTTATATCTTTATTCGCACATCCTTTGACGCACTTACC
TATCTCGAGAACACCAACATCATCCAAACGCTTCTCACGCTATAGTCAGCACCTAGAAAG
AGAGGCTCTTATCCCATCGAGCCAACACCATGTCAACTCCCCCTCGCGATAAAGTTCAGG
TTGGCTGGATCTGCGCATTGCCAGAGGAGGCTGCAGCAGCGCGAGAGATGCTGGACGAGA
ACTTCGGCACTCTGAAGGAGCAGAACGGCACTGATACCAATTCATACATCTTGGGGCGGA
TAGGCAATCACTATGTTGCGATTGCTGTCCTGGGACAATATGGAACCACTTCAGCCACTG
CCGTGGCAACCAATATGTCGCGGACGTTCTCAAGGTCACTGAAATTCGGCCTCATGGTCG
GCATTGCAGCAGGCATTCCGTCCCCAGGCCATGACATCCGCCTTGGAGACATTGTCGTCA
GCTCCCCAGCCGGCACCTGCGGAGGCGTTGTTCAGTATGACACGGGCAAACTGGTCAAGG
ATGGGAAGCTGGAGCGAACTGGCTCTTTGAACGCTCCGCCACGCTTATTGCTCAATGCGG
TTGGGGCAATGAGATCGTCTACTATGACGGAGGTCCCCAAGTATCTGGGGTATATGGAGA
AAGCTATTCACCGGAATGAACGGACACGAAAGACGTTTGGCCGACTAGACGTGTCTACTG
ATCGTCTTTTCCGGGCGGAGTGTGAGCATCCGGCAACCGCGTCAACTTGTGAAGGCTGTC
TTCCAGACTGGGAACAACCGCGAACAGCACGCGAAGACGACGAGGCCAATATACACTACG
GCATTGTTGCGTCCGGGAACGCGGTCATCAAGCACGCAGCAACCAGAGATCAGCTTGGCC
GGGAGACTGGGGCCCTCTGCTTCGAAATGGAGGCTGCTGGCTTGATGATGGATTTCCCCT
GCATTGTCGTCCGGGGCATCTGTGATTACGCTGATTCGCATAAGAACGACACATGGCATG
CGTATGCAGCCTTGGCGGCGGCAGCATATGCTAAGGAGTTGCTGGATTATGTTCCATCGG
CTGACCTGGATACGGAGAAACTGGTGATTGAGGTCTGTCGTAGGTCAAGCACCTATCGTG
TCATGTCACAGGAATAAAATTACTGATGCGTTCTGTGTATAGATTATATCTGGCCAAATT
CAGGAGGTGAATCAAGGGCTTGAAGTGGCGTTTCGACAGCGCGAAGAACAGCATCTTGAA
ATTACTGGGAGAGCCCTGGACCAAGAACTCCAAGATTGCCACCAAGCCCTCAAAACGTCC
ACGTATGAGGCGTATAAGAATGTTAACCCGAAGCGGGAAGAAGGAACGTGTCGATGGGTT
CTGGACAACGTCCTATATCACCATTGGCGCGGCAGTGACCGCCATGACCTTCTGTGGATA
ACCGCTGATCCAGGATGCGGAAAGTCAGTGCTCGCACGATCTCTTGCTGACCACGATCTC
ATTACATCTCCTCCAGTCTCCATCTGTTACTTCTTCTTCAAAGACAACGAAGATCAGGAC
AGTCTGGCAACCGCGTTGTGCGCTCTGCTGCATCAACTCTTCGGACTCCAACGGCAGCTA
TTAGGAAATGCCTTGCCGGAATGGAGAAAGAACGGCACGCAGATCAAGAAGGAAACCAAT
GCTCTATGGCGCATCCTCGATGCCGCCGTCTCAGATGAGGCTTTTACCAGCACGATCTTC
ATACTAGACGCCCTAGATGAGTGTCAGACAGACCATCAGGGGATGCTTATGGAGAAGCTG
GTACATTTCTACACTGAGAGGCACTCAGTAACCCGACAAAACTGGCTCAAGTTTCTTCTT
ACTAGCCGACCGTATGCGAACATTCAGAATGGCTTCCGTTCGGCTACAGAATCCTTCCCG
GAGATTCGTATTCGTGGAGAGGATGAAAATGGACAGATCCACAAGGAGATTAACTTTATT
GTCAAGATACGTGTGGAACAACTGGCCCAGGAGTTCAATCTAGCCTGGGAGACGCGGCAA
CAGCTAGAAGATCAACTTCTCCGGATGAGGCATCGGACATACCTCTGGTTGCATCTCGCC
ATGGAAGACATCCGTATCATGCTACGCATCAGCTTGGAGCCGGAAAGGCTGATTCAGAAC
TTGGCCAAGCTGATCCCAGACTCGGTCGACGCCGCATACGAGAAGATTCTACAGCGAGTA
CCACGCGACGCCAGACGACTTGTCAAATCGACTTTCCAGATAATTGTCGGTGCGTGGCGT
CCCTTGACGATTCCAGAGCTGGCAATAGCGCTCGGAGCGGCCATGGCAGATTGGCGACGG
GCAGCCATTGCCGGGTTGGAGCCAAGGGGGTTGGCCGAAAAGATCCGTCAGCTGTGCGGG
CTTTTCGTGTTCATCGACGGCTCCGAAAGAGTGTACCTGATGCACCAGACGGCCAGAGAG
TTCCTAGTCAAGAACGTGACACCAAATGGACGAGAATGGCCCGCCCAGATCAGGGCAACG
CATAAATACGAAGACGTGAAAGGCGATCGGCTGCTTGAGGTATCGAGCAAAGTAAGGAGA
TGGTATCATACAACGCGAGCCCAAGCAAACTTTCTCATGCTTAGGATATGCCTGACATAT
CTAAGCGCAGATGAGCTTGGCAACGGAAGTTTGATCGCATTTCGCGCCAATGATTACGGG
CATTGGATCAAGAGAACCGCAGAGGAACTGCGGGATTACGAAGTACTGCACCCATTCTTT
GAATATTCATGGCGCCAATGGGCAAACCACGCGATTGCGATATACCCGATCAAGATGGAT
CTACTACTGGAATTGGTAAATCACACAAGAGTTGCGCCAGCATTAAGAGACTACTGGCTC
ATATGTGTCTCTCATTTCGAGCTGATCAAAACCACCCAAATGCTGGTCAAAAACGGTGCC
AACCTCGAAACCCGGTTTTGCTCAGGGCCCACGCCCCTTTGGAATGCTCTCTTGCGCAAT
GGAAGGGACACGATAGAGAATGAATCGATGGTGAGACTTTTGGTCGGGATGGGTGCAAAC
ATCGAAGCTCCGTCTTCTTCTACTTCAGATACTACGCCCCTTATGGGGGCTGTATGTCGG
GACAATAAGGCTTTGGTGAGATTGCTTGTTGAGCTAGGTGCTGATTTGCAGGCCTCACAC
GTTGTTTCCAAGACGCCCTTGATCAATGCTGCCCGCAGCGGCCAAGATGATATGGCGAGA
CTTCTCGTCAGCTTGGGTGCTCATGTTGATGGCAGAGATGTCTGTGGCATGACACCACTC
ATGTGGGCGATCGTGGAGAAAAAGGACAATATGACGAAACTGCTTCTGTGGCTGGGTGCT
GATGTAGAAGCCAAAGACGGGATTGATCGCAAGACAGCCCTCTCGTGGGCTATTCAGAAA
GAGCAAGAAGCTATAGCCGAACTACTGCTTGATCACGGCGCTCACATTGAGATTGAAGAC
TCTTTGTGGGATACGCCAGTCATGAGGGCTATCGCAAGCAGACGAAAGAATGTGGCGGAG
CTGCTCCTTCAGCGCAATGCTAGCCTTTGGACGAGCACTCCTTTCGCTGAAGCACTACTG
AGGAGGGCTTTGGAGACGAGGAACCAAGCCATGGCAAGGATACCTGTACTGATGGGTCAT
GATGGTACCCAGGCTAGGATTATCACATTGGACCGTCTCGGCCACCGGCCTATGGGAGGC
TTCACCAGAATTCGGCGAGGTGGTCTCAACAATTAGACGATTCTATTTTCTGGCTGGCCG
GTTTCGAGAAGAAGAAGGGAAACATTCCCTCATGAGATCGGAGACGTTGATATTGCGACA
TATGGCGTTATTGTGATTGATTGAGATACAGAATTCATATCAGATGACATTATTCATGCT
TTCCACACATTACCTAGAGAGATCTGATTCTAAAAGCAATTTTACGCAGCAGCTATCCAG
CACTTTGGCAGACTAGGTAATAATATCTTTGTTACTACTCGGGTACTATTACTGCTGCTG
CTGCTGCTGCTGCTGCCGCCGCCGCCGCCGCCGCCGTTATGACTAGGTGGGTAATAACCA
ACTTGGCTGCTCTCTGCTACGAATTCCTACCTAGGTGCTTTATCCCGATCTGAGTATTAG
TTTGAGAATTTATATACCTAGGTAGATAAAGTGCCTCAGTGGTGAACATGAAATTGAGAG
CAATAATGATATTAATAGTTCATCTTATCCAATTGGGGAACTGTGCAGGCATGCGTCGGT
TCCTACTTAGGTAGGTAATCAGATAAGATACCTACAGGTGCCTTACTACCCAGTACCTAG
TAGTACGGATACGAGTGGGGATGCAGATCTGAGCCGATGCCTATCGATAACGACTTTTTT
TCCCAACTTTTTTTCTTATCGTTACCCAAAGACCCCCAGACCCGCCAACTTCTTTCGCAG
CATAGAACGGTCGCAACTCTCCAGCCATACAATTGAATCTGGATTGCAGCGCGATCGATA
ATTCTTGACTACGTCTGCGACAGATATAGAGAGTCGATCCAAAAATGGCCGCCACCAAGC
ACCTCCGCGCAGAGGCCGAGGACAGCGTGGCCGAGAACCGCCCGGTCAAGAAGTCCAAGG
TCGCCGACGCTGGCGACGATGCCGAAAAGGCGCGCCTGAAGAAGGAGAAGAAGGACAAGA
AGAAGGAAAAGAAAGAGAAGAAGCAGAAGGAGTCAAAGTCTGCCGACGACGAAGACAAGA
CCGACGCGCCCGTAGAGGAGGCCGCTGAAGAGAGCAAGAAGGATAAGAAGAAGTCAAAGA
AGGACAAGAAAGACAAGAAGGAGAAGAAGCAAAAGGACGAGAGCAACCAGCAGGTCGTCG
AGGAACAGGCCGAGAGCATGGATATTGACCAAGATGAGAAGCCCGCCGAGGACAAGAAAA
AGTCCAAAAAGGACCGCAAATCCAGCAAGCCTGCCGCGCAAGACGCCTCCAGCGGCCGCG
AATACGTGCAGACCATGAGCCTGTCCAATGTCCCGCAGTCCGAGATTGACGAGTACCTGT
CCAAGAACGAGATTGTCATCACCGATCCCCGAAACACGACCGGCAAGCTGCGCCCCGTCA
CCGAGTTCCACCACCTCCCTTCCACCAACCTGCTGGAGAAGAAGCCGTCGCCGTTTGCGA
GCTACAAGGCGCCCACGCCCATCCAGGCCGCCTCATGGCCGTCTACCCTCTCCGGGCGCG
ACGTCGTTGGCGTGGCTGAGACGGGATCCGGCAAGACCATGGCTTTCGCGCTTCCCTGCG
TCGAGGCCATTTCCGCCCTCGGAACAAAGGGCATCAAGGCCGTTGTTGTTTCGCCCACCA
GAGAGCTGGCCATGCAGACTCACGAGCAGCTGGCTCGCCTGGCTGCCCTGCTGAGGCTCA
AGTGCGTCTGCCTCTATGGCGGTGCTTCCAAGGACGATCAGCGTGCGCTGCTCCAGAAGG
GCGCTGACATTATTGTCGCCACTCCTGGTCGGTTGAAGGATTTCATGTCTGATGGAACGG
TCGACCTGAGCGGCTGCAAGTTCGCTGTTCTGGACGAGGCCGATCGCATGCTGGATAAGG
GATTCGAGGAGGACATCAAGATGATCCTCGGTGCTTGCCCTCCCCGTGAGGAGCGCCAGA
CGCTCATGTTCACCGCTACATGGCCGACCTCCGTCCAGAGCCTGGCCTCCACGTTCATGG
TCGACCCCGTCAAGATCACCATCGGATCGCGCGGCAAGGAGACTGAGAACGGCTCGGTCG
AGCTCCAAGCCAACACTCGCATCACGCAGCGAGTCGAGGTCCTCGACGGCCGCGACAAGG
AGACCCGCCTCCTGCAAATCATCAAGCAGCACCAGCAGGGCAAGCAAAAGGACGACCGGA
TCCTCGTCTTCTGCCTGTACAAGAAGGAGGCCACGCGCGTCGAGAGCTTCCTTGCCCGCA
AGGGCGTCCGCGTGGGCGGCATCCACGGCGACTTGAAGCAGGAGCAGCGGACGAGGAGCT
TGGAGGCGTTCAAGACGGGCAAGACGCCGGTGCTGGTCGCTACAGATGTGGCTGCTCGAG
GACTGGATATCCCCGAGGTCAAGCTGGTCATCAACGTTACTGTGAGTTGCTTCGAATGTG
AGCTAATGCGGACTTGTGTCTAACTGTCTTCTCTTCTAGTTCCCTCTCACCATCGAGGAC
TATGTCCACCGTATTGGACGAACGGGCAGAGCCGGCAAGACTGGCGAGGCCATTACTATG
TTTACCGTCCAAGACAAGGCGCACTCCGGATCGTAAGTAGCCTCTTCGTCACACATGTGC
TTACCCTCTTGAAATGGGGTACTAACAAGAGCTCAACAGCCTCATCAACATTCTCAAGGG
CGCCAACCAGCCCGTTCCGGACGAGCTGATGAAGTTTGGCACCGTCGTCAAGAAGAAGAC
GCACGACATGTACGGCGGCTTCTTCAAGGACGTTGATCCCAACCAAAAGTCAACAAAGAT
CACCTTTGACTAATTTCAAGGCATGGGCGGCTGTTACCTAGGTTCGTGTGCACGGGAAAC
AAAATGGGTTTCTTTTTACTCTCTCTTCTTCAGATGTGTTTTTTGTTTCGTCTTAGTTTT
GTTACTACTCGCGTTTGCTTGCTTTGCGGCCTCGGATAGACTGGACGCATTCGAGAAGGA
ATCTGCGCTCTAGAAACACACTGCAGCACCATGTTAGTCGGCTGAATGTCTCGAGGAGAT
ACCAAGCATGTAGATATATATGCGTTTACATACATGAGAATCAGCAATGGAATGGCAGAG
CCAGCAATCTTGATGAGCGTTGCGAATGGTCGATCTTGGCCATCAGCTTCAATGTTCAAC
CACCGCAAGAGCCCCAGTGTGGACAGTGAGACGGCGATTGCGGTTGTGGGAAAAAGCGAA
GCTGGCTCAAAGTCGACGCCGAGTGATTTGAAGTAGTTGACAATAAAGGCGCTGCTCCAG
ATGATTCGGCACAGCATGTTGATGGAGTTGGCGTACACCAGTCCATGAGCACCGAGTTGG
AGAACGCTCATGAAGAAAAAAGCAGACGCAGCAAAGACTGCTGAGAAGATGCCCATCCAG
AAGGACTGGCGGTGAACCTGAGCCTCCGTGGCGACAGAAGCAACAAATGACTCGGTGATT
CCGTTGAGGCCCATAAAGGGAATGTAGAAGCAGTAGGTGCCGAGAACTTGGCCAGCTCCT
GAGCCGGTCCAGCGTCTGCCCGCCACGACGGACAGAAGCGGGGGGGCTGCAATCGGCCCT
ATGCTGATGATGATAGCAGACAAGAGGATGTATAGACGCAGGATCGTATGTAGATTGCGC
TTTGCCTCCGTGACTGATGGAGAGGGTTGGCTGCCTTTGGAAGAAGATGATGAGGGCGAA
GATAACAGGCGAGAAAAGTAGCTGCGGCTACTCTCCTCGACGGGCTGAAAGAGGAGGCGG
GCAAGCAGGCTGCCGTAATTGTTTGCCAAAGCATAGACGCCCTGGACTTGGGGAGTAGAG
AAAAGCGAGATGAGGAACGTATCGCCTTGGGTCAGCAGATGCTTGACCACGCTCTGGGCC
ATCATGCTGCCTGCGAGACTTACCGTCGGCTTGTAAAAGTAGGACAGCACAAAGTCGGCT
TCCTTGCTGGAGGCGAGCCGCTTGGGCAGAAGCGAGAATCCAGTGGTCAGCGCCAGGCGG
TATCCAGAGGCAAAGTAGACTAGGAGGAGGGAGATGCCGTATGACAGCTGGCCGAGCGCA
AAGGGCAGCACGCCGATATCCAGGCCCTTCCGAGACGCCCACACGGCAGACCCAAAGACG
ACGATGCAGCGAAGAAACGTGGCGATGGATTCGGCAGCCGCGCGAGTGCCGAACTGAAGA
CGCGTCTGCATCAGGACGAAGCACGGCTCGGACAGCAGCTCGACCATGGCGGCAGCGCCG
TAGAGCCAGAGCGACTCGACGAGCCAGGGAGTCTCCAGCGTGGCAGCGGGGGCTGAAGCA
AGATACATCCATCCTAGAAGGGCACTGACAAAGGCGCCCAGTCCCACGGCGAGATATCCC
AGATTCACCACCGCCTGGCCCTCTCTTTTCGCGACAGCAGCATCGTCGGCATCATCATCA
TCATCATGCTTGGTGCTTGATGATGCTGCTCCGGCGATGCCCTGGCGCTGGATGGCGACG
CGCAGGCTCTCGCGGGCGAAGAAGAGGACGGAGAGGTAGTAGACTTCGAGCTGCGTGGAG
AGGCCGAGGAGCGGCGCGGTGAGGAAGCGCAGGAGGAGCTGGTTGGCGATGAAGGTGATG
AGGCGGGAGGCGACTTGGAGGATGATGAGCAGGGAGGCGCCTTTGAGGGCCGAGGTTTGG
GGAGGTGTGGGCGGTGAGGATGCCCGATTTGGTGAGCTGTTTTGGGGAGGCTGAGAGTTT
GAGGCGTCGTTTGGAGGCGGCATCATGGGCTCATGGGGGCTGAAGCTGTGGTGGTGGACT
AAAGAACAGATTGATGTTGATGTCGATGTTGAAGATACCTGTACACGTGGAAGTTCTGGG
GTCATGTTACATGAGGTTCAATGAGCTGACCGCAAGCTGGAGCTGCGCAGGCGAGGGCGT
TAGTGGGGGGGTTATAGTGGACTTTAGTGAGCGAGGTCCCTGGGGGATCGCTGCAAGTGA
ACCTGGGAGACGGGACGCACGCCGGAATCCCACTCTACCCTAGAGGTGGGAACACCAGTC
AACAGGTCGGTATTGATAGAAATTCGAGGGCAGTATGGAAGACGAGTAACCGAGCATGTG
GCGGGATCTTGTTTAATCTTTTGACGAATGGATATGCAGCGGCTTGAAGAGGTTAGCTGG
ATTGCTTGAGCTGACACCACTACCTATTGCCGCTCGGATCAAGAACAGTTCGCCTCCCTT
GGGCGTATATGGGTTTCTCTACGACGCCAGAAAGAAGGAGACGAGGTGCCGAGCAATACA
TACCTAGACTTCGGCCAGTTTTATTTCAGGAGCCGTCACCTATGTATATGTAGGTATGTT
AAGGGTGCGGGCACAAACACGAACAGACAGGCAAACGTACAAGGGGAAAACAAGTCAAGT
CGGAGATGATGCGAGAGGCAAACGAGCCAAAGAGAGCACGACCACATGTGGTGTCTGGTC
TATTTTTGACATAGCGAGGGGCTTCCATCGAGAAATTCACATGTAGTTTGATTGCGAATC
AATGTTTTCCACTTTACGTCTCATGATCTGATCTACCTTGACAGTACAATCTCTACATAT
CTTACACTCAAACAAACAATGTCCAGCTACCTGCGAAAAACCCGTGGCCGTCTCCGATCT
TCAAACCTGGGTCTAGTGCATCGACGGCATCAAGCCAATGACCCCCTGTCATGCGCTCCA
GTCTAGCGTTTCTGATTCAGACAGTCTCGTCCTCAGCCTGCTTCCCTGTAATCAGGTTCA
TGTAGTTCAGCATTGATAGGCCTGAGAATACACAGTATCGTGAGTGTCCTTGCGCTTTGC
GTGCCGAGGGCTAGAGCTACTGCTGTTGCCGTCCGTGGAACCGTCGTCAATATGGGTGTA
GTCGGTGTGCTCAGAGTCGGTGGTGTCGGAATCCTCTGTGCCATCATACTCGAGCATTTT
CCTGATCTCCCGATATTTGAACGAAGGGCAGCTCTGTAGCATGCTCTGGATCGTACTTCG
AGCATACTCTTCCGCGAAAGGAACATTGGCTTGGGCTGTGCAGTCCGTCATGATCTTCTT
CATGATGGCACCTGCGGTACTGAACTGGCCTTTGGTGTCAAGACTTCTCGCCAGCTGGAC
ACTGCTCCGGATGAAGTCTTTTCCATCAACGACTCTGTCGACACCAGCCTTATGATAGTC
CTGAGTCTCCGAAATATAACGGAGTCGAAAGGGCACCAGCACGCCGTCCATCTCGGGGTT
GTACTTGGGCTTTGTGCTGCCAGTCTGTCCTGAATATCGAGCCTCCCCTGATATCCCCAG
GAGAACCCAAATGTCAGGCTCGCCATCTTCATGCTTGACCAGAGGTGGCTCTCTTATGTC
GGCAGATAGTTCTTCGTCTTCTGTGGCTGAGAGCTGAAAAGGGTCAATCTGAGCTGTGTC
GGAACAAGTCGATGGGAGCCAGCTGCTTTCGACAAGGTTCCCGCTGCTCACTCCATCGAG
TTCAGACCCAAAATCGCCGTCTTGAAGGTCCACAAAGTCTCCAGGCAGTGAGACCTGGGA
CAAGAAGAGGAGATGCCGAGCAATGTGCTCATGCAGATCCTCAGAGATGTGCTCATCATC
GTACCGGGTGCAGAATGGACAGCTGCGCAGGGGCTGGCACGGAGGATAATACTGATCAAA
CTCCGAGTCTCCGATAGGGCTGGCTCCGTGACTATCGATCAAATGTTGCCGGAAGTCGTC
CTTGTTCGCGAAACACATTGCAAAGTGGTGGCGGTGGCATTTCCAGCCACCTCCCATGTG
GTACCTCTCAATATGCTTCATCCACTTGTCATACGAGTCGAACATTGCCGTCGGACTTGG
GCAGCACTCGTAAACGCACACAAAGGGCATCAGATCCTGCATGAGGTGTCGACTAAAAAC
GCGGTCAGTAGGTGCAGTAGGGATTGTGTGTGGGTAATGGGATATACGTACGGCCAATTC
TCTCTGGTGAAGTCTTCCGGCTGACACACTTCAAAGCAATAGGGACATTCCATCTCGGTG
CAACTAGATGGGCGAGGCGGGAGATCCGCTGTGGAAAACATGGGCTTGTCGATTTTCCGC
TTCTTCGAGTGCAGACGCCCGCCTTGGGACGCGCAAGCAGTTGCGGCTGTTCGGATCGAG
AGATCTGTCTGTGTTGGCACCTTCTTCACGGGATCTGGTTGTTGTCTGTTTTGCAAGGCT
GTATCGGCTCCCATGCGGGGAAGATTCTTGCCTTCGCACGAACCCTTTGCCGTTAAACAA
GACGGTTCAGGCTTTGATTCATGAAAGAGCCGAACATTACGCTCTTTTACCGATCTTGCC
TTGAGACAACACAAGTGCTGATGTCGGCTGAAAATGGTGTTCTCCAGTCTCTTTCTGATC
ACTTTGTTGGTGCCTTTCAATGTGGTGTCCAGGTAATACTGTACGCTGTATCTGAATTTG
ACCGTGAGGTTCACTCTAGTCTGCTCATCGTACTCGAAGTATTGGGAGGCATCGTCGGCA
CGGTGGTTCAAGGCGCCCGATCGGGTGAGTAGCCGCCAGCAGTTGAACAGTTCCTCTAAC
AACTCGTCGATACTTGCCTGCTTATTAGCACCAGGCCCTGTTATGGAGGAGATTTGGCCT
GGATTTTGCAATTCCAAGTCATGTATCTCACTCTGGATAACTTCAGCAAGGCGCGTAAGC
AAGCTCTTGATACTACCATGAAATATAGAACCCACCACAAGGCGCCAGTCCATGGATTCT
CGGTTGTTGATGATGGCCCCAGTGGAATATGCCCATGAGCCGAATCTGTCCGAGCTGTCG
GTGGCCATCGGCAGCCTGTCGCGGTCAATTTCAGACAAGAGGCGAAGATGTTCGCGAAAG
AGGCCTTTGCACTGCGTTGCTGCCTCGAAAATAGTCATGGTGTCGTGCGTTCTGGCTCCA
GCCTGCTGCTCAAATTTGGAGTCGTGGTCGTGATTGTATTGTGGAAAAGGAATCTGGCTC
ATGAGCAGGTTTTCATTTCGGGCGTTGGCTGCCTAAGGCGGCCAGCCGGGAGAAATCATC
GTCTGTGACACCACCACCTGCGGTTTGTGTAGCATAAGCAAACGAAGCGGTGAGGGGCAA
GGATGGAACCGTTCACGTGGCCATAGACTGTATCACAGTGAATGCCTTACTGGAGGCGAG
TTGCTTGAATGGCTTTCCTAGCCGTGACTTTGCTCCCTTGGCCTGCCCCTTCTTTGAGTG
CCAGACGTTTCCCTAAATGTCAACCAACCTCTTGAGAACCTTAACACTCTTTCTTTCTCC
GGTCACTAAACATTCTTTTTGTAGAAACTCAAGTATTACGTTCTTTGAAGACTAAATGAC
GCTCTGCACACCCATCGTTTAATCAATGTGTCAGACTCAGCATGATATGAAAGGACATGA
ATGCAGTCCAGAGTCATGTACTGAATGTGCAGTCTGTGCTGTTTCGAAAGCCTTTTCACT
ATACTTGGAATACTCTCTTCCCGAACGAAGCCGACGACTATGCCACAATCTCAGCTCATA
TGACTTGAGGCAAATGGTGATGCGCCTGAGAGCTCTATGTCTACAGGTCGAAGAAGTGCT
ACCCATATCGTCTTTGCCTACGGAGCTTCAAAACTGCTTCAAACACATCTCGCATTGCTT
GGAGCAAGTCCTCGAAGAGAACTACGTTCGCAGCCTCGCACGAATTATCCAGCCAGAGAA
GGAACTTGACCAGGCAAACCTTCTGCGGAAATTTGCCTGCCTGATCCGTGACCCACCTGA
TGACTTCAGCTTGGAGTATGCAATTCGATGTGATGTTGAGGAGACTTTCTCACAGCTCTC
GACTATACTCGAAATATGGAAGGACCTCATCGATGAACATCTACATGTCTCGAACGAGGT
TGATCCTACCGAGGAATACACAGAAAGCGAAGCTGTGATTCTTGGAAACTCTGTCAGTAT
CCACATCTCGACTGGAAAGTTGCACTCTATATTGCACCAGCACTGGCCGTGCCGAGTTGC
AAATCATTCTCATCATGGGACTCTGGGCGAATGTTCAAAGGCCCATCTCCAACTGGAGCC
CCACTGGATTACACAGGGAATTACTGAAGAGTCATTCTTCCTCATGCTCAAGGGTTCAAC
TATCAGTCAAGAGTGTAGAGTTCACCTGACTCCAACGTCTTGGTAAGTACTTATACCGCC
CATCCATTACCTACTTCCCATCTAGCGCAATCAGTAACCACTATAACAGCTCTGCAGCAG
CTAAGGAAGATGTGTGTATGATGGTACACAAGGAGTGCAAAGGTCTCTGCTTGCATCTAG
AGCTCGATGGCTCGGACCAGCTTTGGGCCTTTACTTCGAAGATGATGGGGCTTCAGCTCC
AGGTTCATGAGAAAGTGCGTGGCACTGTTGTGTTCTCTCTTGTCCCGTTGGAGACCCTAC
TGCAACAGCTGAGGCCGACCTTCACCGCAAAGACGTTCTTGGAATTGACGCTCGCACGAT
CTCTGCTGCTTCTGATGGGTGGTCCATGGGTAGAATCTCGCCTAAGTCTTCAGAATGTCT
CTGTGTTCTGCAGAATTGAGGATGGTGTGGCTCACCCACAATTTGACAAGATTTTCCTCT
CCACATGGTTTGGCCCTGCTGAAGAACCCAAAGTAGGAGAGAGCAGCAACATGACTGCAA
TCTTCGCTCTTGGAATACTCTTGGCAGAAATTGAGCTCGGAGACGACTTGCAGGAAATTT
ACGAGGACATGGAATCCGAGCTCAAGTTGTCAGATCATGTTCGATTGGGCCATGTTCTTG
CTAAAGAATGTGGTAAGCGAATAGCGAAGCTCAGTGGAGCTATGAGGTCCATTGACTTTT
GCCTCGGCCTCGGGTCATACCAGAAAATCTCACGAGAGTCACCCAGTAGCCTTATCCAAG
AGGACCAAGGCTTTGTCGAAGACTATTACAGCAATGTGGTTACGCCACTCGAAGAGGAGT
TACTCCAAAAGTTGAATTGGTCATGGGATGAGGTCAGTGGGCGGGCTCCTCGCAGTCTGG
GCGACAATCAAGTCGTGAAATTCATCACCTCTCCCACTGATTTCGCGAGGAAGAAACCAA
AAAGATTTCCATTAACGCCCCCTCCGGACATTCGAGAGGAGACTACGTGAGTCAGGTCCT
TTCTCATTGACGAAGTCGGTTTCTAAACAAGGATTATAGTGCTGTGCACAGCGATAGATG
GTTTGATAACCTCAAAAGCGTACACTTGGGTCTATATCGCGACCGACGTGAGAACTATGC
CAAAAGACACCTATCTAAGCTTATAAAAGTCGCCGTCTTAGATACAGGAGTGGATTTGAC
ACACGAGGATTTCGGGGACTTTATAAAAGCCGGCCAACTACACATGGGCTATAACTTCGT
TGACCCCGACCAACCTATGACTGATCTTGATGGACACGGAACGCATTGCTGCAACTTGAT
CTTCAAGACAGCTCCCTTTGCCCAGGTCTACCCTTTGAAAGTTTTCAAGTCAGCCCGGCG
AGAAGACATATCACCAGAACTAGTAGGGAAGGTCTGTCTACTCTTCCTATACAAGCGATA
CTCAAAGGGCTTATAAGGCATTTGCTAACCGGATCTCAGGCGATTCGTTATGCTATCGAG
GAGCTAGAAGTAGATATCATCTCCATGTCCTTTGTATTTACGAAGGAAGAGAAAGCAATC
AGCGACGCACTGAGCGAAGTAAGGACAAGAATCAACATAGGAACGAGGAAGTCAAAGCCC
GTTTTGATGTTCGCAGCAGCCTCGAATCACTGGGCTCTAAATGTCGAAACAATTGGATAT
CCAGCCAGGGTAGGAGACAAGGTCATTTGTGTCAACTCTTCGACAGCAAACGACGAAAAA
TCAAGTTTCAGTCCCCACGGTGTCAAAGGCGCGGCAAATCTCAGTGCTGTCGGCGAAAAT
GTCCGTGTCGCCTGCCCCAAGTCCAATGGGGGACCCTGGAAAAGGATGAGCGGGACATCA
TTTTCAACTCCGATCGTGGCTGGAGTTGCTGCTTTGCTGCTCGATTTTGCGACACAAGAG
ATGAAAGAAGTAGAGGGCATTGATGAATGGAGTAAGAAAAGGGGCCAGCTCTGGGAGACG
ACGGGTATGCGGAGCGTCCTCAGGATTTGCATGACGGCGAACCATGCTGATGGGAAATAC
AATTTGGTGAAGCCGTGGCAGCTACTGTCAAAGGGGAACCTAAGAATCGCATGTGCAATT
TTGGAAGCTCTCGAATCTAGGCATACTGTAGGATGATGCATACTAGGTAGTATCATAATG
GGGCATTGTGGGTATGACACGCGAATCATCTGATGAAAAATCGCAAACGTCTCAAATAGG
ACTCAACTGAAGAACAATGTGACGGAATGAGATCTCGTTGAACATCAAGAGAAAATTGCC
AGACGACCGACCAGATAGCCATATTACGGCTTCGGTGACCGGACCTCTCGAAGCGGAGTG
AGCGGAAATACAGATCAGGGTCAACCACCAATCAGGACGGCACCCGACCTCAATACGATA
CGGACGGGGATCTCCAATTGCTCGATCATGGTTCCTAGCTCGTGGTAGCACCATGGCGTA
ATTCTCGCGGTTCCTCGCTTACAGTAGCACCACGTACTTCCGACTCGTCCCTTTCCCGAA
GTCGCACCAAGTCTGCCAACTCATCATATGAAGTAGTACCATGATGGCAACAATATATAA
GGGAGATAGGATTCGCGTTCAAACGCGGTATTGCAAAGCAAGCCCAGCGAAACAGAGACA
ATATGCCTCGAGGATCCGATCGCTGGATCTACACCAGAGCTTGCGACTTCGCCCCAGATG
GATCGCTACAGCTGGGCCAGATCCTGGCCGAACCAAAAGATCCGGCCTACGTTCTTCAGC
CAAATGGCCCTCTCAAGTTTCATGACGGTATGAAGGTCGAACACGGCGAACGCATTGGCT
GCTCGATGAGAACAAATGACGAGTTAACCGCCCATTTCCGCGGATGGGCCCGAAGCAGCA
AATTGCCGGCAGGCCTGGGCGTTGGATGGACGAAGAAGCAGTCGAGAGAGCACCTTTGGC
ACTTCGAGAAGCTTGAAAGTTCCATCTTGTCACCACCACTCGCCTACACGGCTGAAGCCA
TGGAACACGGCGACGTGCGGGCCACGCTTCGCAGCCGTCGGTTCAAGCGGCATGTCTACA
TGGTGACCGGGGTCCGAATTGCGAGAGGCGCCCGCTTGCATCATCTGGATAAAGATCATT
TTCGATTTGCAGCCGATACGCAGACGGACATGCCAGAAGATATCGTTACACTGGGCGCGA
CGGCCGCGATGGGGCAGAAGAAGCTGGACTCGGAAAAGTTCAGCAGGGCGTCCGATTTTG
TCTTTGCATATCGACTGAACGAGGTCAGCTATCGTGGCATACTCTCGCAAAGGCCGTACT
TAGGGGGAGAGGTGGCATCTGCAGACGCGCCGTACGTAGGATATGAGCCATCGGTTGTGG
TCGATGACTTTGAGGTGTTGGGCCTCGAGGACACTCCGTTTGAAGGGGATCCGGACGATT
TTGACGCGATTTATCTTCCCGGTTATGAGGACTTGGTGTGTTACATTGCAAAGAATGATG
TTGTTGAATGTGTGAGATTCTAGGTAGTTGCCTGGTGACAGCAGACTTACAATATTATCT
GAACGGGCAAGGTCGTTTCTGTTTGCGGACGACTGCTGTCATCACTTTTCATTGTTTCCC
AATTCTTTTTTTCATTTTAACCGTTTCCTACTGTACTTGTCTGTTCAATGAGAGTGCCAT
ATTCGTCCAGGCCTGTAGCTGCGACACGGAAGCACAAGAGGGAGGTTCATATGAGGGACT
AGACTGCATTTAATCTACGTCTGTACTGGCAGGATAGTTACGGTCATTCCAGAGGCTTTA
TGCGACCTAATTCTGCGCGATCCAAACCAAGATTCAATCATCCTGTATGATTGAAGTGAG
AACAACGCTTCAGCCATTATCTCCCCTGTCAATTCTTTAAGGGGAGTAACGCAGAGCCAT
CAATGTGTACTACTGAAAGCCTGTTTACCTCGATGTTCACCTTTGTCTCATCCAGCGTTT
AATCATTGCCATTTGCCAGTTGCCAGTCATCAGACAAACATGCCATTTACCTAGTCATAA
TACCGCCTCTCGACTTTACTCCTAGCCTTGAATAGCCGCACAAGATACGAATCGTCCTCA
TCATCTCTACCATTATCAGCAGCAAACCTACCCGATCTCTGCGCTTTCCGCCGCTCTTGT
GTCTCTGGACTAGGCGATGCCGTCATGGCCCGATCAATAGGCTCAAAGACCGATCGTAGA
ATCGTTGGCTTATGAGGATTCAGAACTCCGTACGCCATAGAGGCCCCATGCCGGACAGCA
AGCTTGTTGCAGTCGAACCCAGCCCCATTCTTCAGCCGTCTATTGGCACCCCTTGCTAAT
AACAGCCTGACGACATCAACCTGATCAGAGACTACCGCTAGGAGCAAAGGCGTGTCTCTC
GTACGCTGAAGCTGGGCATCTATCGCAGCACCAGCGGCAAGCAGTGCTTCTACCGCCGCT
GCGGCGCCCACTTGTGCTGCATGATGAAGGGGCGTGAAGCCGAATACGTTGCGAACATTG
ACCATGGCTCCCGAGTTTAGCAGGGCATTTACCATTTCTGCATCGCCCTTCCGACAAGCG
TTGTCAAGAGGAGTATAGTCTTCTCTGTTTCGCGCATTCGGGTTCGCCCCACAAGCGACG
AGCTCGCGAACAACGTCCGGGGAGCTGTAATAGACGGCGATGAATAGAGACTGATTCAGA
TCGCAGGAATTTGGGAGGGGCATTGTCTTGAGCAACAGCCGGTTGCGCAACTCTCGGATG
CAAGACTTTAGTCCCAAGGCGACAAAAGCTTGCAAGAAGTCACCCCAGTCGATTTGATGG
AAGCGATGGGCTCGAGGCAGGTGTAAGCCGTCCTGAAAGCTGTACCATAGACGCAGGCAT
TGAGGGCCGTGATCAAGCAGCATATCGAGAACAGCAGCCTGTGAAATTTGAGACTGCTCT
GCGGATACCAAGTGTGTTTCGAGAGACTGTATACAGTATTCGAGTAGGGGAAGTTCTGAG
AGAACGAGTTTGATGGCTTTGAGCATGCCACGCGCATATGAGTCGACTTGAGAAGCAGCG
TATGGCTCGAAGGTTGTAGAGTTGTAACTGCCCAGCAGATGTTGTCTTGCCCGCTCTATG
GCGATACTGCTGATGGTTTCGGTAGGATTGATCCATTGTAAAAAGTTGCTCGGCTCGCTC
CATCTCGAGGGTCTTCTCTTTGAGGACGGGTTGCTACGCGACCTCAGTAAGATCATGGAA
GCGCATGACAGTGTAGCCTGCTGAGAGAGGTACCGCATGCAGGTGAGAGCCATGAAGTGG
TTACCAAGACCTGGCAGGTAGACAGGATAGTATGAAGACTGCAGTATCGCAAGCCCTTTT
TGCAGAAGGAAGCCCGGCACCGTCTGGTGAATGAACTGAACCCGATCCGGTTCGCCTTTC
TGAGGACTCTTCTCAATCGTGAGAAGGCCGCGGGAACGGCTTCTGATGAACCGTTCTGTT
TGAGGGCCTTTGTTGATAAATTGTTGCGATTTCTTCCATGCGTCAAAGGTTATTTCGGCT
GAATTGCATGGCAAAGCACAGCTCGAGCGAACTCAGTCTCCTCGTCGCAAAGAGCATCCA
GCTCAGCATATCATATGTATCCCTTCGCTCAATGGGGCCAAGCTTGAGGAATATCTGCGT
AAAGAGGCCGTCTAGCTCGCGAGGAGTGTCGTAAAGCGCTTCTAACCTCTCGTCAAGCGT
CTCTCCATTATCATCCGCTTCGAGGATACTACTCGTGACTAGGTCCACCCAAAGAAAAAT
GCCGTCGGCTCGAGAGAGAATCGATTGGATCATGTCCTCGTTATTCGGGGCGTTGGACAT
GTGAGCCAGCTTTTGATAGGTGAATGTCTCAATGTCTGCGTGGTTCTTCCTTTCAACCCA
GATCTCGGGGCAATTCTCGATGTAAATGTTGGGATAATGCCGGCTGGAGAGGCAGACCCT
GAACTTGCTGAAAGGCTTATGGGAGTCATCTGGACAAACCTGCAGTCTGAAGAACTGTAG
AAGGAGACGAACCTCGTCCACCGAGCCTTCATCCAGGCCATCGAGGAGGAGTATCGTCGG
TCTCCAGGTTGGAAGCTTTGAGGAGATTTCTAGGACGCCCATAAGCTCTCCGATCTGCCA
CTCCAAATTGCGGCCTTTGACGAAACGACTGTCCGATGCGATCATGAAGTCTCTGAGAAG
TTGGTCGTTCTGGGTGAAGATCTGATAAAGAACGGACTGTAACAGGCCACGGCTCGACTT
TTCCAAAGCTTGGCCAGAGGCATCGTAGAAAAAGGAGGCTATAGTCACCGCGCCGGTGTC
CGTATTCTGGAGTAGCTCTGCTAGAGTGTGCTTCATCAGGGTGGATTTGCCAGAACCGGC
GCTTCCCTTGACCCAGAGGAATCGGTGGTCGCCGTTCAGCCAGGCCTGGTAACTTGGGTC
CTGCGACAGCCAGTTGCCGGTGCCTTTGCATGGACTTCTAATTACCAGTTGGCGATGATA
CATCTGGGGAAACTCCAGCGACTCGAGCACTGATGACGATCAGTTTGGAGAGCATGGAAG
AGCTCATCATCCAACCTACCTTTCTCGCAGTTTGTTTCGAGAATCTTTTGAGCAGTCTCC
TTCTTCTTATTGTCTAAACACTCGCGTTACTGGAATATTCCAGGTGCAACATCATGAACA
GTTGAGAATTCTCACCATAAATCTCGCTCAACATGGGAGGATCTCGAACAGCGGGCACAA
CAGACAAAAGTTCCCTCGCAAACGCAGCGGCAGTGAGAGCGGCGTAGGGTTGCCAGCTCG
CGTTCTTGTGTGAATCCGCATAGTCACAGATTCCTCGTATGACGAGACACGGAAACCGGT
TCATGAGCCCGGCCGCTTCCATCTCAAAGCAGAGAACACCGCCAAGCTCTTCACTGAGCT
TATCTCGAGCCACGCCATCTCTCATGACTTGGTTTCCAGAGGCGATCGTCCCATGATGAA
CCCTGACACCGAGCCCTTTTCGAACCGGGCGGTCGATGAGATAACTGCTGGAGCAGCTAT
CACACGAAGAAGCTCCAACATGTTGATAGGTCGCCTCATAAAGGTGATCAGCTCCAGCAT
TCTCCCGTGTGAAATGAGGCAGATGGTTGGCGCGAGAGATGTGAACCGACAACATGTCCT
TGGATCGCAATTGACGAGCTTGCAGCTGTGAGATAGCGTTCAGAAGAACCGTCGGAGGCG
TGTTCAGGAACCCAGTCCGCTCGAATCCACCAGGTCTTGTCTTGCCCAGATCATACTGAA
CCACTCCTCCATGCATCGAGTCTGGCTGACTGACAACAACGTCCCCTAGGCGGACATCCT
CAACACCCGGCACGCCTCCGCCAACTCCCACCATCAGCCCGAATCGCATTGCTGGAAAGT
CGGACTGCAGCTGGACGGCAACAGCGGCGGCCGAGTTCGTGCCTGTCTGGCCCGCCGGCA
ACGTTGCCAAGACAACATTGTGGTCTCCGATACGCCCGAGAGTGTAGGAGCAGGTGTGCT
TGTCGTCGATGATTTCGTGCTCCTCATCCAGCATCTCCTGCGCTGCAGCCAGCTCTATCG
GCAGGGCGCAGATCCAGCCCACGGTGTAGTCGCTCGGTTGGAGGCTTGAAGTTGATGGCT
CCATCTAAAGCATGCATGTGAGGCTCTACATGAGTGACTGACGAGGTCAGGCCGACATGG
GCCACATTCATGAAGGCAAAGCAGGTTTTGTGCAGGCAGCAGGAGGCACAAACGCATGAT
ATATCTGTTTGCACAGCCCCGCCCTGATGATGTTGATACTGCGGCTTCGTTATGACTGGT
TGGGAAAATAGTTTGTCCAGCCGCATGCAGCCTGATCCTTCGGTTATCAAGGCTTGCAGG
GAATAGATTCTATGGAGAGTGAATATGCTGATGCGCAAGACAACTGCATAGGTATGGGGA
ACACTGAACACTGCGCGCAACTTATACCACAGCAAGATGTTCTCTAACGTGGTCGTAAAT
AATACTACCGTACCAAGGAAATATCCCAGGTGGTGTTTGTGGTAAGATAGAGTAGGTAGG
GACCAGACGACTTAGCCTTATTGAACCACCTGCATGATGAGGTGCATACAGTGGGTTAGA
CGAAGCGGAACAAAACAACAGGCGTGACAGCAGTTGTAGTTGTCAAGTCATTACTGTAGG
TAACAACCAATGCTAAACTTGGGTTGCATGACGATTTTGACGGGAGTGACTATACAACAC
CCCAACTTGGCTATCCAGCAAACCATCAGATTGACATCTTGATTACTGCTGCTGCTGCTG
CTATGACTGGAGCAGAGGTTCTATTGTTTGCTACTCTTTATTACTCCTCTCTTGCTACAA
GCGTCAAGAAGTAGAAGCTTGGACTAAATAGCCAGAGAACTCTTACAAGCGTGTCAAGTC
AATAGATATTGAGAGCGCTGGATAGCCAAGTTTTGGGGCTGGACAGTCAGTCCTGATGTG
ATAGGCTGCTAGCTACTGCACACCATGCGGTAGACTCTAGCAGACGAAAATCACGGCGAG
ATCTTTCGTCAAAGCTGTTATATAACAGAGCTTTATCACAGAATGAGGCGGCAAACATGC
TATCTAATGCTTCACTGGAGACGGAGTTTTTTCATCGAAGCAAACTTGACGATTTTCATC
TATAGTTTAGAAGATACAGAATCGTGTCTGGGCGAGCTCTATAGGTTGAAATAGTTGAAG
AAACACCGGGGTTGATGTTATGATGAAGGCCAGTAGAGGGTCAACCTGAGCACAGCTAAC
CTGAAGCGTTCGACTTGTTCCATACCTTTCAACATTCGCGATCACATGAAATATGCAAAT
ACATGAGCGATCAGTTCGCCCCGCAGGCAGTCATGGAAAGGTTTGGTCTTTTCCCATACA
TTGCTGATGTTGCATTGTCGACCCGTATGTCTGTCATTGCTATCACGCAGAGTATAAGAC
AAACTACCAATCCAGCAACGTCCTGACTCACACAAAAGTCAGCTTTGGCCTACCTTGTTC
TACCTTGCTACATGAATACCACAGTGCAAGACATAGCCAAGGCATGCATCAGCCATGTTT
TACCATTCTCAAGGCCATCTCCTACTTGCGACTTATCCAACACCAGATAGCCACGTCCAT
GATACCCTATAGAATTACTCAAGCCGTTTGTTTCTTACCTTGGGCTCATTGACAAGGCAC
GTTCTATAAATTTGCAACATGATGGCGTTTGAATTCACACTAGCATGTCTAGAATGGCAC
GAACGCCTGCCACACTGAGGCTTGACAATGAGACGCCCACGTCTCCTTTTGTCTCAGAAA
GAAGCCATCAAACAATCAAGTGATGCCCGCACTTCCATTTCGTGGCTGTAGCCACAACCA
GAAATAGGATCACTTCACACACACACGATACCTGTAGTAGATCTAAGCCTCCAACCCCTA
AACCAACACCCTATTCCCCCTTTTCCCTATCTAATCGACAAGTGCCAACAGCCTCACCGG
ACTAAATCAGCAACCGCAGTTAAAACTTCTCCAACAGCTACTACATCGCTTCCCCCAGGG
CTAAAAAAAGAAAAGAAAAAAAAAAAGAAAAAAGAAAAAAGGAAGCCCGGTTCATCACCC
ATCAAGCACGGCTGCCTTCTTCTTCTTCTTCTCCCACCATCCACACGGGCCACAGAGTAT
GACTCGCGCCCAGCCATGATTCAGCAAGCATTTGGCCAAGGAAGACTAAATCGAAGCGAA
CCACGCACTCTTGCCCCGTGCTTCTTTTGGCTCCCTCATTAGCGTTTTGTAATGATTAAT
CACATAAACCCGGCAGACGTTCCTATTCAACCCGAGACACCGGAACTGGGTGGAGGGAAG
GGCGGAACCAAGTCCCGCATGAATAAGAACAAGGGAACAAAACGTGGCTTGGCTCCTAAC
TAAACCGGCCGGTGATCCAACGGGATCGTTCCCGGAGGTGGGCTCACCTAGCCCAAGTTT
TCTTCTCCTGTAGAGTTGTAGTAGTAGTAGTATCGTAGAAAGACAATTGAAGCGGTTGGA
ACTAGTAATATCTGCTAGGTAGCAACAAGTCACCCCTCGGTTAGTAGTGAGAGGACGAGG
TTTGCTTCGGTTTGCCGACAGCCGCCGGCTCGTTTTACTTACACGATCCGAGCAACGCAT
GGACTGGTTCTTATATTGCTGCCTGGGGTTTGCGGAGTCCAGCTGTTCCGGGGATCGAAA
TACTACCACTACTACTACTACCACGGTAGCGGCTGGAGGAATGATGCTCAGTTGGGCTAG
GTGCATTAGCTGGAACGAAGAAGTCGGGGATGAACGATCCGCACAGCCGTCGCTTCTGTC
GTGAGCTAATAGTCCTTAATTGTCCACCGTTGATGGTTTCGATGAAGAGCTGCATGCAAG
AGGTGGATAGTCAAAGGAACCGCCTCCGGGTAAAGACGATCATGTTATTTTCCGGAGTGT
TCTAGGGCTAGGCAACGGCGTTCTAGCTGTTCGGGAGATCGATAGTCATAGTAGTAGCTA
CCCAGAGAAGCATCGCTAGCACCATTTCCCATCACTGCTGGTCTGCATATATCGGAGCAG
AAACGAAATCGGCACTCTTCTGTTTGGGCACTCCTGCAATGTTCCAGAAGATGCCTGATT
GACTAGCCTTAGTTTGGCGCTCTGGTGTAGCTAGTATCGTTATCTAATCCGGTGGTGTCC
AGAAGCCACTCGTTGCTGTCCCCGAGATCCTTCAGCTGGACATCCAGCCACCTGTTGCCC
TCCAGGAGATCCTTCAGCTGGCCATCCAGCCACTGGACATCTCCTTTGCTCACACCTGGT
CCACCGGCCCTGGATCTCTCTGTCAGTCGTGTACAGCAGCAGAAAGCCACGATGCGTTGC
TATGCATTCCCAAGAAACTTACCAGTGGCCCCAGACGGATGGGAATGGGATACACTGTCC
GACGCCCCTCGCCATATGCTGCACTTCGTACTTTGAATCTTCAGGAGGAAAATACAGGTC
AGTCTTGCCTGGCAGAACCAACGTTTTCGCTTTGATGCTCTGCATGGCTAGTTCCAGATT
CTTGTTATACGGCTCCTGATCAGAGCAATCGGCGGCCTGCCACGTGTGAAGCATGGTAAG
CAGGTTCTCAGGGTCTAGACATGTCGTTAACAAGCAAACACAACGATCCGGTCAAAGCGG
GCAACAAACCTTTGGATAGGGCCCACGACTCCCAGAACTTGACCAAGAAGTCCTCCAGGT
CCTTGTACCCCAGCTCCGTCTCATAGACCTTGTCCCTGTAGAATGCCTGGCTGAGCCCCC
ATCCCGCATACACTCGCCCGAAAGCCTTCAGCCCGACGACCTTTTCCTCCTCCGTCCACG
CCCGGTACGCCGGCACTGACTCGCCAGCAGCACTACCACCGGAAGAAGCTCCCTTGGCGG
CGAGTAGTGCGCTCTTGACGCCCTCAAGAAACACCTGGTTGTGCAGCGACGTGCGCGCAC
TCCCGCAGAAGGGCACCCCGAGGTCCATGAAGTCGGGATACTGGGTGAGCCACTGATACG
TCTGGCTGGCGCCCAAGCTCCATCCGAGCACCATTCGCGCGGTCTGGACGCCCAGATGGT
CGGTTACGAGCCGATGCTGCGCGGTGACATTGTCCTTGACGGTGATGTTGGGAAACGGCT
TGAGGGGCGACTCGCGCGGCGTGTTGGATGGGCTGCTCGACTGTCCGTTGCCAAAGAGAG
CTGGGATGATGATGAAGTATCGACGGGGGTCGAGGGCCTTGTCTTCACCTATGAGCCATT
CGTTGTCCGAGATGGTGCCGCTGAACCACGAAGGGTAGATGATGGCGGGAGAGGAGGCGT
CGCCAAAGGTCTTGTAGGCGATGAATGCACCTGGAAGGGTCTCGCCAGAGACGAGCTTGA
AGTCGCCCAGCTCGAAGATGTTGTAGTCCATTTCACTTCCCATGATGCTTACCTCTAGTT
TTGGTGCTGGTAGACACAGATCCTTTCGCCTTGTTGATGGAAAGGCTGAAGATGTTGATT
CCCCTCACGAACGCGACTACTTATGAGACGGGCTCCTGACGTATGCCAAATAAAAGCGCA
TACAATTGCCTCGCCCCCTCGAGACATTTCTCTTGGCCAGTATGCTTTCTTCATTCTAGG
GGAAAGGCTCTTGATTCGACAGAATGTGGCTTAAGCAGGGCGTGATGAGGGGAAGCTGCA
TGTGCAATACGACAACGCGAGCACGTGAGTTGCAATGATGCGTATACGTTCTTCTGCTTG
AATTTTGCATATATTGGGGTTGCTGCTCGAGAGAGTATTCCAGGTCTGGCTGGTTGGGGT
GAACTTGAGTTCTGTCGAAGCTCATCGTGATGATGCGTCCTGTGGTGTTTCTGTCCAGCG
GGAAAGCATTTCACTTTCATTGCGCCCCGTAGTTGCGCGGTAGCGATCCAAACATGGCAA
CTTATGGCTCCGCTCCGGCTCCGGATAACTTTACGCGGCCGTCTTCCCTCTCATTAAGTT
GTTGGCAGAGCAATTGTGCCCTCAAGTCACTTTGATGGCACAAAGCATTAGACATGAGCT
AGCGCCACAGCAAAGACAGTCAAATCCTCACGGCAACAGCTAGAATTCCCCGATCGGTCC
GTTTCGCCAGCAGCTCTCGGAAGACAACGACACCAAGGCCGTTGACGAGCGTCCTCTATA
AGTGAGGGATGCGGTGAACAACGGTAAGTTGGCCGCTGGCAAAATTCTCACCCAATTGAT
GAGGAAAAAGAGGCTCGTTTACCACGTATGACAGCAGTTCGTTCGTCGTTACGAGTCCCA
ATCTCCTGGATATACTAGTGCTTTGCAGCGCGGGCCGAGTCGTCGAAGGCCAGGGACATC
GCCGCAGTTGGTGCTGACGATGCAGGCATCCTAGCGCAGGTTGCTGCAGCCAGTCCCCTA
TTTCCTTGTCCCTATTCCAACTCGGGTTGGGTCATCTCACGGCTGAGCATCTAAAAGGAT
GGGATGGGACAGCGAAACGTGGGATCCCTCCTCGGCGGCGTGGATTGCGCTTTGACGGAG
AAACCGGCCTGTGTAATCAACATCGCCGGCATCGTCAACCTGGCTGAGGCCGCAGAGTTG
GGCGGACGACACAATGGATGCTGAGGAGGCCTGTTGGTCTGTTGGGCGGCGGCGGTGACA
AGCACCATGTCGCCGCGCAACGAAAATGAACGGTTGGCTGTCTGCTGGCTTGGCCATACG
GTTGTGTTGTAATGTAGCAACTCAAGCATTTTTAGCGCCAACTCGCACTTGTCTTTGGGT
TGCACACCTGGAGAATTGAGCCTCCGGGCGATCGCTTGACGGAGAACTTCAGGAGAGGAG
GTCATGAAAAGATGGGTGGGTGGAAGGGTGGTGCCCTGATATTACTCCGTGATGCGTCGA
CATACGCCCCTCGAGCACCAAGGCTGATGAGATGACGCCCAATTGTCCGGCTGCATCAAG
GGATGGCTTTGCAATGGTCCTTTGGCCTTCCTATCCCGTGTCGCGAACTTTGAGGTTGGT
GACTGGATAGTCATCGTCCCGTCCAACCATGGGACGCGGCACACTTCGCACTGTTGCTCC
CTCTCGCCCGTGAACGCCATCGTCTCTCTCTCTCTCCCCGCAGTGCAAGTCATGTCCCGC
GGGTTGGGTGGGTGGACACTCGATAGCGTTTGGAGTGCCTGGGGTTGATGAAGCGGGATG
CAGCTATAGAGTTGGCCCACTCACTCTTGATTTCCTTCTGCCCACTCTGGTGAGGTTGTA
GGATTCTGGAGCAAAACCGATGGCACCTCTCGTTGATCGTCAAAGACAGCTCGGAGACGG
TTGCAATGTCTGGCCTCGACACACTCGACTCGGACCAGGAGGGAGGCACACGACTGCCAT
TGGTGAGCCCAGCGAGAACCAACGTTCGACACAAATTGACGCTGCAGTCGATGTGAGCCT
GGCAATTGGTGGTGGCTGCGGGGCGTCGTCACCCGAGATATTGATGCAATTTCCGTGTCA
GATGTGTGTCCATGTAATACAGCAGCAGCACAGCAACTCGCGCACAACCGCTCAGTGGTA
CGGCGCGGACATTGAAGGAGGGAAGACGAAGCCTATAGCAGAACACAACGCATCAGCCAG
TCCGAGCAGTAAGCCGTGATGCTGATTGTGACGGAGGTGACGAAGTTGACGATGCCACCT
CTCGCGAGCAGCAGCAGCCACCGCTCCCATCATACAGCATCGCGTCTGACAGGTCGCCTG
GTCGAGCCGATCCAGTTGCAGGTCGCCCACCCATCACGACGGATTCGCAGCGTCCTCGTG
TGTACCTACTCATAGGCGAAGACAGGCTGCTCCATTCCTACTGCCACCTCGAATCAGCAG
CTAGTGCTAGTAATCCGCTCGTGCAGCTCTAGTTTCTGCAGCATCGAGCTGCCAAGGACG
GACTGGCGGGGGAGCTGCGAGCGGTGCAGGGGGTTTTGCAGGCGAGAGGCGAGGAGCCTT
GCATGGATTCAGGTCGAGTTCCGCTGCGTTTGATGGCGATGGCCTGACCTGAAAGGTTGA
GCGAGGGTTGAGCTTCGGGGGACCTTGATGGGGCTAGTCGCGGTTGCTGCATAGCTGCGC
GTATAGCGATCAAGTCGAGGAAAGCATGTGAAGCTGCTGCCCGCTAGAGCGCCACGTTCC
GGTGCCGACAGCCCCCCCCCCAACCGCGGCAGATACGTAATAGTGCGGCCAGGAGAGAAA
TGAAGGACAATTGCCAATCTGAATGGAATTGCGAGTAAACTCTTTTCATGCTGTGTTTGG
ACCGAGAATTTCCGCCCAGAATCCTGCGTCTCTTCTCGACCATCTAAAGCAATACTTGTA
GTAATCGATTGCTTGTTCGTCTCCACTTCGTGCCGCCTAGCAGCATCAATTGCTTAATTC
CATAAAGCAAGCTTGTAGACGAGTACCTCCCAAGGTACCTCGTCCACCGCAGCCTTGTAC
AGGCTACCCAGTTCCCCATACTCGTGTCTCCCCAGCTTGATGGAACTGGTACCTTCGCCG
GCCAGGTGGCCTGACCTGACACTGACTCAAGCCGCTCCCCAGCGAAATTCGAGTCACGTT
ACCGAGTTTCTGCACTCTCTCACCGCAGGGCTGACTGTCGGCTATGTTCGGAAAAGCACA
CACAAGACCAGTTCGACCAGGCATCAACAAAGAACAAGCAGGGATCCTCCCTTTGTTCCC
CATGGACTTCGCTCGGCTGTCGTCCTGTCTGCCCACTGCTGTGGGTGGGCTAGGACCTAC
AGTAGGTATGTACAAGTACAAGCGCTAGCAGCTGCCAGGCATTAATCTCGTCGTCCAGCT
CGTGGTGATGATGGGCTAAGCACAGGGCGCGAAGGACGACGAAGGAAGATGAATGACGGA
TGGATCGTCACATCGTCGTCGTGACGAAATCCAGCAGCAGAGCCATCGTCGGCAAATCGC
GACTCTCGCCCTGTCCCTCCCGTCATGCTGCCCACAGCTTTCACAGCGACACCGTCACCA
ATCCGCCGTCTGACAAGATGACGAGGACCTGCTACTGGCCTCTGCTCTGGCAGCCTCGCA
CAACTGCATCGCCACTTGGAACGCCGTATTATCCAGCCATTCGTCTTCTGGTTGGCCCGC
CCTGGCGACTGGGGGAGCGGCGCCAGAGGAACCCCAGACAAGCAGCTGATTCGCCATCCT
GGTTGGCTGGCTGAATCGTTAATGCTTGGCCGGTCCCTCTCGGAATCGCACCCCGCAGCC
GCATGTCTCACTTTTCCTGGGTGCGGAGAGACACGTTCAGCCACGGTGCCCCCTGTACCT
GCGTCTCTGTTCCCGTTCTCGCGAGTGTCGTTTGCATGGCAAAACTGGTTGTTTCGAGCA
TAGAATGCTTCATGTCCATGCGAGCGCTTGTCTCGCTCCCGCCCTCCCACCCTTCCGGGA
CCGACGCCAGCAACTACATGTGGCAGACCCTGAAACATCAAGCAGTTCGTGGCAGAGAGA
CATGCAGCCGCGCGTTGCAACATGAGGTGCGTCCATGGCATACGACCTACCGGGTTCTGC
ATCTGCATGGGTTCGCATATCAAGCCCCCGGAGACTACAAGTTTGGCCGTGGATGAGGTA
GCAGCAACTACTGGCATACCTCTCTTACACCGGCACTCCAGATCCAAACTTGCGTCGAGG
CAGGTAGTAGTATACTACGCAGTATGTACACACTCCGTACATACCAGGGCAACCAACTGC
TGCACGGAGCCTGCACCTGGGACGGCTGGCACCGCACAAATGAGGCATACCGCATGGACT
CGAATCCCTCATCGGGTAACAAGTCGCACACACGATATGCAGACAGACCCGGATCAACAA
GCCGCCACGGGTCCAAGACCCTTCAGGGGGGGTCCGAAATAGTCCCGCAAAAGCTCAGCT
CGCACCTATCAAAAAAGTACGCAACCCTTCCACCGGCCAATTGGGCCATGGTCACAACCA
GTGGCGCTGTGGCGTCTTGTCCAGCGAAATTGGGGGCCCCGACCGGAGGGTCTGAGGTTG
AGGGTCAAAATCTCTTCCCCAGGACCGCCAGTTTTAGTGCGTGAGACCACCTTTTTCTCG
AGCTCGCCAACAGGCTGCCACATTTCAGGTACGGAGGTACTCTTCTGGTATTCACGAGGC
ACGACAATGCTAGTGCTCCTACAAATTGGACATGGATCCCGTAGCGTCTCCATCATGCCT
CCGTTTCCATCCAAGTACGAGGGCATCGTGTGTCCCAAGTGCTCGCACACGACGCTACCA
ACGCCCTCAGGCGGAGGATGCTTCTCTCGGTCCGGTTTTTTTTCCCCAAGCTATCGGATC
TCCCAGTCCGCAGCTGGCCTAGCCACCGACCCGAGAAGCTCTCTTCTTATTTTATTTTCA
ACTTGGAAAAACCTCCCGGGACTGCAGACGGCTCGCCTTAGAGAACACACAGAGGCGACC
CGTGGCCCAGCTGCTTGTCCCTGTTTGCGCGCTTGAGGGCGTACCCTTGTCGGCCATCAC
CACCGTCGCTTCTCCTGCTCTCAGCTCCTCCATCCTCCCCCCTTCCATCCAACTCGACAA
GCGACAAGGCCGTTCTCCCGACTCCCTGTCGCCCAACTCGTCGAATCACTTCTCACATGC
TCCTCCGTACATCTTCGTATATCTCCTGATTTCTGACCCCGCGGGGAAACGGCCACATTC
TCTCTCCTCTACACCACCTCGGTCTGTTTATCCGCTATTATCAGGTTCCACTGGCTGAAG
CAATTTCCCCCCAGCCATCATGGAGTCTCCGCCATATGCTACAGATCTGGATCGGATAGC
GTGAGTCTGCTTTAACCCCCCCTTTCCATTAGATTTGGACTTGAACCCGGGGGGCTCGAC
CATTCTGGGCGAACCAAAGGCAGTAGCCTACAGTGCCTATTCGAACCAGAGGGATCCATG
AGGCTAATTCTCGTTTCGCCTTTTCTTTCTTATAAACAGAGAGACCCTGCGTCGCATTGA
CACTGATGATACACCCATCTCTCCGCGGCACAATGCCCCATCATCCTTTGAACCAGACAC
AGCCGTCCAAGGGTTCGCAGACAACATGAACACAGAGCCTCGCTACCATGCGTCGACCCG
CGACTTCGCGGTGCCTCCGCCGTCCAAGGGCCACGCCGTCGCCCAATGGCTGGAGGAAAG
CGATGATGTGGTCGACGAATATCATATGCCCATGCAGAGGGACTCGAGGGGATCACTCCC
CCGTCGGCCGCCGTCCAGAGATCAGGCCCAAAGCATTCGACGCGAGTCGGTGAATTCGCA
ACGCAAATCATCCAACGCCTCATCCAACTACTACCAGCCCGGATACAGCCTCTATCCCGC
TCCATCCAAGCCCCTACCGGCTCTGCCCACGCCCAAGTCAGCCACTCACCGCGTGCCCTC
CCGCGATTCCTCAGACAGATCATCCATTAGCACTCATCGCTCCTCTCAAATCTCCGCGAC
CACATCCACGCCTGATGCCACCACTGTCAGCTTCTCACCGCCCCCTCGCCGCAGCAGGGT
CCCTACCAATTTCTACAAGCCTCCGGATCCATCTGAAATGCTCCCTCCGCCGCGCAAATC
ATCCCGGCCCGCTGAGGTCGTCTTCTGGAAGCTTCTCCAATCGGACGACAAAAAGAATGG
CCCTGTTCATTACCTGGACATGTCATCCAGCCTCGCCACCATGGCGACCAAGCATGGAAA
CAACATCATCAAGGTCTGGTCCACGGCGGGAGGCACCGTTCAGCAAGTCATCAAGTTTTC
CTCCTACACCGCCGCGCAGTCCCGCTCCCGCGAGTATCTCATTCGCAGCCACGCCATTCT
TTCAGAGCCGACAAATCTCATTGCCATTGCCACTCGCTTTGGCAGATACATTGAGATTTG
GAATTGGGCCAAGAAGAAGTGTCTGCAGACGATTGACGATGCTGATCGGTGGACCTCGGC
CCAGATCGAATCCTACGACGGCGCTCTCAGCTCTCTAGCCATCTACGCTGGCGAGAAGGG
GCTGATTGACATTTACAGGGCGACACCTGAGAAGAAACCCTTTGTCAAGTCGCGTACCAT
TGACCTCAACAAGGTCGATCTGCCATTCGTGCCCCAGTACCCAGAGCTTGCTCTCTCCAA
GACAAGCCCTCTGCTGGCCCTTGCAGCTGGACCCCGCCCCCCACGTCAAGGCCACCCGCC
GCCCGAGAAAGAGACGCTTCTCGTCGCGTGGGATACCACCGAGGGCGGCTCGAACAAGCC
GTACCGTGTGGCCAGGCCATGGCAACACAAAGAGCTGGACACGGCCATCCCCTGCGACAT
GGTTACCTACGGAAGCGCCGTCGTATCCATCTGGATCCCTGCGACTTTCCGCGCCGTGCC
CGCTACCAATGGCGGATCGGGCTACAACCTCACCCCCGTCACAGTCCCGTACCGTTACGT
CCTGGTCTGGGACCTTGCTGCCAACTCGACCCGAACATTTGGTATCCCCAATACGACATC
CTGCCTGTCGCCTGATTGTCGGTTTGTGGCCTACTGCCACGCAACTGGAGCCAACATTGG
CGCCCGCGGCAGCATTGTCATCCTGGATGTAATGACGGGCAAGGAAGTCTGGAGCTGGCC
CGACCCAGAGGCCTTGGCCATTGACTACACTCCTCGTCCGGGCTTTGAACAGTTTGACGA
TCTATCTCGCGTGTCAGAGCTCTCTTTCTCTGCCGACGGAAAATTCTTGAATGTGGGTGA
CCTGGACGGTCACATCGGCATGTACGAAGTGCGTGAGTCTACCGGAGACCGACTACAACT
CCACATGATTTAGCACGTTGATTTCGAACGGGTTGCGGGATACTCTTTTTTTTCGTTGTT
ATGATGTTATGCTTGATTGCAATGTACTATCGCTATGCTTGGACGACCGAAGGTTAGGGT
ATAACCGATTACAATAATTCAGATACCACGGGTTCACTGGCTGTTACGCACTTGATTACC
GAAACGTTCGATGTTGCCCTGTGTCTTCCCTATGCCTTGTGTTTCTTCCGTGTGCAAACG
TTCTCTGTGTGATTGACAAGCCGCTTCTGCGGTTGTGAGATGCAGCTCCACAGCTACCAG
AATGACCAAGATAACGTTGCCACCCCACGATATCTGATCGATAACTTTAAATGCAAAGCG
CCCTTTTATCGTCAACTTTACTCAGCATGGGCCCCCTTGGTTCTGGAAGAACTTTACGGG
AGTAGCCCTTGGCGCACGTTGCAAATCAATGCATACCTAAGAACAACAAATGGGCGATCC
GATCGTGATTTCTTTTCCGGGGAAGGGGAAGCGGAAGGGGGGCAGATCGAATGAGATGAA
TAGGTGAGGCCACGTGTGAGGCCGGGGTTTGGGGAAGTTCAAGGGTCCACTGGGGTCTTT
GGGGCTAGATCCGATGTTTTGGGTGAGGTGGTTCTGGAGGTGGAGATAGTTGATGCTTTT
GGAGGTCTTTCTAGGGTAGTGCCGGGGTTATCACGAACAGGTCGAGTGTTTCTCCAGAGG
GGGGGAATGTTGCTTGAGGTGCTGAGTCTGGAACAGTCTTGGGGGGTGTCTGAAGGGTTT
CGCAGATGGGATTGAGGCTTTGATCTGATAACTGACGTTGGCAACCTAATTGTCGCTCCA
AGATCAATCCTTGTACGGATGCGAACCCAAGTAGGCCGATAATATGACCATGCCAACCCC
ATACAAGTCACCGCCCACCAGGTATTACTCCAACTCACATTATATTCATTCAAAGTTCTA
TTCCGTTGCTGTATGAATCCACAGACAATGGGACTCATCAAATAATCGGTGTGGTGGTAG
CGTTTCTCAATTCAGTTCTCTCAAGGGATTGGAGTATTGACCTTGAGAATCATCGGGCGT
ACATGACCGGGGCAGCGGTCTACTCTCTGCTATTTGTGGCACCTCACGGCTGTGTTCCTG
GAGTTGCGTGATGCTGGTTACAGATGACTATGGAGCAATTGCCTAGCCAGTCCAAGTGCC
TTGATGGAGTCTCAAGCGGACATCACCTTACTGTTCTTTTGTCCATGTCCTCACAATTCT
AATACTCCGGGCATGACTGGTTATGTTGTGCACCCTCAATTCACATGGGATCTTATAAGC
ATTATGTTGTTATGTTGGAGAGCCACGAAGCAGCAGCGAGGCGTTGTTGTTTGATTGTAA
GGTAGGCAGGATTGATAACAAGAAGTTCTGCTTTTGGCTCAAGCTTGCAACATGCTGTAT
ATGTATGAAATCCGGCTAATGTCCCTGCATTCAGGCAACAAAAGCCTATATCAGAAGTCG
CCATCCGGTCAAGATGCCCTAGTGCGTCAGTGATGGAGAATGTGGACTTGGTATAGACTC
AAGGCGCTTCTTCGGCATGGCAAGAGTCCGAGGTTAAGGGTTAGGGAGAGAAATCTTCTT
AAGCTTATGCGTAAGCAGCCTGGGCCATGAGCACCTCACTCTATGGGGCCAACATGCAAA
GAGAAAAGATTGAAGATGAGGGATCGGCTGTCCATTCATCCAAGGCCGTTATGATACGGG
TGCCCTTGGTTGTCAGAATCTCAACAAGCTCGCCTGGCGGGACGGGTTTCTCTGAGCCTA
AGTACGACATCGCTTCTTGGGACTTCAACGTTGCACGAATGGAGCATGGAATCAAGAAAG
CCAACTAACTAGTGCAAAAGAGATTGCCTGATTTATATGACGTTCATATCATTTCTTTGA
ATATACCCAAAACACCCTGAGGTTGTGTCTCTATAGCTATACTGGCTAAACACAGCATTG
AGTAAGAGACCAATCCCCATGCATATTGACTTCGAGACCCCGCAGATTGAGTGCATAACC
TTGACCATATGCCTAACCATGTGCCCATAACGTTTGAAAGCGTCTTGATTCTGAAGCATC
TCATACGAGCGCCTTTAAGAATGTCGTTCCGCAGCTCCGAAAATAGAGAATACAATCAGC
AGGCTAAATCATATACTTAGCCGGCTGCACCCCAGATCCGCTTGACGACAGTGGAACGGT
ATTAGCGGGATGCATCGCTTCCCAATACCTCGAGAATAGTCGATTTCAGATGGGTGGGTG
TTAATCATGTTCGGCACTTGTGTGCCGAAGACCATGCGTCTGCCGTCTTTAGGCAAAACT
CCAAGAGAAGAATGCTTGAGCTTCTCATTCAATGTCAGTCAATGTGTTGATGCCTCAAAA
CCATCCATTGGTGCGCATTATATATATAAGCTCAAGCTATCCTATTCCAGATTGCAGGCT
CGGGATCAATAATACAATCTCGACAAACCTCGACTTGAAGCACTTCACGATGGTTAGCTT
CTCCTCTCTTGTCGTTGCCTTGGTTGGTATCGCCAGCTCATTGGCCGCCCCTTTGGAGGA
ATCCCTCAACGCAAACATAACTGAACGCGGACCCAACAACTTTGTTCTGGGAGGACACAA
TGCTGTCCGTCGTGCGGCCATAAACTACAACCAAGACTACACCACCGGCGGAGATGTTGT
TTACACGCACTCAAACACCGGCTTTGCAGTCAACTGGTCTTATCCCAATGACTTTGTCGT
GGGCGTGGGCTGGAACCCTGGTGGCTCTGCGTAAGAAAACATTGGCTTCTTCGCTCCCTT
TGCATCATTGTATACTGATATGTTCGATGTTATATAGTCCCATCAACTTCAGCGGCAACT
TTGGCGTCGGCAGCGGCGTCGGCCTGCTCTCTGTCTACGGCTGGAGCACTAACCCCCTTG
TCGAGTACTATGTCGTAGAAGACAACTTTGGCTTTTCCTCTGGCGGCACGGTGAAGGGCA
GCGTCACCAGCGACGGATCGAGCTACACGATCTGGGAGAACACGCGCGTGAACGAGCCTT
CCATCGTCGGCACGGCGACGTTTAACCAGTACATTTCGATCCGGAACTCCAAGAGATCTA
GTGGCACGGTGACTATTGCGAATCACTTCAATGCCTGGAAGTCGCTGGGGATGAATCTGG
GGACTTTGAATTATCAGGTTATCGCTGTGGAGGGGTGGGGAGGGCAGGGCGGCGTGCAGC
AAACTGTGTCTAATTAGGACCTTGAGCTGGCTCTACGAATTGCAAAGCGATGTTGCCTTT
GATTCGGTTTTCGAGTATCAAATGCCCATGATGTTGCATTTGAATGTTTGTATATGACCG
ACAAAAAGTACACGTTAAGCTGTATCCCCGTTACTTAGACTCTAGAGCCTGCCGACTATG
AGGTTCTGGGGGGTTTAGCATACGGATTCCAACATATGGAGCGTAGTCAAATGCGGAATA
GAACTCAAGCTGCTCATCAGTCTTGCACTATGCGGCACAGGGAATTCTACGACTCTCAAG
AATAAGGAATGTCTGTATATTGCTGGCACATCTTCACATTCTACCGAGATGCATAATTAA
GCAGTTACTGTATAGGCCATTTGTGCTAGGCCAGTCGCGGTTCCTCCTTCACAGAAGATA
TCAACCAACCAAACTTATACCCCCTAATATCCTTCACGTCTCATCAGGTTCTCCACCGTA
TTAGAACTACCCGGCTTGAAGATAAGCTTAAGAGTGCTTCTTGCAGCTGATTGTGAAGCG
GTTCTGCCAGTCCACGGGCTTCTGAGAAAAGGTCTGGAAGTCGCGGGTAGGGTTGGTAAT
GTCGGCAACCTTGGTAGTGAAGTCCCTCAGGACGATGCACTCCACGTTCTGGAAGTCGGC
GGTGAAGAACAGGCTGGTGACGAAGAGGGTGCCGTCCTTCTCCAGGTTGGTGTGTCCGTA
AGCCTGTCCAAGATTCACAGGACGGCCATCAAGGGGGATACGGGCGTTGCCGTTTGCTCC
AGTCTGGTCATTGGCAAACTGGACTTGGACGGTGCCGACGTCGCGAGTGCTAGGAGCGGC
AGAGGCCGTCAAAGCAAAGAGGGAGAGGGCGGAGGCGACGGAGAAGCGCATTTTGATGAT
GAGGGCTTTGGAATAGAGTTTAGGTTGAAAGATGTGAGTGAAATGAGTTGCTTGTATGGT
GCTTGGCTGCTTGTTTTACTGTTGTCAGTGATGTTGTGAAAGAATGATTGAGAGCTGAGA
CGAAGAGCCGTTTATATAGATCACTTCATCACATGAATATCTATTATTGTTCAAAGTAAA
CACTATAAATATATTGACTTTTGTCCATTGTCATAATGGTGTAACCTAGCACTATACTAC
CTATACCAGACGTCGGAAGTCTTCTCTTTTGGTGTTATGATTATAGCTACATAGGTAGGC
ACTCCTTCCGGCATGCTTGTAAGTGCTATAAGCTGAGTCTGGGCTGACTCCATCTCCAAA
CGTCTCGCATCCTTCAATCCTCGAGCTAGCTGTGGCTTTGGACGCCACGGCGTTCGCTTA
CCCCATAAACGTCATTTTCCCGACGCTTCCAAGCTCACCTTTACCAGGCTGAACGTGTTC
GTCCGGGGGCGGTGCGGATGTCGTCAGGATGTCATTTTAGTCCCGGAGACCCGACATCCC
GGCGTCCCGCCCCGTCCACGCGATATCCAGCATCACATGCAGCTTTATCCCGTATCCTCA
CGAGAGCTTCGAATTATATACGATATAGTAATTGCTCCTTGACAGCAGCTCTCGAAGCTG
CGTGAGGCTCACTGGGTAATCTTCTTTCTCAAGTACCATGAACATGCCGTCAACGGACGA
TGTTAAGCTAGTGGAACGGCTGAGAAGATGACGTCGAGCTAGAGAGAGCATCTTTTCCAT
CATCCAATTCCGTAAGCAGCTATTCCAGCAAACCAAATTTAGTTGGCTTATTCACTAGCA
GCCTCAACAGCTGTCAGCTGCGAGCAAAGTCAGCCGCACGCTCCGAGTCTGAGCCTCGAA
ACTGCTTCGTTAGGGCATGTTGTGCGACGTTCTAGCGCCAGAATACGAGAATGGCATTCG
AGATGGGCTGTCTGTACTCACAAATGGCTTCAGAAACTTGCATTGATATTGACTTGGCCA
ATCCTTTCATCCTAGAGGAATCGTCACCGAAAGCCCAGAACATTGTCAGCCATGTGTTGG
CCGTTGGAATGAGGCTTTGCCTACCTACCCTCACATGATGTTTGTGATCCTCTGGAACGC
TTTCAATGTGTGTCCTGCCTTTGCACTCTACGGGTTATATCTTGGAAAAAAGTTTGTTCA
TCGTACTGTGCGTTTGGTATTTGACAGCTCAGGTTTTGGCTGCCAGAGGTGGCGTGCCCG
ACCTTTCGATTCGGCTCTGGAGGGTGGAATGCAACGTTGGTCAGAGGCTTAACGGTCAAG
GCGATCAGGCAATTTCCATTGGATATGCAGAACATATGGCTTCGGCCAAGGATCCCAGAT
GTAAGCCAACGGAGCATTGGGTTTCCATGTGTAAGATGAGCAAATCAAGTTTTTCAAAGG
GCATCACCTGAGGCCGTCCGATTAGGTTATGTAGCTCCATATGGGTGGTCTACCAATGTA
CTTTGTAAAGCTGCGAGTACTGCTTCAGCTCCTCTGAGCTGTGTGAGCATATACCATGCT
TCGTAGTTGTCAAGTATCCAATTTTTAAGTGACGGAAAATCAGATGAAATGGATCGGATG
GACTTGGTTATTCACTGCCATTGTGTTGATTGATACAGATTCCGTATCCTACAATCGAAG
TACATGGAGCATGTTGGGTGATGAGGATGAAAATCTACCGTCTCAAGGTCAGAGGGTGTA
GAGGCAGACCAGCAAAGGATGGGCCGCGAGTTCCTCTGTGAGAACTCATTCTGAACACCA
AAAGAGTCCTCGCTCTGCTGCTAGCTATTGTCACAATAAAACCTTGAACTCCTATGGGAT
GATGGACCTATTCACAACGAACGCCCCTCCGCCTCTTCAAGTTAATCAGTTCTAAGCTGT
CAACTCTGTAGCTTTATCCGATTGCATTTCGAAAAGAAGGCACAGAAGTGGTATGTACGC
CACCTCTTGATCTAAGTCAGCTCTATCTCCATCTCAATCGTGGAATGGTCTATCTGTGTG
GCAGATACAGCCACCGCTGCTGCGCTTACAACGCCTGTCCCGACCTTGAGAAGGCACAGA
TCCGAACTAGCGATGGGCAAGGCATTTGGGGGTGTAAAGCGAGCGCACAGTGATCAATCC
TTGGGCACTAGCTGTACGGTTGAGCCCGTCGAGTAAAGCATCAGAGTCGTGACTGAATTT
GGGGTTGTTATACGATGTCTCCCGACTTAGCTGACTGAGGGTTTCATCGAGACTGTTCAT
AATTCGTAGGAATCTCCAGTAGCCACCGGGCGATGGACTTTGACTCGGTGAGGTGGGCCA
AAGCTGTCAGAAGTGCGAGAATAGCGAGGCTAAGAAGCATCAAGTTTGTTCGCCCGAAGC
AAAGATAGGACAATGGCTGAGAAGCGAGCGATGGCGCCATGATGGTTGGTGGCAGAAGTA
GAAGGACAGTCTTGAGTGATGGCCGGATTATAATAGTTGCATAGTATGACATCTTGTATG
AATGACATCTTGGCATTTTGGCATTCTTTCAGACATGATGGTATTAAATAGCCACCCCGG
TCTGGTACTTTGGGAGAGTGCTGTGAAGCGGACGCGACCAACGTCTCTTGCGAAACATTC
TGATCTCGTACAATTGCTTGAAAAAGAATGAAAGCGGCTGGGTAAAGATAATTTTGTCCA
ACGAATTCTCGCATAATGGAAAACCCGCTTGTGCGATGTGATCCCAGCCTCTAGATTGGG
CCAGGCGGCGCACAATCTACGCTCTTATAGCTCTTCTAAAATTGCATACCTGCCTTCGCA
TGCGAGCAGCCCCTGGCTTGTTACGTTGCCCACGCCCACAACTGGATAACCTCTGCTACT
TGATCTAGGAAAGTATGGAACCCCTAGGAGCCATGACGACTTTTGCCTTCTTACAGCCTT
TGGCACTCGAGGTCTGTTGGGAGTATGCATCTGCTCAGATCACAGCTACAATTCACATCA
GTGTGTAAGCGGCTTTGAGGTGGTCATTGGCAGTTGCCAAAACCTATTCTTAACCGCTGA
ATCTTAGAAGTTGGGAAACTGAATTCGTGACCAAGTCTCTGAATATTACGGCTGCTCTGG
GTATGAGTCCCGGAGCGGCGACGTAGTGACTGAGTGTTTCATCGTTCTTTCACTGAGGAA
AAGTCGAAGACGGAACATATCCGGAGGTGAATGTCAAGGCCAGTGTGTCTGGAAGACTGC
TCGAATGTTCTTGACTTGGTCGACGGAGGTGCGTTGCGTTACACTAGTTGATCCGTGGAG
CATTCAGGCGTTCAACCGACATCTGCAGACACGGCCGAGATTCGCGAACCACTACCACGT
GGGTAGAAGGAGGTATTTCCGCTGTAATACCTACCCATGGTCTGGATCCTCGGGCCGGAA
TCTCACCACCCAAACACTTGACACATAGAGAATAGACAAGCTAGCAGGCCTCAATAAAGC
ACATTTGACCAATCTTGATCCGAACATTCTTGCAGCCTCAGAGGTGTGGATGCGAATGCA
GAAAGGCCGGGACGCCTCCGGGGGAGAATCCGGGGAGTTCCAGTTTAGGTCGCGAGGCTA
AAGCTGACCAGCATGGTGTCAAGGTGTGGGGAGCATATCGTCCGGGGGGGGATCCGGGGC
AGTCCGGGGAGAGTTTGGCTGGCGGCTTCGTCTTCATGTTCCTGGATACCAACCCGACAA
TGCGGAGATGAACATTTGGTATCATGGAGATGGGTGTGTAGCTCATATAACTCCCCGGAA
GCAAGTGTCTTTCTGCAAGCATCGTGGCTATATAACAGCCGCTGTTTGTCGACGGCTTAC
ACGGAATCTGCAAGGGCACTTGAGGCCGGTGATAGGATGCTTTGACACATCCCTAGTTAT
AAGCCAAGATGTCTGGACACTGGCCGATAGGCGTGTGCACCTTGGCTCTCCTTCTCTTGA
GTAGCCTGTCTTCTGCAAGTGCCGCAGCCGTCCACCACCAGAACGCCCCCTCGGCTCACA
CTGTGAATGGGACTTATACTGGTCTCAGTCTCGAGTCCTTCAACCAAGAGGCCTTTTATG
GCATACCTTTTGCAATACCTCCATTAGGAGATCTGAGGCTCCGCTACCCCGTGCCCTACA
ACCAGTCATGGAGGGGCACCCGTAATGCCACTGTTCGATCGGACTCGTGCCCCGGCTTCG
ACAAGCCCTTCGCCCAGGGCTTCGCCGACGGCCTCACAATGAGCGAGAACTGCCTCACCC
TTGACATCGTAAGGCCTGCCAATGTCAAGCCCGGAGACAACCTCCCTGTCTTCTTCTGGA
TATACGGCGGTGGTTTCAAGGCAGGCGGGTCAGCCGACCCACGCTACAACACGTCGTTTA
TGGTGCGCAACTCGATGGAGATGAAGAAGCCCATCATCGCCGTTGTGCCCAACTATCGCA
CAGGGGCTTTTGGCCTGCTAGCCTCCAAAGAGGTCGCAGCAGCGGGTGTAGGCAACATTG
CCCTCTTCGACCAGCGGCTGGCAATGGAGTGGGTGTCTGAGAACATCCGCTCATTCGGCG
GTGATCCTACCAAGGTCACTATTGCGGGTGAGAGCGCGGGAGGCTCCTCGGCTGGATACC
ATCTGGTGGCTTTTGGGGGGAAGAATAATGGCCTTTTCAGGAGTGCAATCTTAGAGAGCT
CGAGCTTGCTTGGTGCTACGAGTGAGTCTTGTCTGGCTGGCGTGTACACATGTGAGGGAG
ATGTTGATGATTCGCTGACTACTGACGCAAGTGAATACCGTCGAGACGCTGAATCTGACA
TATCAAGGTTGGTACGACAACATCACGACAACGGTCGGCTGCAACACCGCCGCAGACTCC
CTGGCCTGCCTCCGCACCGTTCCTTACCCCAAGTTCTTCAGCGCCATCAACGGCTTCCAG
TTCAAGCCGTACATTGACGGGAGATTTGTAACCCAACCTCCATCCGTCTCCATCGCAAAA
GGCCAGATTGCGGATGTCGCCCTCATCATGGGATCCAACACGGACGAGGGCACAGCCGAA
TTCTTCACACCTAGAGGAACCCTGAATAACGATAGCGACATTGCGTCTCTCGTGGCTCAT
CTTGCCAATGGCCTCAGTGACGAGATCGTCTCCAACGTCCTCCGCCTCTATCCCGATGAT
CCCATCCAGGGCTGTCCCTTTGGCACCGGCCCCGAGCGTTTCGCAGACCAGGGCGTCCAG
TACAAGCGTGGCGCTGCAATCACTGGCGATCTGAACATCCACGCCGGTCGTCGTGCCTAT
GCCGTGAGCCATAGCCAGCGCAGCAAGCACCCGATTTACACGTACCGCTTCGACCAGGCG
CCGTGGGACATGAGAGAGGTCGACGTCACCACGACCGCGCCTGTGTTTGTCACGCACTAC
AGTGAGATTGTACATGTATTCGACAATCCGGATAAGAATGTCAACTGGATTGGGCCGTAT
CCAATTCTGTCGGAGTTGGCCAACTACGTGTCCCGCTCTTGGGTGTCGTTCATCCACGAC
CAGAACCCGAACAATCACGGACTTCAGAATAAGCCGGTCTGGCCAAGATATGATGCCTCA
AAGCCGCAAAATATTGTCTTCAGGGCTGGTGCTAGCTGGATCGAAAAGGATGACTGGCGA
AAGGAGCAGTTGGCATACTGGAGCACGATCTGGTCGGAGGTGATGACATAGGTAGTCGTC
GTGTATCGTACCATGTCGGATCTGATAACTTTCCTCCTGAGTGAAAGTTTGATGGAAGCA
GTGCCCAAGCCGGCCAGGGCGAGAAAGTGTATCGAGAGAGGGGATGAGAAGAACTGCATT
GCAGTGATTTACGATTAATCACATGTATGAATCACTCTAGCACAGACACAAGCACATACG
ACCACAGGTAGCGGAATATTCGGGGTCTCGTCTGCTCCCCCATAGACAAGCCACTAACCG
GCAGATTAGTAGTCAAGTGGGTGACCATTGGCGAACACCGGCTGTTGTATGTTTTTGACA
ATTTTTTTCTTCTTTTTTACTCATCTTGATTTGATATTCTCACCATTTCTTCCTTAATAG
TCTTATAAAATTATTTCTCTACTTAATAGCGTCTATGGACCAACAATGTCTTGTGCATCA
TCCATCCTCCGGGCCTCAATCCAGGCAATGGCCTCTTCCCGATTGCGGCAAACATGAGGC
TGCCCTCTTTCCTTGTCGTCCGGCGTTGACATGGACCCTTCAAGTGTCATGTCGAGATTG
CATAGAATGCTGTTTCGAAGGTACTCGAAACAATGAGCCGCATGCCTTGGGTTATCTTCC
TCAGTAGGCCCATTCAGTATCAACTGGTGATAACTATCCACGCTGTAGTACAACTAAAGA
TCCATCGGGCATTGTTAGCTTGTGCAACAATTCCCAGCCGTCATTGACGATGGTGGCTTT
GACTTACACAGTGCAGCGCATGCGTCCACGATGCCTCGAATAACGGGCCGGAACGAATCG
GGTCGTCAGTGATGGGGTTCCCTAGTAGAGGGTGATCTTTGTAGTCGGGGATAAGCACAC
TCCCGCTTCCCACTGCAGACAATCACTGTTAGTATTCCCTTTGGTAGGATTGAGGGCATG
GCATAGGTTGCGTACATGGCATCAACATGTCCCAATTCCTCCGGATCTCCATTCGATTAT
CGTTCGACGTCATGTTGGGAATAAACTTATCCTCTTCAGGCTTGAGAAATGTGTACGTAT
GTGAAACTGTCCAACAGTAAGTTGAGAGGAGACAGATGATGAAAGCGTGATAAACAGTAC
TTACGCGTCTTGTACAGGCCATTGATATCACCACCCGTCTCGACAAATTGGCCGCCTGCG
GCTACACCGATCAGGTTGTTGATTGGATTCGTGCTACCACTTTGCTTCAGGCAGAGCAAT
AGGATCATGATCGTCTGCAAGCCAACAACCGTCCCCCATCGAAGCCAGGTCCAGAAGTTG
GAGGACATCTTGGCTCTTTTTAACCACCGATGTGCAAAGGAAGGTGCTGATACATCTGCA
TCATCTCTCAGAGACAGGAAAGCTGTCTTGTCGAAAACTTCACCAGTTGATGAGGTCTTG
GTGGTATCCGACGCATTATCTTCTAGATCAACGTCTTGGCCCTCTCGAGACTGGTCAGTC
CGGTGGAGCCGGAAGTATTTCCCGGCAAGAGCCATCTCACACCGAAAAAGCAATGCAAGG
TCATATAAATGATTCGAAGGTTCAGGAGAAATGGTAGCACAAGAATGAATGGGAAAAAAA
AAGCAGATCGTTGTCTCTCTGTACCAGCAGGAGATGGATGGTCAGTAACTCAGCGATGTG
ATGGGGGAATGGAGAAAGCAACCGCCCACTTGACAGACACCTTAAGTTCCCGAGACTTCA
ACCATGGCCGCCTCTTATCCGATACCGCGGAAACTTGTGCTCTTCTCTCCTCTCACAGAA
CTCTTCCCTGAAACATTTCGTGCCTTGAAGCGATCGTCATGCGAAGCGACGGCAGTGGTC
AAACTAGCAAGCCATGCGACTAGGTAGTGTTTCGGCAGCTTGGCGAAACAGGAGTCAGTA
AACTGCTGGTACTCGTAGTGTCTCAGGGCTGCCGAAGCCCGCCGATTGTTTCTACTTCGG
CCTTTACAACACACAAACTGTCTGCCCGTAGAAACAGGAGAATTGTCCTACTACGCATAC
ATCGCCTACTCACCTGCATGTGAGGTCCATATCGTTTCAAGCCGGCAACAGCAAGGGGCT
AACGTGATGGTTCGAAACGCATCTCAAGTTCGCAACCTGGAGTTGGACTCGGCGCCTAAA
ATGGCGGCTAGTGTGGACATCCATCCCTCATCAGCACTCATCCAGCACCAATCTTACAGG
GATGCACACTGAATAGTGGACCTCTATGCAACAGAGGCCCAGGACAATCAGTATGCAAGA
TTTCGGCTTCACAATGATGGTCACAGTAGTGAAATGGATACTTTAGAACGAGATGTGCAT
ATCGCTCGCTATAGACGCAACTGATGCCACCTATTTCTCCAACACCTCCATATTTCCAAC
TGAGTGGTCCAGCGCCCACTGGCGAACTCCCTCGAAATCCCGGCACACATGCTTCGAATT
CAGCTGAGGCCAGGCAAGCGGGTCATCTGGAATCATGTAGAAAGTGAAAAGACCAATGTC
CGCATTGCACTGAATGTTCAGACGAAGTACTTCGATGCAATGATCTATCCATGTGAGCCC
AGATCGTCAACTGCTGAGACCGGTTATGGATGATGCGCTTACCTGTGTGTGCTTGAAGGA
CCTCTGGGCCATGGCTAAACTCTCCACCAAGGGGTTCGTAATACTCCTTGTAAGTAACCC
GTCGCAGAAGATTCAGGCAGTGCAGATGGTGAAAGACTTCCATGCCAACTCTATATCCTT
CCTCTCCAGTGGTTGGATGGTTGACCTTGAGGGAAGTTTCTGGCATATCCAGCTTCGAGA
TGTCGGATTTTGGTATCCATTGGTCACCCACTTTCATCATGTTTGTTAGACCCGGCAATC
TCGCAGGAATATCGGCCGCAGACTCACTATCGTAGGAAATCTCCCTCCAGACTCTATCAA
CCTCGGGCCCAGCGCCAACAAAGGGATTGCCCTTGGATGTAATGTTATATCTGACTTGCT
TATATTGCACAGAGGTGTCGGCGGGTGCTGCGTACCTATGCTATTAGCCATCTCGATTTT
TTTTTTTTTTTGCGCGATCAATCATGCGCCACTTACACCAGGCTGAAACCTGTCGAACAA
GATGCAGTGTTGATGACCGCAATATCAATGTGCTAACGAGCATTCCGCATGAAGTAAGAA
GTAAGGCTGCGTGGACAAGCCAGAGCCATTTTGACCTGATCCATCCAGACGCTGATTCAC
GGATGGAAGCCTTCAAGAAGAGTTCCGAATCGCGGGATAGATAGTCTAAATCATCAATCG
CTCGCAGCGTCGAGGTAGAATCGGACGATAGACGGCTGGGGTGCTCGCCGGGTAAAGACA
CTTCCACGGGTCGATATTGGAAAGCCATGATGGTACAGATAACAACAAGATGAATGGAGT
TGTATGCAATTGCAGTTCAAGAGAAGTTGCTTTGTGTATGATTTAAAAAAAACTCGAAGC
TTGTTTTGCCAATTGGGGGAAGATTATGAAGAGAGTGGGTGGTAGGCTACATGTAGGAGA
GGCCTGGGCGAAACAGACGTGAGCGGTTGCCGAGGTCATAAGAAGGAGCATCGACTTGGT
CGCGTCGGATTTTCGGGCAATCAATCATGGTTTCGAAGCTTTCAAACATGAATATACCGA
TTTTCGAACCGCTGGCTGGGGTCTTAGCCATGGTTTGTTGCCGTCTGGAACCACAACCGT
TTCATCGCTTGTTGTGATGCACGTCTGTAACTTCCTAGCAGCCGCCGATTGAGCCCGATC
GATAACTGGGGTATTGCCATCTGATACCGCTACAGCCTAGAACGCCATGGAGCCTCAAGA
CGAGTCTGATCGTCAGTTTCAATTGGCGCTCGCTTATTGTTCTGCAAAAAGAGAGGCTGG
ATTTCCTGTTCTTCCAAACTTCTGAGGACAGTTCTGTTGTAGAGCGACTCGCCTGTTCTG
AATCTTGGCCCACAATCCGGGCGTTCTGCAGACTCCAAAGTCTTATAAAAACGGCTCGAT
AGTTCACGTTCTTCCTGGTTTTCCACTTCATTCCTCATCTCATCCTCCATCTCCTCTTCT
TTTTCTTTTCTCACACACCAGACTGCTGGCCAGTCTCTTCAATTCTTTCCTTGTCTTTTG
TTCCATCCACAAGTCTTCTTTCACGACACCAAACGTTCAACTCTTTCACCATGCGTCCTT
CTTCAATTACCAATGCCGTCGTTCTTGGCCTCCTTGGCTTGGCCCCCATCGCTTCCGGCC
TCTCAACGCCTGCTGGGTCGACAGACGTGGAGCGTCGATATGTCGTAGGTGACTCTAATC
AAGAATACTTTACGAAGTGCGTCAACTGACCAGCTGAATCAGGGTTCCCCTGCAGCCCTA
GCTTCCAAGTTTGTACGCTCCATTATCACGGGCCTCGAAGCTCGCCACCACACCGAGGCC
CAGATCGCCGCGAAGGAGGCTGCTGCCGCCAAAAAGGGTGGAAAGAAGCATCAAGCCCGC
GAGGCTGATGTGATTCCTCCGGACGACGAGTTTGGCTCATGGGCTGACAAGCGCGCACCC
CATCATACTGAGGCACAAATTGCAGCCAAGGAGGCTGCCGCCGCCAAGAAGGGCGGCAAG
AAGCATCAAGCTCGCCATCACACCGAGGCCCAGATTGCGGCAAAGGAGGCCGCTGCTGCT
AAGAAAGGTGGAAAGAAACACCAAGCCCGCGAGGCCGATGTGGTTCCTCCAGATGACGAG
TTCGGTTCGTGGGCTGACAAGCGTGCACCCCATCATACCGAAGCTCAAATTGCGGCAAAG
GAGGCTGCTGCTGCTAAGAAGGGGGGAAAGAAGCATCAGGCTCGCGAGGCTGATGTGATT
CCTCCGGATGATGAGTTTGGGTCTTGGGCTGACAAGCGTGCACCCCATCATACTGAGGCG
CAGATTGCAGCCAAGGAGGCTGCTGCTGCTAAGAAGACCGGGGCCAAGAAGACCAAGGGC
AATTCTAACTGAGTCTCAAGCGAATTGCCGACTGCTGGCTAGCTCCAAGCATCTTCAAAT
ATGGACATGGCAGAGGATGAGGGCAGCTGGATGGATGGGTAGAGAGATGGATGACCATGG
CTGAATTAGCTGTTAGTCTGTATTCTTTCATAGACAATTCTGGATTCAGCCTTTGCATCA
ACTGATATGTTGAGGTGCTATCGGATCGAAACTGTTGTGCTTCATCAGCGGACGGCTTCT
TTCACAACTCGCCGTCATCGTGTGCCCCAGATTTAGACATACCTTTTTGTTTCGCTTATA
CTCAAATGACATTTGCGGTATATGTTGGTGATAGGCAAGTGGCATCGATCATGATGAGAC
AGTGGACGAGTCTTCTATCATGACCATGTTATCACACTCGTCTACATCTAGATACCACAG
CTACATCACACCTGGCATCCAGAGTATCACTCACTTATAGAACATGATAATCAACGCACA
CCAACGCACATTTATAGTTGATGCTTGGTTCACAAGAAAGAGTTTCAGGACGGCCATTCT
CACTAGGCCTTCAGTCCTAGAGACGCAACATCTCTCTTTTAATTCAACATGATTCATGGC
ATGGCTATATGATGAGTTCGTCGATGAGTCTAAATAATTCTCTTCTATAGATCCTCCCGT
TGAATACACTGCAAGGAGCATGACACAAGCCAGAAAAGTTCAAGGGGCTGGCTGAGTGAA
GAACAGGGGAAAGAGTTTCGTCTTTGGGGTGCTCCCAACTTTGCAGGGATGCTGCTCGCC
TGCATCTGCTATAGGCTGATTGGGCTCATGACTAAGCACATACGACCATAGGTAGTGGAG
AACTCGGGGTCCCGTCTGCTCCCCCATAGATAAGCCACTAACCGGCAGATTAGTAGTTGG
GTGGGTGACCACCAGCGAACACCGGCTGTTGTATGTTTTTTGTTTCTTTTTCTTCCTATT
CCTTTTTACCTCTTCTTTGCTGAATCCTTTCTTTTTGAATGTTTATGTCTTTTATATAGA
CTTCTGAATGATCGCTTACTTTACTGTGATATGGGCTGTTACAAGGCGATTTCTACCTAT
TGCTCTCAAGTGGTGTATATGAGGGAATCAGGAAACTTGGATTACAGGGTGGACGACGCT
TAAAGCTGCACATCTATGTAACGCCTAGACGTGATAAAGTGCTGACTCCGAACTGCTGGA
TCAATCATCAGGCGTCGATTGGCTCAGTCTGGTGGTAGAACCGAGACAGTAGGGTAATTA
ATGCTTGCAGATCCATCAGCTCTCTTTGTATAGTTATGTTGTATTCGGACCTCTGAACTT
GGGTGAGCGCACCCTCCGTTGTTACCTATACCTTTTTGACAGATGACCTGGGTACGCAAT
TGATCTCACGACTGCAATCCGGCCTGGTCAAACCATACATGTATGATTATCTATCTCCAT
ATAACGGTAAACTTCTATCTTTGTATGTTTGTTTCCCTTGGCGCCGGTTGTTTAGAAGTG
GGTAGCGGCAACACCATGGCTCCAGATATTCACGCCATAGTTAGTTCGTCTTGTCGCGTA
CGATCAACTGCATAGAAGACAAGCCACGATTTTATGCCACCAGGACACATGGAAGGAAAC
CAGTCCGCTCAACCGTCTTTATAAGGCTAATATCTGCCGTACCTTTACATGCAGTTCCCG
AGCCCGTCTAACCCAAAAGTGTGGCATCCCCTTGCCGCGACCCAATCGCAAGCCTCGCCG
CTCGATTCCTCACAATGCAGACATCTAACGCCATCGCGAGGGCCCCGGTTTAGTCTCACA
CAGCGTTATCGTCAAACCCCCCCAAGAAAGCGGGATTATCGTGGGGACTCATCTTCATAT
AGCGGAGCCTTAAGGAATCGCTTCCTATCAGGTATTAGAATATGATAATCATCTCTGTCC
GTATGTGTGCATCAAGGTTGGGCTGATGATAAGGAGACTCCTATTCCGATATGGATATCC
CATGCATGCAACCTTGAGCAAGGTCCTGGCTAGACTACTCTGCATCTACACAAGCATCGT
CGTCACGCAACTCGCCATCCAGCCAACAGGGCCAATGGCAGCTCCCCCAGTCCGTGACAA
AGCCGTTGATCCCAGCAATGATGTGATTGCTCTCATCCATCGCGACACCCCGAGCATCGC
AATCTTCTGCAAAACGACGTAGCTGCAGAGACTTCAACCACACTTTCCAGAACCTCGGCC
TATCTGCAGCCTCTGATGGTGTAATAGATGCCCCGACAATGCGGTAACGCATGCCGGCTC
GTCGCCAATATATAAGTTTCAAGCGCCCGCTGCTTTGGGGGGCAGACCGGGAACTTGAAC
CTAGGGCTTCTGTGATACCACGTCAAGCTCAGCAGCAAAGTTGATCTCGCCGCGATGTCG
CACAGCGTGGTGCCAGCGCCACAAGATGGCAAAGAAGATATCCCCGACGAGAAAGCCGTC
TTCACGTCCCAGGAGTCGTCGGTAACAGGCGAGGTTCCGGAACGTAAAGATGAGGCGTTT
GGGTCGACAAAGGACCATCCCTTTGCGGACCCGGCCATGGCTGCGCACTGGCGTGGCGTG
TATGAGAAGGCCAACTATGAAAACCGGCACAGGTTCGATCCGGAGTTTACGTGGACGGCA
GAGGAGGAGAGGAGACTGGTTAGAAAGGTATGCTCCTGCTGCATGATATCCAAATGTCTC
ATCATATTTGGATGCTAACATGCCAAAGATTGACCTCAGAATCATGCTGTGGGCTTGGAT
CATGTTTTGCGCTCTCGACCTTCATCGACGAAACATCAACCGTGCCATCTCAGACAACAT
GGTAGGCCAAATAAACAATAGCCACTCAGATATCAAGAGCTTCGACTAACGCACTCCAGC
TTCCAGAGGTTGGCATGAACACGAATGATTTCAACTACGGACAAACGGTGAGACACCCAA
TGTTTCTATTCTACGAAATTGTAATCGGCCATACTAACTTGCGCTTCATCCAGATCTTCC
TCGTTACTTTTCTCGCAGCCGAGCTGCCCAGCGGTCTGATAAGCAAGCGAGTCGGTGCCG
ACGTCTGGATCCCATTCATCATGATGAGCTGGTCCCTCATTGCGGGCAGCCAAGCATTCA
TCCACAATAGATCAGCCTTTTTTGCTATCAAGGCTCTTCTTGGCCTCTTCATGGGCGGCT
TCATTCCGTACGTACTCCCTGTTATTGTTCAGGACGAAAGACTGCAAATAGCTAACACAA
TGCAGCGATATTGTGCTTTGGCTCACCTACTTTTACAAATCGAACGAACTTCCCGTCAGG
TTGGCCTGGTTCTGGACTGCTTTGAGTACCGTCAACATTGTCGGCTCCCTGATTGCCTCT
GGCGTTCTCCAGATGAGAGGTATCGCGGGCTGGGGTGGCTGGCGATGGCTGTAAGCAATC
CGAACCTCGTTTTCTAATAGAAATTTCTCTCTAACATCTGATCCAGATTCCTCATCGAAG
GCATCTTGACACTCATTATTGGCACGTTCTCATGGGTCCTCATGCCACCCGGACCGTGCC
AAACGCGAAACTGGTTCCGCGGCAAAGACGGATGGTTCACTGAGCGTGAGGAGTCCATCA
TGGTCAATCGGCTCTTGCGCGATGATCCCAGCAAAGGAGACATGAACAATCGGTAAGTAC
TTCACAGAGTACCAACTACGAGGGCTACAGACTTACAGTGCCACAGACAAGCCGTCGGCC
CCGTCCTCCTCCTAAAGGTCCTCAAAGACTGGGAGCAGTGGCCGCTCTACCTCCTCGGCC
TCCTCGTCTACATCCCGCCCAGCCCACCGAGCACGTATTTGTCGTACATCCTCCGCAACA
TTGGCTTTTCCGTCTTCAAGGCCAACCTGCTCACCATCCCGTCCCAATTCCTCTTCGCAG
TTAATCTCGTCATCATATCGTGGGTCTCGGAGCGCTTCAAGGAACGCGCAATCATCTCGT
CCATTTCCAACATCTGGATCTTCCCCTGGCTCGTCGCTCTGGTGACACTTGACGCAGATT
CGTCCCCATGGATACGATACGCTCTTTTGACGGGCTTGCTCAGTTATCCATACTGCCACG
CCATCGTCGTCAGCTGGAACGCAAAGAACAGCAACGCCGTCCGGACGAGAGCCGTCAGCG
CTGCCCTGTACAACATGTTTGTGCAGAGCGGCAACATCATCTCGTCCAACATCTACCGTG
ACGACGACCAGCCTCTGTACAGACGAGGCAACAAGATTCTGCTGGCCATCAACTGCTTCA
ACATTGTTCTCTTTTATGCGGTCAAGGTGTTTTATATCTGGCGGAACAAGGTCAGGGAGA
GGAAGTGGAATGCCATGACGAAGGAGGAGCAAGAGGACTATTCCCTCAACACCACGGATG
AGGGCATGAAGCGTCTGGACTTTAGATTTGTGCATTAGACGTATGTTGGGTACGTAGTAG
GTAGATAGTCGTATTCAAGGCCTAATGTTCGAGATAGTGGGCTCTTCCAAGAATTCCAGC
ATCATGGAGTGCCTTGATCACCCCTCCTCCGGAGGTTCCATGGTCTTACTGGGTGTGCTC
TTGTTCACCAAACGAGAGAGTATCTAGCAGCAAAGGTAACGCAGCTTCTGAGTACATTGT
ATGATGATCTGCTACTACGGTTGGACGTTGAGTCGCCTCAATAAGCAGAGGCGTCGGAGG
AACTTTAAGAAACCAGATTGCTTCTTCGACGGCACCGCGGACCGCAAGACAAGATGACTG
TCACAATAACAGCGTCATCGCCATGGTCCGGGCTGTGGAAGCTGTGGCGTCGGCATAACC
CACAGAGGTCACCTTTCATGACATGCAATGCATCTAACACCAGCATTTCGCGTATGATAA
TCGGAGCACCTCTTCATAGAGCTGACTAGTCGAGGCTGCTTTCAACGCATCACGTGATTG
GTCTGGTGGTCTAGTGGTATGATTCTCGCTTAGGGAAAACCCCAAGTTGATTCTGCGAGA
GGTCCCGGGTTCAATCCCCGGCCAGACCCTTCTTTTTTCCTGCCCATCTCGACATTGTCT
CTTTTTTTCTGCCTCTCAACTGACGGCACCGGCTTCATGAGTTGCTTACCGTCCGGCAGA
CAGACATCAACATCTTCTCATTGGTCTGGTGGTCTAGTGGTATGATTCTCGCTTAGGGAC
AACCCTACAGCTTGTTTGCGAGAGGTCCCGGGTTCAATCCCCGGCCAGACCCTATCGGTT
TCTCTACGTTGCCTTTCTTTTTGGAGCCTGGAGGCCATGAGACTTGTAATAAGTATCCTT
CTTTTTTTGGACGAGCTGATTGATTTATTATGACTTCGCTACATCACGGACCATTAAAAG
ATTCCAGGTAAAACGGACATCCAATCCTCCTCGCCTCCAACTGAAGCCGCCGAATGTGTA
CGAGAGGCTCATGAAACCATCACGACTGTGTGTCGAGGAACCCTCCTACTTAGTCTGCCC
GTTGCCTGTCATCAGAGCAACCCATTTCGGATCACTTGGATCCAAACCCGCGCCCAGGCC
CCGCCGACAGGTAAACCTCACTCTCATAAAATAGCCCCCCCGAACGTCTATGGTGCACTC
TACGTCTACATCGCAGATGCCACAAGCGGTCCTATGAATATAAGGGCCAGATCGATCATT
CCACCTCTCCATTGGATGTGATGGACATCGGGGCGGTCTGGCGGTCACCCATGCTTGCAC
CTCTTGATTTCCATTCTTCTCCCCAAATGTCGGCTCAGAGACGCTGATGCTCTGGTGGGG
GCATGCGATGTAGTGCTCCAGCGAGCCTCTGTGTATCTGGCTTGTGACTCGAGATCTCTG
TTCAAAGCTGCCTTTGTGAAAGTAGATGCGGGAGAACCAGTCGAACCGGGCAAGCGTATC
GGTGAGAATGTACCCTTTGCTGCACAGCTCTGGCACGATGACCGGGACGTTCGGAGAGTT
GACCTGGCGACGGGCCCTGGCCAGCTTGTCGAATGAAATATGGTCGCTCACAGACCAATG
CAATGGCAAGAGAGGGCGCGCGGGGTCGAGGCAGGACGAGGGCAGGACGCTGACTGGGGT
TTCGTCGTGCAGCTCTTCGCCATGCGCCTCTTCGCATAACGTATTCGAGTCGAGCCACGA
CTGGACGGGATTACTATGACGAGTAGCAGTATACCGTCTCGGTGAGCGTAATGGAAGCAC
CGGCAACGTATCATGTTCGGTGGGACAGGCGCATGGTGCCCTGTATTTCGACTTGAGGTC
AGCGACCGCCTCCTTGGAGGTCGTGTCTGACAGCGGTTCCTCCACAGGCTTTTCCGTCTG
AGTTGCAGAAGTCTTGGAACGGCTCTTCAGCAGCCATTTCATGGCAAAGTATCCTCCGAC
GGCGCCCATGGTGCTTGAAAAGCTGCAGATTAAATGTAGTAGAAAAGAGATGCGGTGTAT
CCGAATGGAGAATGAAGTGTACTAGAGCGGGATAACGAATCGTAGCTGAACAATGAGAGC
GACTTGTTCTGAAGAACGATCAGGTTGATGAGGTTGAAATCTGACAAGCAGGATCTCCGC
GAATGTGGGAGGGCAGCGCTTCATATAAGGCGGCCCTCTGTTGGTTGGCTTGTGGAGTGG
GCGTCTTCATCCGCTTAGTGAAGGTCTCCTGCGGACAAGCCACGCATGGCTCATATGAAA
AAGAACCACTGACGGTAGAAAGTGCAGAGTTAAAAGCCTGTTTGCCAAACTTACTGGGTA
GTGTACGTATCGTACTCGAGATGAGGCTTATCAGACCTACCTAAGGTACCTTAACCTACC
TCATGAACGCCTAGGTGAGTCAACACTTTCCGGCCAACCAGGCTAGCCACGTCTGATAGC
CACGTCTGATAGCCTTGTCTTGATGATTTTGTAATGCCACCGTTATTGTTTCAGGAGCGA
GGCGTACGAGTTCAGGGCCGAACTCATCAAATTCGATGGATGCCGGAGGAGGGGAATCTG
TGTTACTAGCAAAGCCAATTGGCGCCACTCTGGCTGCTGGATTGTCCGGGTGTATCCGAT
GGCTTTTCTGTGGAATCTCGATTCAATGGCTACAGACTGGAGTGAAAGAATACACCGCCG
GTCAAGCATTGGGTTTGAACGCGGCTCAAGACGGGCACAAGGAAACACAGCCAATCGCCT
AGGCAACCAGGCAGCTCAGCAGCAACACCATCATTGAGCCTCCACGATCTACCCCCGCGG
CCGACAATGCAAGACATGGAAGCCGCTCAAGAGAATACTCGACGGCGTATCGAGTACCTT
AAGTCCACCACCGCACCACCGCATCAGCTTCCCCTCGATGCCACTCCTGTGCCTCGTCCT
TGCCTATTCGACACAATGGACCATAATGTCGATAGACGGGTGATGGTAGAACCGCCGAAG
CCCCTGGGAGCGAGCAAAAGCCCGTTTGGAGGAAAACGGCGAGAAGCTATTGCGATTCTC
AAAGAATCAGCCGTTGTACGGGCTACATGTAGCTTGTCTCGAACATGTCTGTCACTATTA
CGGATGCCTGCTTTAGCTGGTGCTCACAACTGGCATGTCATCATCCACAACACTACCCAC
AGCCCCGACGATGTTCTGCCGCTATCGATGCAAGGAGATGCTGTGAAAGGATTTGACTCG
TCGGGTTCGTTTGCTTAGAGGTATGTAGTCAAGTTCAGGGGTCATGGCGAGGCATAGGTA
GGTAATAATTGCCTTACATAATGTACCTAGTGTGTGCTTAGAAGTTCAGTGTCACGTGCG
CTGCTGTACGAGTAGGTCCTGGCGAGCAAGTCGAGCGGTCACAGAAGATGAGAGAGGTTA
CCACCGACTTATTAAGAAGCAAACAAACAAACAACATAACAGCTTACAAGGGCGCAACCA
GCTCGAGCCCAGCTCAACATTCCTTTTCTTTTTCTTTTTCTCTCTTCGTGCCAAATGCAA
CTGAAATACACGGTCAACACGAAAAAAAAAAAATGCAGTCCATCATCTCCGCCTTTCCTC
TCTTCACCCCTAGCAAGCGGGCCAGCGCCTCACCACGGGTCTCCCTCGGCACGTCTTCCA
GCATTGCAGGCCCAGTCTCGCCGCGGCTGAACCTGAAAAAGAATTCGCCTGGATCGACAA
GACGACAGTCGCTTGCCAGGAGTCTCAGGAACGAGGAAACGTCTCTGCAGAAGGAGGACG
ATGACAGTGGTGAAGCTTACCAGGCGAACGACACAGTGGGAGACTCTCTGCAGCTGGAAC
AACAGGAGTTGGTGTCGGCGTCAACGCCTCGCGCAGCACCGAGAGCGTCGAATGTGGTAG
AGGCCTACTCAACAAGATCAGCGATGCGAGCTGCACGCATCTCGGAGATTTTACGCCGGG
CTGACATAGGAGCGGAGGAAACTGAGGAACCGCAAATGGAACAAGGGGTGGAGGCAGCCG
ATGATGAGGTGAATGCGGTGCAAGAGAAGGGAGAGGGGAAAGGAGAAGAAGGAGAAGAAG
ACGAAGGGGATGATGGAGACGATGAGCAATACGGCTTTGAAGGCTTCGCTGGATATCGCT
GGGTCGGCGACTCCATCGAGATCCAGGTGCAATGGGACGGCGGCGAGACCACCTGGGAGC
CCGAAGCCATTCTGCACCACGATTGCCCCGAGGCCCTTTTTGAGTACTGGCGCTCACATC
AAGGCCGACCAAAGAATCCAAGAGACCCGGAGATGTACGAAGTATATTCCATCCTCAAGC
ACAATAGAAACCGGAGTAGATTGCTGGTCGAATGGGTCGGCTTCGGACGTTCAGAGGCGA
CGTGGGTGTCGCGCAAAGTAATCGAGGAGACGGCAAAGGATGTTGTTGATGCCTACTTTA
GTAGTATCACGACGAAAAGGAAGAAGAAGTGAGGTAGAACGATGAGGCAGAGGGTAATTT
TTCTTTTCCCCTTTCTAACTCGATATGTATATCTAGCATTCATGTAAACGTGACAATAGC
AGGGGACAAGTGAGGATTGAGATACAATGACTCTAGACATGATAGTGTATAACCAGGCGT
ATCCTTGCAACAGAAGCTTGTCGGTGATGCCACTATCTGGGTTCCTCAACGTGCTGCAGC
CTCCAGTCGAATACAAGATGCCTGGAACTCTGCGGAGATGGCTTCCGGTACGACCCAGGT
AGTTGTGCTAGCGAAATGATGAAGCAAGTGTCAGATTCAGGCCGCGTGTACATCCATGTT
GATATCCCGTACTACCCAATATGCCCACTTACCAATGTTGTTGGTAAGTCAATGTGCCTC
ACTGGAAACACACTGCTCTCTGAAGATCAAGTCCTTTTCACTGAATATAGACAAATAGTG
CTCTTCGGTCTCGCCAGACACACCCATTTCCACATCGACGGCGGGGGCGCCGGGTCGTCG
CGCGAGTCGGACGCGTCGGGCGGCAGCCCGGAAGATTCTTGAGAAGATATTGGTCTTCTC
CTCCAGCAGCGGGAGACCTGGCAAGGCGAGTTGGCAGAATCGGCTGGTCGGCTGAGGATC
CGAAAGCAAACATCAACTTTGCACCACCCTTACAACTGTCACACTGATCCGTCGGCGCAC
AGTTTCCCGCCAGCATGGGCATTCGTGGGGGCAAGCAGCCGAGAATGACAGGTGCCGAAA
ACGCTGAACAGGTCCGTGTCCATCTCCAACCAATCATTGTCATCGACGAGGTCAAACCGT
TGCCCTCTATTCGGCCTCTGTTCGGCAACCCGTCCATCCACGTCCATTCCTTCCTTGCCA
ATCAGTACACGAACCAAGTGTCCGTCGCCGAATCATTCATTGTCTTTCCCATGGGTTCAA
CTGGTGGGTATGTTCCTGGCCCAACCGAGTCAGGGAGCTCTGGTCCGGCTGGGGGGATGA
CCCTACCCCTTACTCTTCCTCCTGCCTCTGCTGTCCAGACGGCCGCCGTCGCGCCGCGTC
GCTGGATCCTGCGGTCAGGGCCTGGACGGCTGAGCCGGAGGTTTGGGCCGAGTTGGGGGT
CGAGCCGGGGGTCGAGCCGGGGGGCGGGTTAGGGACCGCAGTCGGGCGCCGGGCTGGGGA
CGATCCGGCTTCGTCGCCGTGGTCGTCGCGGGTGTGTCGAGGGCATCGACGGTTCATCCA
GAACCAGGCCAGGGCCCAGATGCCGCCAAAGACTATCGTGAGGCCGGCCATGATGGTCAC
AATGGCTTTAGTCCACTGAATCCACTTGGGAAGCGCGTACGCCCCAGCACAGGCGACAGT
TATCGTCGTCGTTGTCGTCGTCGTCATCGTCGTTGTCGTCGTCATCTTCTTCTTCTCTTT
GCTGTCGTTGTTGTTGTTTCTGCTGCTTCTGATGAGGGAGAGCGACGGCGAGGGAAGAAT
CAGAAGTGATGCTGTCCCGAGGTGTCTTTATATTGTCCAGCCATCGACTCATGGGCAAGG
CGAGAGCGACAGGTCCGAGGGTAAGAACAAAAGTCAGTCTGTACCTTCTGCGTCCAATGG
TATTTTCCATCGCGTTACGAGGCCTACAAGCAAGATAAGCTCCATGAGGTCAACCGCAAA
GGCATCGCCGAACCTTGCCGAAAGAAGGGCGCCCAACATGACCAAAGAGCAAACCGCGGA
GAGCATCAACACATCATCTTTACCCAACGCTTCATTCACTTGTTCCAGCACCCGCGAGAC
AATGGCAAACCACGTCATCTGGCGCGACAGTCGAAAGTCCGCAGCCTGGGGTGAAGGCAG
GTAGGTAAGGGACGCTCAGGGGTACCTTATGCGACGCGGTTTGCAGCTGGGCGAAATGTG
TCTCCATCGCTGTGATAGGCTCCAGTTGGCCAGTTGCTCTTCATATGAATATAGTGAATG
ACAGCCTCTCAAAGTAAGAAGCCACGATCAAGGACTGAGCAGATACCGCGCGTCGCGCTC
GGCAAGGATCTGGCAATACTCCAGTGGCCACTCTGTATATTTTCGATATGACGGGGGAAG
CCGCTGGGCCAGGTCCTTTGTCCAGTTAATAATGACAAATTTTCTGCCAGGGTATTCTGG
CTCTTCGGCCTTGGACAGACAGGCATTGCCAAGCACGTAGTCGAGCAGAAACATGTGGAT
GATTAGAAGATGGCCCGTGTAGTTCTCGCTGTTGACAAAGGCCATGAAATCTTGGTTGCT
AAAGGTGGTCGGCATAACGAACAAGGTGACAAACTCTCTCCAGGCTGTATATGGCTTGTC
AGTAAGAAAACGATGAGATGTGAGATTCCCTCGTCGTACCGGCTAGACACGAGGTGCGCA
GATTATCAACGCATTTGACCAGGCAATCGCAGTATGCCACCTCATTGGGCGTCTGGCACA
ATGGCCTCAGTCGAAGAGCAGAGGTCGCGAACCCTTGGATGACTTCATAGTTCCGCGGCT
GTTCGCTGATGAGCCTCTCCAGGGACCGGTCATGCTCCCGTGGTGTGAAGTACTTGAAGA
TGGACATTTCGTAGTTGGTGATGATGGTCGACGCGACCAAGTTGCCGCCCCGCGTCGTCG
TGATGTAGTCAATCATGCTATCCGGCATGAGAGAGGACTGGGCGACGAGGCATATCACCG
CCGCCATGAGCGCATCTGCATCCGCGGGCCTTGTCGGAGGGTGATCAAGCTGCTGGTTGA
CGAGCTTCATGGCCGTCACGCGATGCTGCAGCGCCTGCGACGTGTAGTCGACGTTGCCGT
GCTGAGACAGATGGGAGGCTCCGAGGCCCAGGACAGCGTGTGCGAGATAGTCGTACTACG
CCAGTCACACATACCGCACGCCCTCTGGTGTTAGTCATGCATGCAAGATGACGACGATGG
GGGCTGAACGAGGCGCGACTTCGCATTCGAAAGGCTGGTGTGATCTCACCTGGTGTGACA
TTGCGGCCGCGTCCATCCACACGTCCTTGGCCTTTAAAGGCAGCGTGGGGAAGGCCGCGA
GGAGGAATTGGTGATAGAAGCGCAAGTCTTCCAGTGCAATACTGGACAAGGTAGCACGCG
GGGAAAGCGAAGAGGAGGCGGAAGACGACGAGGATGACGATGAGAAGAATGAGGATGATG
ATGATGACGATGACGATGACGACGATGTTGTTGTTGTTGTTGTTGACGAGGGAGCCGGCG
TCGGATAGCTGCAGTTCAGGCCGAGGCGGCAACACGGCGAGCAGAACGGGCGGACCTCGT
TGCACTTGACTCGCCTCCTCTTGCAATTGAAGCATCCTAGCCGCGACTTGAAGTGGCCCC
GCCGACTAAGCGGCTTGCCGGGCTTGCGGACCACGGCATTGGACGAGGCTGGATCCGACG
ACGGCGAGTCGTGTAAGTCGACGGACGAATCATCCGACGGATTGGGACTCCTGCTGTGCT
GCGGCTGAGGCATGGCGTGTGCTATAGGTTCTGAGTATGTATGAAGATGGGAGGGGATTC
GACGCGGAAGAAGGGGAAGAGGACCATCAAGAGGAAATGGAATGGAACAAGAAGCGAGAG
GGGGTTGACGAGATGCGCGAGAGAGTCTCTTTGGTACTATCGCGGCTCAAGAGGCTGAAT
CGAACTTTTGTTTAGCGGCGAGCGCAAAGAACGCATCACGCCGTTGTCGCAACAGAATGC
CGTCCACCAGAGCTGTCCCCTTTAGGCAGCAATTGATGCTCTCGAGACCGATTTGCGCGT
CTTTAAGGCTCATCGGCTTCAGAAAAGGCGCACTTTGGGTTCTGCCTGCCCCCCTATTCT
GGCAATGCGTTCTGTGCTTACGGTGGGAATCGCGTATACATGCAGTTATAACCCCGATGA
CATTGACAAGAAAGAGGCTCTTTCAGCGATTGGGAAATATGAGCTTTGAAACTGGCCAAA
CCGGCGTCTAATGGAGGCTGGTTCACGTGATGGAGGCCGATGCCTTACAGGTCTAGCTCT
TATATCCCCTCCCTGACGAGGATGGCAGGATCTGATAGGTGGAACCAAGACAGGGGCAGT
GCTGGGGCGTCGCTCGATTCTTCGGAATCTTCACGGAGTATTACTGGGGATGAGCAAAAT
GTCTAGGACGACGTCATATGGCACCCGACCCTCTAGTAGATGCAATTGTAGTTGAAAATG
GGGATTTGCTGCTGGTGGCTTCCAAGTGTAAGGGGAATGGCGCAGTACCCCAACTTAGCT
ACCTACCTAACCAGCATCTGCATCTCAAGTTCAGATCTGTATACTCGATCGGAATATTGG
AATGATACGAGTAATAGAAGAGGATAGCTCTAGTAGCAGAAGATATTAATCTTCTTGACG
ACATTAGATGATAGCCTCACGAGCAATGCTATGGTGACACAGACTCTCCGCGATATTTTA
ACATCATCTGGGCGCTACCCAGCCCACCCAAGTCGTCTGGCAACGTAGGCTGTTGAGGCT
GTCGCTGCGGCGCAGGCATCAAGGAAGAAACGAAATCTCCAGGAAGAGTCCTCTTGAGCA
TGCCCGTAGAAGAATATGGCAGAGGCAAGTCCAAGGCTTCGCAATGCTGGGGCGGATTCA
TGTTGCACTGTTGACGTGAGTCTCATTTCGCATTTTTGGTGTCAATCTTAACGAGGGCTT
CACGTCGACGACGTTGTCTGCAGCGCGTGGCGGAGTACTTTAGCTAAGAGCATCATATGG
CCGCGAACCGGTGGCTCAGCTCAAGACACTCGGCGCGCTCGTCGCGGGATGAACGGCGCC
CTTTCGCGCTGAGGCAGCAAGCAGCCCATGCTTAAGGACTGAGTGCAAGGCTTACAAGCT
TCGGGGAAAGACGCAGACGAGTACGGAGCGGGCCGACGTCAGCTGCGCGATGCCGAGTCT
GAGCGCGACGTTCCGCTTGCGGCCCGGGCCGAAGGTGCAGGGACCACACAGTCCGGAGTC
CGCGGCGGTCCTGAAATCACGAGGTGCGTCCATATGAAAGGACGACGAGGGTGGCTACGG
ATGTGGCGGGTGTTGCGATGCATGCTTTGAGGATGAAGGGGCCTCAATCAAAGTCACAGG
AGTTCGTGGGGCATCATTCTAGCATACCTACCTATGTAAAGCTACGATATAAGAGAGGGA
GAATAGCCAATGGACAAAGTGTTGGGCATTGGTTCGCTTTCTAGGGTTCAGCCTCAGCCT
CCATGTTTGCCCAGTCCTCATTTTCGTGCTGTGTTTGCCAAGGCAGATATGCTCTCTCGT
CCAAAACACCCGCCACTTCAACATCTTGCATCGGCACGAAAACCGGCAATGCTTCTCGAA
TGTCTCGCCTTTACCGGCATGTACAGCGACGTAATACACTACACATCTGCACACCGGGAA
AAGGTCATTAGATTATGGCCATCGCCAGGCAAGGCGCATGCACTCGCGCTTCCACTCGTC
GAGACCCTTGGCCAGCTTTCGTTTTTGCGCTGCTCTCACTCTTCAACAAGAGGAAAGGAT
AGGAACCGTCACTTTGTCCATTTGACTTTTCGAGAGCAGTTTGCTGCTCGTTACTTAGTT
CACCACTGGTCGTCCGAAGACGCAACTTGCGCGCTGGAGCTTGGCACGGAACAAAGGGAA
GCCTAGTCAAAGAGCTCGAGGCATCGACTTTCCGTCGAAGCGAGAAGTTCTACGCACGAT
ACGACATCAGTTAGCGCTTTGTTACCGGCTTGCTCCACGCTCAGCGCGACTCGGGTGAAA
TTTGCCGCTTCGTCTGCATGGTGGAAGACCAGTAAAGCGATCTCTTGGTCCAGTACATCA
GCCGTTGGTCATGCACTTTTTGAGCGAAGTGCCATCTTCAGATGATATCGGATCTTTTGC
TCTTCTTCGAGAGAAGTTCGAGCATCAAATCTCGTAGTGAGTGGAATTTCTGTGACAGTT
CCATACATGTGATAAGCTAGAGACGACCCTGTTTCGGATGTTCGTGCAATTCGCCAGGGA
AGTCGAGCTCCCCGAGTCGAGCTTACAGTGAACTTCCGAGATGGTAAAGAAAAAGGTGCT
CTGCGGCTTGAAAGGGAGACCTAGCCTTCCACTGAGTATGATCGAATTGGGTACCCGCTG
GCTTGGGTCCGAGGAGGTAGAGTCTGGGGACATTTATTTACTATGTGTCTAGATCTAACA
TCTTGGACATACTATATCTGCAAACAGACTTGCCGCATCGGACACTCAGCACTCTGATCA
GATACATTAATCACGATCACCTAGCAATCTAGGAAATGGCGGCAGCCATACTTCGCGCGG
ACCCTGCAAGAGGGATCTCGGAGTACTATCAGGACACGCGTGAGGAACGAGGATTTGAAT
GTTCATTAAAGAGTACTGATGACTCTCAGCGGTCTTTCGCTTGAGATCGCCATTGGCGCT
ATAGTGGCCTAGCTTGACCATCCATATGATAGAGTTCGACGACATGCGTTGCAGAGGCTC
GAGCACAATTGCGAGTTTGTCGGCTATGCCGTAGCGGCTGTCGCGGCACGCCTTGAAGAT
CGGCATCGAGACATTCGAGCCACTGCGTTGTCTGCACTGATGATACAAGGAGGCCTTACC
CGCGGATGTCATGAGGCGCGTGGCAGCACATCTTGATGACAGAGACGGGCTTCCAGAGAC
GCAAATCGGAGTATTTTGGGTGCTTGATTGTCAAAAGATGCTGTCTGAAGACATCTTTTG
GGCGGTGGCTGGACATCTTAGACATCGAAATGAGAATACTCGACTAGCGGCGACGGCCAC
ACTCGGGCACCAGCAGACACTACCAGAAGGAACCTTGAAAGCATCGGGGAATTTCTGCAA
GATAAAGACGCAATTGTCCGTTATGCAGCGTTGGTGTCACTCTGCGATGTTGCCGGATGC
CGCAAACCGTGACCGAGGCGATAGCAACCTTGATCGCAGCTTGAGACGACACACTTCAAA
GCATTAAAGACGCAGAAATTCTCCTCTCTTTTATAAAGTTGGATATATTCAAGAGGCTTG
AGAGAATACTGGATGTTCTAAATGACAAAGACTTTTGGAACTACCTACCTTATTAGGGTA
CACGAGTCCGAAACGCTGAGTATTATGTGCATAGAATTTGTTATCTTGCATGATGCCGCA
GTAGCCCTAGCTGAGCACATGCGGCCGCATGGTCACCTTAATCGCTCGTCATAAAGGTAA
GGTAATGGACATAAGGGAGGGTCAACTGTCTCTCAAATACGGTTGCCGTCCTTTTCATTC
TTTCATCTCTTCCCTCCATAGGTAGCTTGCAGACCAGCCATCACCAAAGAAGGCTATCCT
TCACTGCCTAGGTAGGTAGATACCTTATATCAATGTAAGTACTTGTACTGTGACACATGT
TTCATAGCACGCAATTAACATGTGTACTCTGATCTGCTCAGCACGAGGGCATTCTAAGCA
ATCCATAACTTACATCTTGCAATCCTGCATAGCGACAAGTTCAAATGTACCAGAAGATGC
TCGGGAAAGCCGTGTTATTCTTTCTATGCATCCTCCCGGGGATTCTTACATACTACAGCC
TCGCAAACGGCGACTTCTTCGGGAATCTGTTGAAGATCATGGTGAAGGAAACAGATGAGT
CGTCTACAACTTTCGCCCACTTTAACTCGAAGACGCCGGCAGTAGCCACCATCGGGACCG
ATTCGTCAGATGGTCGCAGCGATGTCGTTCCGTGGCCCGGAAACAAATATCACATCTTTC
TCGACGGCACGAATCAAGTGATTTGCTCGCGCGACGGTAGATTGCACATCTGTGACGCCG
ACAAAGACAACGCCCAACAACACATATGGGAATGTGTCGAGAAGGATGGCTACTTTGGCT
TTTTCAACACACAAACGGGCAAATTCATTGGTCACGGGAATGATGGTCGGCTGCGCTCGA
CAGCAGAGCATCACAACGACTGGGAGCTCATGACAGCCAGGAGGCACCCAGAGGGAGGCT
ACGAGTTGCTGATGCCGTTCTGGTGGCATGCTCTGAAGAAGATTTGCGTGAGTGATGGTT
CGGAAGTCCTTGTGTTGGAGGGACATAGGACGACGCGTTGGCAGTTTGTCGAGACCAAGT
AAACTGAACCTTAGGCTGAAAATTATATGTGATTCTGCTCGCCTGCTGTACAGTCAGTCT
CTCAGCAATTCAAACACAATGCTCTCACGGCCATTTCCTGTTGATGATTGTCAAGGCTGC
TCATTCTGTGCACTAGTAGGGCACAAAACGCCTTGCTCACAGCCTGTTGGCACGAGGCTG
GGGGCTGCATAAGCGGCCACTTGTTTTGTAGGCCTCCCACATCCGGCCTCACAGAGGCCT
ACCTACATGACGCCACTTGGGACGAGCGAATGCCAAGTGCAGCCCCCAACCAACAGCATT
GATGAGGAGGTGCTTCGTACGTGTTCGATAGGCATTGGACAAGCCTCCGACGATCAAGGG
TTTGGGACTCATCGCGGCCGCGGCCGCGCGCCTATCTGTGTGCCTCAGTCCTCCGAGTGT
TTCTAGATATGCAGTGATTAGCCGAGTTCGTCCGTATTTCAAGCCGCGACGATTAGAAGA
TAATTTCTTGCTCGCAGACCTGCCTCGCGACACAGCTAGTTCTCTGGAGTCACTCAAGTC
ACGATATTTCTCCTTAGCGACATACAATGGCACCTTTTCGGTGCAGCATCTGCGCACAGC
TCTTCGGAACCAGGCACAAAATCTTTGAGCATGCTCTGAACACCGGGCACGATATGAATC
ACTGTTGCCTGGAATGCTCCCGATGGTTCAAGACTGAGGGCGATCGGAAAGCGCATATGA
ACTCATCCATACACGTCAACGTCAAGGCAGCAAAGCCTCAGTCAAACAGTCCATATGCAT
CAGTTAGCCAAAGCAGCCAAGTCCTCACCAATGCACCAAATGTCGTGCCACTGCAGTTCG
GGAGGGTCACATATACATGCCTTTCACGAAATGAGCAAGACGCTGTCTTTAAGAAGCTCT
TGACCTGTGTTCATTCCGTGAAAAGTCTTGCCGAGGAAGGATACACAGTGGACCTTGAGA
AGGGACCAACTACCAAGCCCAAGAAACCAAGACCAAGCCTTGCAGACTTTCGCCAAACGC
CGATGTGGCAGCCTGCCGTCAAGAAGAGACGTGCCGTGGTGATTGACTGCGAGATGGCAG
AGGCTGCGGACGGATCGGATGAGTTGATCAGCCTCTGCGCAATCGATTTCCTGACCGGCG
AGACGTTGGTGAACAACTTGGTCGTTCCCTCGCGACCTATCAAAGACTGGAGGACAGACA
TTCACGGCATCGATGTTTCGAAGTTATACGAAGCAATAATGAATCAGCGGGCCCTCAGCG
GTTGGATCGGTGCTCGACAAGAGCTGTGGAAGCATATCGATGATATAACGATTGTGATTG
GGCAGTCCATATGCTACGACTTCGAGGCTCTGCGTCTCGTCCACACCCGCGTCGTGGACT
CGGCAATGCTCGCCACAGAGGCCGTTTTTCATAATCGGGCTGGAAAGAAGAAGCCGGGCC
GGCGTTGGGGGCTCCAGGAGTTGTGCAAAACGTTCCTCGGAATCGAGATACGCGCTGAGG
GGGGGACTCATGATAATCTAGAGGACGTCTTGGCTGCCAGAGAGGTTGTGCTGCAGGTAT
TGTTGAAGCCGGCGAGGTTTCAGAGTTGGGCGGACAAGGCGCGCAAGGATCTCTGGAAGC
CGAGGGTAGGAAAGACAGTGAACAACAAAGGGAAAGCAACGACGCCTCAAAGTACTGGGG
ATCCCTACATACTTGAGGAATATTGGCCCTCGGACGACGGCCCTGAAGATTACGAAGACT
GGCTGTGGTATTAATAGGTGGTGAATTGGCTGGCTGGTCGATTGCAGATGTTTTGCCGAC
GATGATTGGTATTGGAGAGTGCCTTGGCATCATCTAGATCTGACGTCTAGTATTAGCAAA
TAGTTATACATCATTCTGACTTGTTGTTGGTATTCGTCCAAAGATCAAAAGCTGGACGCT
TGCTGTGAGAAGTAAACCTCAGCTAGTCACCAGCAGCCCGTCGACTCACATCACAGTCTA
GAAGGGCTGTTATTAGTAGAAGCATGGCCTCTTCAGGTTCTGCATAGAATGCTTCTCCGC
CCTATTTTAGTCAAGAAAGATTTCCTGCTGTCTGTGTGCCGAGCATCCGGCGAGTCAGCT
TCGGAACACGCATTTCCAATAACGCATACATACGACCGCAGCTTGATATGATGTCGGCGT
GACTATAACAACCAGTCTTAGTCCATCTTCAAATCTGAAGCGAGTGACCATGCCTTGCCT
GCTCCAGACTGTTTTTATTACGGCCTGAAGCTGGCAACGGATCCCCGAGCAGGGAGCTCG
ATATGGAGAAGTCCTTGGCCCCCGTCTTTGGCGTCTAGACTATCGTTCTGTGACTCTTCG
AGAATGATATTGTGGACGTTCGTGCAACGCTAAAATCGGCGCAATCGTCCAGTTACCATC
AGCACTTAATTCCGCTGTGGAGGGGCCACGATTGAGCTTCTACTGTACATAGCTTATCTG
CAACCCTGCTGTCAAACTGGGATCACGAGCGATGGGGGCTGAGGATTCTCGGACTCTCTC
TCCAGGGGTATCTCCGGCAACATCCGATGTCATTCCACGAAGCGGAGCTACATAGCAGAC
TTCATGAGGGGACAAGATTGGTCAAAAGAGATGAACGAAGGATGTCTATCATAACTGGTT
GGACGGATGAGAGAGCCTTCGTTAGAGGTCTCGATGAATTCCTGATTTCTCATCCGCCTG
CTCAATTGATCCATGCATATCGGACATGCGCATGGAAGCCAGTGGACGATGACACCCGGG
TTTAGGTGCCATTTGAAGCTTAGCAGATGTTATAAGCCGTCCCTCGCCCTGCCCATCAGG
GCAAGGTACATGTAGCATTGCATCCCAGCTGACAGGCGGCGACATAGATTTCCTTCGATT
CCGCCGCCTCGTGTCTTTTCCCGTTCGCACATGGCTGTATAACGCGAGCGCAACAAGAAA
GATTCGAGTGAAGTGAGGAATAGACCGTAAACATGAAGATTGGCTCACCACAGCCGCGGC
CGCAGCCACAGGCCTCTAATGGGGATTATATGTACTCAGACTCACTCCCCGTTGATTACT
CGACCCAGACCGCTCCTGATCCTCTGGAGTTTCCGGATGATGGCGGCCAGGGCGAGGCAG
CAGAGGACATCAACTCCCATTTCACAACACTCTCCTTCCATAGACCTTCGGGTCAGCATA
TCGATCTTAGATACGGCATCTGGGAGGATACATGTCTCGCCCACCTCAAGCTCCTGCACG
CCATCCAGTCCATGAAGGAGGAGATTGGCTATACTGACGGACTGTGGAATCTCTGGGACA
GCCGCGGCAAATGGGCATTGGATGATCTTCGTGTGGATGCCGATTGGCCTACCATTCGGA
TGCTCGAAAGGGCGGACTCGGCGACAGTGACGAAGGCTGGGCATAGCAGATTGCGCGAGA
AGAGATGGGCTCTGTTTGTCGCGCGTGCGGTTGATCGATACGAGACGTGGTGGCATACGC
TCGCGGAGACTGAGATGCTGACGGAGCAGGATATGGCGACGCCTGATCATCCCAAGTATC
AGAAATTTCCCAATGGTCATAAGCTGAGATGGAAAGAAAAGATGCTGCCGCCTCTAGGTG
AGAGTCAAATCAGAACTTGGCAGTCATTTGCTGATGTTTGTTTACTGCAGACGTTCTCAT
GATCCTGCACACACATATTCTCAACCCGCGAGCTTTCCTTGAAGACACCATGCGCCACGG
ATTGGGCTCGTTCTGGGCGGCGGGCATGCCGTGGGAGTTGATACACAAGGCTATTGATGC
CGACTTCAACTACAATGTGTCTGATCAAGCCAAGATCCAGTGGGTTGCCAAGACGGGGCA
CCGCTGGCGGAATCAGGACGACGACATGACCAAGATACTCAAGTGTCCCTTTTGCCCAAG
CAAGAATGAGGTTCCATGGACGACATGCGGGATGAAGAAGAATGTGACAGACATTGAGTA
GGTTCAGATCGGATTACATCTCGCATTTCTTCCAACTTACAACCCCAGATTCACAGGCCT
CATCGGCAACGGATACGGTGATGGAAATTTTAACCACAGGTGTCCTGCATGCGGGAACGA
AAACTACAAAGAGCTCCTATCAGTGTCGAAGTTCGTCTCCGACACGTCTCTTCTGCTAGC
TCGATCCGTGCCGATGCCGGGAACAATACTCGACCCCGGGTCTGGTCGTCCTGAACTTGT
GCCTGAAGGCAGCGCAGGCGAAAAATACTTCAGAACGTTTCCCAATCGCATGATCAAATT
GGAGCTGCGGAGCTCAGTGCTTGAGTTAATCAAACCGCCTCTGGAGCCATCAGAAAAGTC
TGAAAAGTCGAAGTCGAAGGATAAGAAGAAGAAGAAGAAGAATAAAAAGGAGGATCAGGA
GGAAGAAAAAGCCCCGCATCGCCTCAACATAAATGCAGTCAGGGACATGATACAGAGCAC
TATAACCAGCGTCAAGAAGATCCGCAGCATCGATTCAGACAGAGGTCTCTTTGGACGCCA
CCAGATACACACCTGGGCCGGCATAACCATTCGCAAGATGATGAGCCGGTACTGGCAGAA
CTTTTCCCCCTTTGCGCTCGACCTCTGCGCAGCGGTGATGCGACAGGGCGTCTTTATCGA
GAAAATGGTCAACATCGATTGGCTGCATAGTCCGACAGCGAGGGACACCATGACACGGCT
TATTGTCAAATACGACCGGTTCGTCCAGATCATGCAGAAGCATCCGGGCAAGGTGGTGGT
GCCGACGCTTGATGTCGATTTGGCGTGGCATACGCACCAGCTTACTCCTTCGCACTATTA
CTATTACACGGTTTCGAAAACGGGTCGATTTGTTGATCACGACGATAAGATTGACGAGGA
TAAGCTTAGTCGGTGCTTTGAGTGGACGACCAAGACATATCAGGACATGTTTGGGGCTGT
ATACAGCGAGTGCACATGCTGGTATTGCGAGAGTGAGTCGTATATCCCTCTGGCCCAGTA
ACGAACATAAGACGTGCTCAGTTAACGGTCGTCATAACAGCCATTCGCTCCTCGCAAATA
TCGGGCATAGGCAGACTCCTCGGCCTTTCGTCAAATGAGAAGCTATCAGAAGCCTTTTAC
AAGTCTAAGGCAACCGAAATGTGTCCGCCAGACAAGTCGGCTCACATCTCTTTCCACAAC
GCCGTCAAGACGATCGAAACAGCAGACCGGAAGAAAGTCACTGCAAGAGCACGGGCCCGA
CAGCGCCAGTGGTTTGAACAAGAGTATCAGAAAGCGGCCAAGAGGTCGGAGAGAAAGGGT
CGCCCGATGCCAGCCAAGGAAGAGTACTTTAATAACTGGGGCGCTCAGTATACCAGTCAG
TCGTTCTCCTCTACCTCTCTTCTTTCCACAACTTCATGGGAGGCTGACGTTGTGGTCATC
AGTGTATGGCCCGTACCCTTTCCCGCCATGGTTTGCTCCTGGGTTGTACTATGGCTGGGA
TCCGTCGACTGTCCACAACGGCCCAGGAGCGTGGGCAAATTGCGCTGGAGGATCGTGCGG
GAACGGAGGCATAGCTGCTGGTTCCTGTGGAGGTGCTGGAGGATGCAATAATGGCAACGG
AGGGGTACGTAGCTTCTCTGCATTGCTTTTGCTATGAAGTAGCATCTTCGCAGTTCTAAT
CAGTCCTTTAGACATGCGGATCGAGCGGTGCTGGATGTGGTGGAAATGGTGCAGGAGGAG
GAGGGGGCGGAGGAGGAGGGGGATGTGGAGGGGGGGCTGGTTGCGGTAAGTGATCAGCTT
CGTAATTTGTCTTGAAGATGATGCTGACGATGATAATCAGGCGGCGGTGGCTGTTGAGGA
GCCTCTTGGGGAACCGTTAACATACAGCCGCGATTGTGTGTGTTGTTGTCCTTCAATCTG
TGGTCTTTTGCTTCCTCCGGGAAACCAATCTCTCCAGCTAAATGGTGCCATAACATCGAA
ACAACCATCATGGTATAATATGTCTATGTGTTCATCATTCCGGCCGGACACAAGCTTGTC
GTGAAGCGCCAACACCAACCCCTGATTCCAAGCCTCAATGTAAGGTTTGCGCCGTGTAGA
CGCTGACGACGTCCAAATTCTCCTCACTGAACGCTCCAAGATTCGCCAACAAAATATTAA
GCGTGACGCGATGCGTTCCGCCACAGGCACAGCACGGTGCTAATAAATACGAGGCCTGGC
AACTTTTCAAGGGAGGCTTAGACCCCTGCAGGCACCAATCCCACAACACGACCCCCGTCC
CCCCATTTCATCGCGCTCGGTCCTTGGAAGCTGCAACAAAAAAGTTGCAGAAGGACGGAC
GACCGAGCTGAAGCAGCAACGCATCGGACTCCATCATGTGGCTGCCCAGGGCTGACGATG
CCGGGCCTGTTGCTGCATTCGCCGGTGCGGCGCTGCTCTCTGCAACGCTGGCGCGATGGT
TGTCCTCGCCAGAGTCGGAGATGTATTCGGAGATGATCTCCTGGGCTGTTCTGCCGGCTG
TCATCAGATATCTAGATAAGCCACAACCGAGCAAGTCGCTGAAGAGGCCTGTGGTCGCTG
GCAAATCTAGGACAACGTCGTCGACGACAGCCATGCTGTGGGGTTATGCTGCCAACATTG
CTGCATATACGTTCTTCAAGACGGAACCTGGCTTGATCCAATTTATTGTGAGATTCGTCC
ATGAAAGGGAGTCTGAAAACAGTGGACAAGTGCTAATTACACCAAAAGCCTGCATTGACC
CCATTGCTACTCACAATCAAGAGATATCGCAGGTCCAATACAGTCCTCAAGCCTCCCGAG
CTGATTGCTCCCCTGGTGAACACATACTGGGGTCCCATCCTGGCCGGTTCGTTCTGTGTC
CTCACCTTTTCAGACTGGAGTATCCGAGATTTGCTCTTCTGCATTGCCCCAACGTGTCTA
CTTTTCATTGTATATACCGCTCTTTTACCAAGAGTTGAGACACTTGCGCATCTCTCGTCC
ATCAGCCTCGACAACATCATTCGTCCTCTTTCTATACGCGTCGTCATTCTCCTGCTATGC
ATATGGGGGATTGACACGGTGTTTCATGGGTTGACCACGACTGTCTTGACCAGTACAGTT
CTTATCGGTCTTTTAAAGGCATTGTCTTGGTACTTTATCATCCAGGTGGTAGGTCTTCCC
TCGACCATTCAATCTGACTTGGAGTTTTCAGATGACTGATTCGTCAATGCCCAGGCTCGA
GATGCCTCTTGGACTGTCGCGCCCCTAATCATCACCTTTAGCATTTCATTTACGCACAAT
CCAATCAATGCTTCGTCCGATTTCCAGGCCATGACCTACGTCTTGGTGTCCCTCATCACC
CTCGCTCAATTAATTGCTCTCCTGCCGAGACAAGCCAAGTTCAGGCTCGCCCTATGGGCG
TTTGGTCTTGCATCATTGATACCCCTTCTGCTAAACATCTGGTTGATCTGGGATGCGCAA
CAGTCACCAAAGGCTTTTGGCCCTCAGAAAGAGCACCCCGTGGAGAGCCTTGTGCGGAGC
GGCAAGGCAAACTTCAAGAGTCTTCTCCAGAGACAGTCTGGGTCATACAGAGAGACTGTC
GAGGAGTACCGGCGTCGATATGATGCCGCGCCGCCTCCGGGGTTCGAAGGGTGGTATGAA
TTTGCGCTTCGCCATAAGTCGCCCATCATCGACGATTTCGACGCCATACATCATGCTGTC
TCGCCTTTCTGGCAGCTCAGTGGGAAACGAGTCAGTGAGACGTTGAACCAGATTCAGTTT
GCTCAAAACAGCGAGATGTGGTTCTGCAGCGTTGATGGTGCATCTGCCACGACTGAATGC
ACTCATGCATATCGAACTTTCGACAGACATCTCAAGTTCTTGTTTGATAAGCTCTTCCAG
GGTTTGGGCGGCGCGCTGCCGGACGTCAAGTTCCTCGTCAATCATTTTGACGAGCCGCGG
ATATTGCTTCCGACATGGGGAGCAGAAGAGGCTCGGAAACATCCGCAGTTCAACATCACC
AACCTGTCACGGCGACCGATTTGGGACGAGATTACAAAGTTTTGTGACCCCAGAGGAGAA
GGCAACACGGCAAAGGCCAAGCAATCTTCGATACAGACGTTTGATCTACCGTTTGTCACG
GATCAGCCTTCTGCAATGGATTTGTGCGAGCATCCAGAGTATCGCAACATGCACGGCCTT
TTCATGAGCCCCGTGTCCTTTTCCTTGGTGGAGGGGCTTGTCCCAGCTCTTTCGACCGGC
TCACCGTCAACAATGGGAGACATCTTGTTGCCAAGCCCTGCATACGTTGAAGGAGAGTTT
ATCTACGACGATTCAAAGGAGATGGGCTGGGACCAGAAGCGCAATAACCTCTACTGGGCC
GGATCCACGACCGGCGGTTTCGCTACGGATGCGAATTGGTCCTCATACCAGCGTCAAAGG
TTCGTGAAGCTGGCGCAGAACCTTGAGCATCGGCAGTATGACTATCTGCGGGAGATTGGG
GGCGTCATCCAGCGCGTCGCATCATCGTTCCTGAATGGCCGACTATTTGACGTGGCATTC
ACCAGAATCTTCCAGTGCGAAAGGAGGTATTGCAGAGACCAGAGGAGATTCTTTAAACCT
GCGGGCTGGGCAGACAAAGACAAGGCGCTCCAGTCACGCCTCGTCTTTGACATTGATGGG
AACGGGATTAGCGGTCGATACTACAAGCTGCTGGCATCAAAGTCGGCCCCCATGAAGCAG
ACGCTGCTCAGAGAGTGGCATGATGATCGCCTTGTGCCCTGGTATCATTATATCCCTGTT
AGTCAGAGCCTGGACGAGCTTCCGGAGCTGGTGTCTTACCTCACGTCTACTGAAGCTGGA
CAGAGACGGGCACGAGAGATTGCAGGGCAGGGACGGGATTGGTTCTTCAAGGCGCTGAGG
GAGGAGGACATGGCGGTTTACATGTATCGCCTGTTGTTGGAGTTGGCGAGACTGCAAGAT
CCGAGCAGGGAGGCGGGCTCTCCGTGATATTGATGACATTTCATTGGCTCTGTCAATACT
AGATTTCTGCAATAGATTGGATGATTTCCGTTGCAAGTTATGGTGGCTCACTAAAAGTGC
CTTATATGCATGTGGTTAGAACATGAGGCCATGCCTCGTCAATGCTACCTAATCTGACTC
ACTCATACGGCTTCATGTTATTGAACAGGACGATAAACTGCCATCTTGCGGACCAAGACT
CTACATGTAATCGCCAGATACATCACACAGTCATTTCAAAATGGCCTCGTCAGCAAATCC
CAGCGCGCTGCATCCCTTTCAAGCAGCCGCCATCGCCAACATCAAGGCCCAAGCCCTCCA
GCTCAAACCGGACGCTCTCGCCAACATCTCCCACATCTTGCCCATGTCCAACATCCCGAT
AACGAAGCTCGACGATATCCGAAAAAGTATTGCTCAACACGCCCGGGTTGCACTGCATTT
CCATCCCGATCGCCCGTCTCGCAGCGGCCGTACCGTCGTTGAATCTCTTCTCGAAGATGG
AACTTACCGGAACCAATTTGAAACGGGCATTTCAAACGGCCTCGTTGCGACGCAGTTGGG
CGGTGCTCGCGATGAATGGGAGCGAAGCCTCTTTAGCGGCGCATATCACGGCTTCACTCG
CGATCCAAACACAGTGGATGCCTTTGATCTGTCACTGAGGCCCAAATACGGTGCCTTGGA
TCTGATGCGTAATTCTGATGGTCCTGCACCGCGATTTGGATCGTGCTACTTTCTGCTTCG
ACCCGAGGTTTCTCTTCGGTCTACATTCACGTTTGGGGGCTCACAGGCTGCGCCCAAGGA
CAGAGGCACGATTGATGAGTTTGATGCAATCTTGGCTGCTCTGCTGGAGGAATGCTTCAC
GAGGGACGCGGCGCTGGGGGTGCAGAACGTGAGACCCAAGCAGATGGTGGGCTATATCAA
CGCTCTGAGAGAGTCACCACTCGTTGAAGAGCACTACAAGAGAATACCGAGCCGCAACCT
GGACCACTTGATCGAGGCGCAGATCCATGGCGACGTCCTTCTCTCGCGCGATGTCGAAGC
TCTAGTCGTTGATCCATCGTTTTTCAGCCGCGGCGACACCGGTCCCCTACTGAGAGCGCT
GGGCGAAACGTATGGATTCCCGGTCTTTGTGCATCACGGATTTCAGTTGTCGATCGACGA
CGTTCCGGATGACTTTCGGGGCCCTACGATGCCTTCTTTGGCGGCGAGGATTGCGTTTGA
GGGGGGTGTGGATGTGCAAGTCGTCGGAGAGGCTGTGAGGGATGCGGTCTCTGGTGGGCA
GCTACTAAGAGACAGAGGAACTTTGGCCGAGGTCTTGCAAGAGCTGAAGCTCTTGTGGCA
TGTCTTGGTTCGATATGGGTGAGGAGTTCGGATTGCTGAGCCGGACTTGGATTTCGAGGT
ACACAGTAAGGAAGGCTCAAGTGACGGGAGCGGAGTTCGGGTATCTTGTCCGTAATTCGT
ATACATATGTCCCTGTCATCAGGCAGATAAAGTGAGCAACAAACATCTGAAAAATAAGCA
CCAGAGATTTCGTTCGATCCTAATCATCCTCCATCACAACTAATCACGGCTGCCATGATT
CAAGTGCTTACTCATGCCCTTCTCCGCAAGCCCGCCCCCCTTAACGCCTCATCTCATGGC
TGATAACCCGAAAGTCAATTACACATTCCATCACTCTCGGGCTCCTCACCATGAAACAAT
CCATAGCAGAACATCCAAGAAGGGGCAGCAGTAGTACTGTATCAATTCTGTCCGCCGAAT
GACTCTTGCCGCGCGGGCGCTTACTCAAGCCTGAACCCCCTCCTAGAAGCATTTCAGTTT
AGCCTCGGACTCGTCGGGGTGGGTCAGAGGATTCTTTGTTGGAGCTCCCCCTAGTCCGGG
GTTTTTCTGGTAGAAACGGCCAGGGGATTCGTCGTTATTGTGGTGTTTGGTAAGCAGTTT
TTGAAGATTCGGAAGTCGGACAATGGCGATGGACGTTAGCACAAGTCTACGACGTAACTC
GCGTGCGGGAGCTGTCGAGGAGGAGCGGAGCCTGGGCGGAGTTTGGGACTCTTATCTCAG
AGGTTTGGACTTTCTTGTTTCCTCAGTTTCTGTAATTCAACATCCTTATTCTTCTCCTAC
CAAGAGTGCTGTAGTTAGCTGTTCTGCTCCATCACCAAGCCGTGGCTTCGGGTCGGCGAC
AGCCCGTTCCTGGATCGCCGCCGATAATGGCTTCCTCTCTTGAATCTCTATCCCGGGGCG
AAAATGGCTACCGCTATGATACCATCGCCGCTGCGAATCCCTCTCAAAGCGAACCGCCCT
CGCCGTCACCGTCGCCTCCTCCCCTTTCAAAGCCGACGGTCCGACTCCTAGCCCCCGATC
TTCAGCGCGGCCTGCTGATGGCCCTCATGGCCATGGATCACGTCGCTCTCGGTCTGAATA
CATGGCAGCATGGAACGAATATCGATGGTGAGATGGATGGTCTAATTGTTCGCCGTTGGA
ACTTTACCACCGCTTACATCGTTCGCACATTGACGCATTTCTGTGCTCCCGGCTTCACAT
TCTTGCTCGGCATGGGCGTCGTCCTGCTCTCTCAGTCTCGCACACGGCTCGGATGGTCGG
CGGGCAGATTGATGCAGTACTACGCCATGAGAGGCCTCGTTCTGACGGCGGTGACGACTG
TGATTGGATGGTTAGCGTCAGGGGGGCGGATGTGGTTCATGAATGTCGTGCTGTTCTCGC
TAGCAGTCGACTATGTCCTAGCGGGAATGATGTGGTTGCTCATGGATCGGACGGAGAAAC
GGCTTGCCGAGGTCTTGGAGAGAGTGCTTTTGATTCCAGATAAACGTTCGGGGGCTGTAT
ATGTTGCGGGGGTTGCGGGTGATGAGGATGAGGAAGGGGGTGTTAGCCAGCCGTTGCTGC
TTGGACGAAGGCATGCTGCCAGAGAAAGCGAGAGGGCTGCTACAGCTGCATCGTTGTCGT
GGCATATTCACACTGCGGCGCTTGTCATCCTCAGCGTCATCACCATCTGGTGGAACATCT
GGCTCTCTGAAGACCACGGCCATTGCAGCCTCGAGACAGAAGGAGACGGTTCGGTTTCGG
CCCAGTTTGTCCCGACATCGAAGCATCCCTTGCTTGCCATCTGGTTCTGGTATGTCCAGA
GCGAACATGTCATGTCCGGCTTCCCCCCTATGGCGTGGCTGTCCTTTGCCATTCTCGGCC
TCCTCTACGGCCGCATCCTCACTGCTCGAAAGTGGACGACGTCTGCCATTGCCATTGGCC
ATGCCTCTGCAGGCGCCATCTTTTCCATCCTCTTTGTCCTCACCAGGCTATTGCGTGTGG
GCAATCTCTCAGAGGACTGTCTGCATACTCCCGCCCAGGACAGTCAGGGCCCTGGCGAGA
ATCCTTACCTTGCCTCGCCAGCGTCCTTCTTCTACATCATCAAGTACCCCCCTGATGTTG
CCTTCTGGGCCTTTACCATGGCGGGCAACTTGTTCATGCTCGGAGGATTTACTGCGATCC
CCGCACACATTGCGAAGCGTTGTGGGATGCTTTTGTCTTTTGGCACGTCGGCGCTCTTTT
TCTACGTGGTGCACCTGAATATTGTCATGTCTCCTCTTGGAACACTCATCAAGGAGGCGT
TTGGCAGCGAGGCTGGACATGAAGACCCGATGCACCCGGGGAGCACCAAGGGCATCACCA
ACTTGTTTGGTTACTTTGCGCTTTGGTTCTCTCTGCTACTCATCATGTGGCCGGCGTGTT
ACTATTACAGCCGTTTCAAGAGCACGAGACATGCAGACTCTTTGTGGAGGTTCTTTTGAA
AGCGCGTAGCGGTCATTGAAGGACAAGATGACATAGTCCAAGGGCATATATGGTAGATTC
ATGAACAATATCTAGAGAAAGTATATCCACCTGCGCCTTATATATGCAATTCGTGCCATG
AAGAAGAAGGGAATGCGCTCGAAGTATGTATATCGTCAGGTGTTCGTGATTCATTATTTG
CGAAGTCCGTATCGCTGGAGCCAGCTGCCCTCCTTCTTCGCCCCCTTCTCTCGCACGTTT
GTGTCTTTCGGTAGGTTCTGCCTATTCTGCTGTTCTCGCTGTTCTCGCTGTTCTCGCTGT
TGCAGCTGCTGCTGTCTCTGTAATTGTAATTGCTGCTCCCGCAGTCTCTGCTGTTGTTGC
TGCTCCCACTTCAGCTCCGCTCTGCTGAGCGTCGCAGCCGCATCCCAAAAGTCTCTCTTC
TGAGCGACGTCTCTAGGCAACTCTCCTCGCCTGTTCCTCAGCGTAGGGTTTGCCCCCAGA
TCACGCAACGCGCGGATTACTTCTCTTCGTTCGGCATCTCCGTCCTCGGCAGAGCGGGCG
GCGTAGTGAAGCGGCGTTCTTCCGTCTGTCGTCTGGCAGTTGGGGTCGGCTTTGCCGCGC
TCGATGAGCATCTCGACTGTGGCGGCTGATGCGTAGCGGGCAGCGAGGTGAAGGGGCATG
CAGCCTCCGTCAGCGCGGGCATGGACGTCTGCGCCGTGGTCGAGCAAATACATTGCAACA
GCCATGTGATCGCGTTCAACAGCAAGGTGAAGAGGTGTTAGACCGTGAGGATCGCAGGAG
TTGGGGGGTGCTTGACGCATGCAGTTGGCGACGGTTCGGACATCTCCCTCCCATGCAGCG
TCTAGCAAGATATCTTTCGGGCTTGGGAGCGTACTGGACTCATCAGGTCCTGCTGTAGGA
GCGTTGGTAGAGGCATGGGACGGAGGCTGTTGCTGCTCGACAGAAGGCTCCGAATGGGGG
GGTGTCGGTGGGTTTGTGGAGGCTTTCGGAGGGTTAATGGGTAGTTCAAAGTGTTCTCTA
GTCTTGGGAGATAGTTCAGGTGATGGAGGAGGTCGGTTCGGTATTGAAGTTGATGGCTGC
TGCATTGGGGCGTGTACTGGTGGTTGTGGCGCCGGGTTTACATGTATCCTCGACTTTTGT
TGAGGGGGAGATGGTGCATTTGGTGTGGCTGTGCCCGTTGATGAAGGCGAGGATCTTTTC
AAAGCTCGACTGTTCTTTATGTTAGCAGAGTTACATACAGATTGCAGGGGAGATGAAAGA
TGGACTCACGCGTAGATATTCGACATAAGGGTGCCCAGCTGCAATAACTGCTGCTGCAGC
TCAGCATCAGCGGCCTTGATCTGCTCCTCGCCCTCGTGCTTGTAGTTGTACGAGTGCCAG
AATCCCTCCAAGCGCCCAAGAGCTGTGCCATCCTGCTTGGCAGCTCCGGAGAAGCCCGCC
AGCAGTTTCGTCATCTTCTTCAATGTCTCACTTGTGCTGTCAATGGCTTCCTCGATGTGA
GACTTGAGCACCTGGCCGGTTGCATCCTCAATCAGGTCCGGGCGTGCCTCGATGCACTCC
TTCATCTGCTGGATCGTGTCCCGCGTGGTGGAGATTTTGGAAGTGAGGGCGCGGATCTCG
TCGGGGGCGTCGTTGACGTTGTTGAACCATTCGACCCATTCTTTGGCCTTGTCTGCGTGT
TCTGAGAGTGCGCGGATGCCCGCATATGTGGCGAAGGAGGTTGGGAATTTGCTGAAGAAG
CTGTCTGAGCCTTTGCGCTCGTGTCTTGTGCGGCGCAAGGGCGGATTGGGCGGCTGAGCA
GAGTTGTGTTGGGGGTTTGGATGGGAGTTTGCGTTGTAACCATCTACAGAGGCCGAGCGG
TGTCTATCGGACGCTGCAGAAGGCCTGTGATAGGGAGAGCTGCCTCTCCTAGTGGGCTGC
GGCCTATTGTTTGATGACGCTGAGGGCGGATATCGTCGGGCCTCTTGCCTGGCCTCCCTT
GAAGAAGCGCTCCATTCAGACTTGTGTGCAGAAACTGGAAGCGCGCCAGCCGCGACGGGC
GGTCCATGTTGTCCCGGTCGATCGCGCCGCTCACGATCGTGACTGTCGCTTCGTTGCGAT
CGCGAGGGAACGGGAGACTGCGGCATGTCGTGGTGCCGCGGGACTTCCGAGGACGAATAT
CGACGCCGAGGCGGCGATCGGGATTGGCGACTGTGGTGACCACCTGCAGCGCCCGACGGT
CTCTGGCGCGAGTGAGGAGATACAGATGACCGAGACGCAGACTCTCTTCGTCTGTTGGAC
GACGATACAACCGACTTGTCAAGATCGTCCCGGTGCGGCCTCGAGTTTTTCGTCAGTGGT
GGCCGCTGAAGCTCCGAAGGCCGCCGCTCGTCGACGGAAATCGACGCCCGGCGACGCCTG
GGTTCGCCGGATGGCTTCATCATGTCTTTCTGGGCATCGTCGCGGCGGTTTCGGGAGAAG
AGGCTGGAGCCCATGGCCTTGACGGAACTCGATCTGAAGGGCAGCTTGCTGCGGGACATG
GTCTCGGCGCTCGCATCTCACGGCGGTGTCGGGGATGGTTGATTCTGGAAGAGTCTCGGT
GTCGTTTGTCGGCTGCTCTAGGTAGCGATGGGAGGTAAATAGCCAGCCAGAGAGACAGAG
GTCATGGGGAAGGGGGGTAATGGAGGGGGGAGATGATGAGGATGAAGGCCTCCAAGCCCT
CTTGACTCAATCAGCTCCAGCTCATGCTGGAGAGCCAGAGTGCAGCCTGCTACCTTTCAG
AAGCGCACGAGGACGCAGTCGGCATGACGCTATGAGCACGAGGCCAGGCTTCAGAGGTGG
GTGAGACGATGGTTCTAGTGTGGGAGCGGCCAACCAGCCACAGCGTGGCTTTGCAAAAGT
CGAGCTTGCATGGGGGCAATGCACGACAAGACTGGGCCTGGGATCTTCTGTCTTGTTCGA
ATTCTAATAATTTGGTGACGAGCCGATGCAGACGAGTTCCTTGGTCCGAGGGGGGGGCTT
GTACGTGCGTCGCTTTCGATGAAAGGAGTCATTCTGAAGGCTTCCCTGCTGATGGCCCAC
GTACAAGTCCTGCCGCTTGGACATGATAGTAAAGCTACAGCACCAACAGCAGACAAGACT
CGAGTCGCTCTGCAGGCTTCTCCAACATCAAATACAGGTCAGGCAGGCCAAGGCCGGCTT
TGCGAAGCATCGGTGTAACATCGTCTAGGAGGCAATTGGGCTATTAGGAAAGTGTAATAT
CCAGATGCCGAGGATGTTAGCTATGTATTCGCTCTGCCCTGGACGGTTTAATGGTGATCG
TGTAACGCCGCTCCCTTGGAATGGTGATGATGCAAGATGCGCGCATCAGAGATCACATTT
TGTGCGAATCAAGGAACTCCAGTCGTATGGCGCCATGATCATCAAAGCTCTCTCTTTGAA
GCCCTTGGGGGCCAGAGCTTCCGCTTTTTCCCGCAGTTGGTCCTTACCGAGACAAGCAGG
CTTCAGCCTCTTTGCCTGACAGCTGTTTCTCTGTGGTTCGTTCTCGGATGATCACAGCCA
CACTTGTCTTGATGCGGCACCTCACTGTTGGCTGGAGGTGGGCTTTGTTGACTTTGGCAT
CCTCCGACACCGTAAAAGAGCTGCCCATTGTTGTTGGAATTCCGAATTTGGTGATCATAT
ATTATCTTTGAGTCCCCATATAACCCTTACTATTCATCCATCAGGTACGGTAGGTCAGTT
CCAAGTCTTCCGGATAGGTAGGTAGGTATCATTCAGCCGCTGCCGATTACGCTTCGCCAC
CGCACGCTACCCTGGAATCTGGCCAATGTGATGGCAGCAGCTTTCTCAAAGGAGATAATA
TCGAATCACCAGGTTTGCTCTAGAGTTATACTGAGATGGAAACAAGGTTCTTTTCTTTCT
CGGAGCACGATGGTCAAAAGGTTGGTGTTAACCTACACTTGTCGCCGCTTAATGGGGTCT
GTACATCATGGGTATAGCCGTCTTTGTCTGAAGAGACCGCATATAGCCTGTACATGATGA
AAAAACCGGGTCTCAAGGACGAATCACAGATCAACTCTCCTCCAATACCCGAGCAGCCTG
CTACAAATGTCACTTCCTGTCTACATCTTCAATAGCCACATATATATTGACACCTGAACT
TTGTCATCGCCTATTGGTGCTGGCAAGCTGGGCGTCTGAGAGATCAGAATGGCATCATCT
AGGGTTATTCGGTGCCCCTCAGTTTGGCGACGATACATGTCTTCAACTGCCCAATACTCC
AACGGCTATGACAGTACAATTGCCAACCTGAGGCTAGATGGAGATACAACTGTCATCTAT
CAAGGTAGCCCATCCACTACTCAATATACACATGTCCCGGCCCTTACTTACTAACACAAT
GCAGGGTTTACTGGGAAAGCTGTAAATATGAGACCCCGCTCACAGCCCCGAATGTCATGC
TGATGAGGAGATGCTGCTTCAAGGCGACCGCAAATGCCAAGGACACCATTGCTTATGGCA
CTCGCATTGTAGGCGGAGTCTCGCCTGGCAAAGGGGGTTCCATCCACCTCGATTTACCAG
TCTTCAATACCGTTGAGGAGGTGAGAGCTGGAACTGTCATAAAACCATATCGTTTTTCTA
ACACTGCTCGCAGGCCATGAAAACCGTCCGGCCTCATGTGAGCGCTGTCTTTGTCCCTGC
CAGATTTGCAGCCAAAGCCATCATGGAATCAATAGAGGCCGAAGTCCCCCTTGTTGTTTC
TGTGGCAGAGCATATCCCTGTGCATGACATGCTACGGGTCCATGAGATGCTTCGTACTCA
GAGCAGGACGCGCTTGGTAGGGCCAAATTGCCCCGGGATCATAGCCCCGGAACAGTGCCG
TGTCGGAATCATGCCGTACAAACAGTATCGGAGAGGCTGCATAGGCATTGTCTCAAAGTC
GGGCACTCTGAGCTATGAAGCTGTTGGGGCCACGACTGCAGTTGGGCTCGGACAGAGCAC
AGCGTTGGGTATGGGGGGTGACATGCTTCCAGGTGAGACAGCATATTCATCCTTTATAAG
TAGATTAACCTGTAGAAGTCGGCTGACGTCCTGGGTAGGTACTACCTTGGCGGATGGCCT
GAGACTCTTCTTCGAGGATGACGAGACCAAGGGCATCATCGTGATTGGAGAAATCGGCGG
AGAAGCGGAACTCAGAGCGGCCGATCTGATCCGGGAATATCGCCAATCAACGCCCAACCC
CAAACCAATTGTAGCAATGGTGGCTGGGAAGACGGCTCCACTGGGAAGGACCATGGGCCA
TGCGGGTGCTGTGCTCACACCCTGGGACGTGCCCGCAGATATCAAGGCCAAGGCTCTCGA
GGATGCCGGGGCGGTGGTGGTGCCGCATCCAGGAGTTATGGGAGTGACCATGAAGAAGCT
GCTCGAGGTTCAACTATGAATAACTAGATAACGAATAATGGCATGACAGAAAAACATGAC
GTGGCAAGCAAAAGACAAGAAATGCATCAACACATGACAACACATGACAAGAAATAAAGA
ACCGGCCAGAATACCCATGCCTCAACCACCTGGACCCCTTTTCCTCTTGATTTTGTCGTG
AACTTCGTCCATATGTCGTTTGACATTGTCCGGCCTCTCCAGTATCGCTTCGCATAACTT
GCACTGCTTCCTGATCGGCGTACGGTTGGTCTCCTCGGCCCATTTGACGTGTCTGCTCCA
GATATGCTTCTCAATCTCCTTGTTGAACTGTGCGCGGTAAGTACAGCCTTCAGGCTCTTT
GGGACACTTCAAAGGCTTGGTATGCTTGCCACGATGGCGACTACGGCATCACCAAGCGTT
AGTGAATGTCTTCCATGCACTCTGTGCTCGACATCATAGCATGGGTAGGTATCATGGCAT
CGTCTCCACGAGACGAAGGGCAATAAACTTACTTGAGTTCATATCGCTTCTCGAAAGCCC
TGTTGCAGAACTCGCAGACGTACTGCCGAGGAGAACCAGAGGCCGAAGGTGCCGAGTCCA
TGCCAACCCCTGAAGAAGAAAGGGGCTCGGTCGAGGTACCAGTAGCTGGCGGTTCAGCTA
GAACTCCACCGCTGAAATCATTCTCGCAACTAAACTCAGAAGAATCGGACATTGATGAGG
AATTGGGAGATGTTGAATAGAAAGCGTCTGTGTGATCCTCCTCCGCGTTCAAATCATTGC
TCACTCGCGCCTGATATTCCATTTGCGAGCTGCCATTGGGAGTCTAAGTCTCCTTCTGGG
AGCATTGGACCTGATACGGAGAAGGGCCAACATTAATATCCATGCCCATGACGAAGTCCA
TCTCAGCTGACATCTCGCCAACCCCTGGAGGCGTCTCCGTAGTAGTACCCGTGTGACTGA
GCAGTAGGCTCGGGTCGATTGTGGACCCCTGGGAGAGGTCCTGTGCGCCGTATGTAATTT
GGCTGATTGGTAGGGTCTCAAGCATCGCACCGGTGGTGTCCTCGCGTGGTAGCTGCCATT
CTTCGGCTTCGTATCCTAGCATAGGATTACTGGCGGCGGCCTTGAACGGTGGGCTGCCAT
CTGGGTCCATTCTGGGCAGCGGCGATATGCTCTTTCTAGACACGGTGCTCAAGCGTGGAC
ACCCAGATTCCGTTTCATCGACGTGCGAGAAGGAGCTTGCTCAAGTTGCCAATCACGGCG
ATATTCTGATCCACCTCCTCGGCCCCTGTTTGCTCTGCACTTGATCTCACGGAGTGGGTA
AATGAAATCCACCCCTTTCAAGTGCCACCGACTAGATGTACCAGGGCCACTGGCGTGGGT
TTGCTTTCCCGGAAGGCGTACTGTGATGCTCCAGCTGGTTGCGTGCCACACCATCTACAT
GTACCCAGCGGTCTTACAAGGACGGCTCAGAGGAGCACTGTATTCCCACCGAGCTCCGAA
TATAAGTTTCTTTCGAGCTGTGACTGGAGAAGACACTGTGAGGTAGGCTGACGAGGGGGT
GGATGTTCAAGTCAGCGTCGACTGAAGCTGGAGATTGAAGTCCAAGGCTTGTATATACCG
TGTATAATATCCCTTGATCAAGCAGACGGGGGCTAGTCGAAAGACGAGATATAAGAGGCA
AAATGCTTCCACATAGAGTGCGAGCGTCTTGATGAGACGCAAAACGAAGGTTTATCAATA
TAGATCCGCTTGGCTCTTGGCCATGCCAAAGTGGCTGCTCCGTACGATATGACCACACAA
TGATCTTTAGTCGTCGACTAGACTCGCGTGGGAATGGGAGTTTCGAATCCTGGCGGGCGG
CCGACGATCATAAGTATTCCAATCCCTGTCCTAGGGCGGAGTCCGTGTACGATTTGATAG
TGGAGTCGCAGTCTGCGAGATGAGGGAGGACGGCGTGTGCTGATAGGTTCAAGCCGCTGT
TTTGGTGCTGAATTCACCCAGCATTGTGTGAACCTTTCGTCTACCTTCCCTGGAAAACGA
TCACTTGCTTTGTCCAATAGCCATCAAAGGTCTTGCGTTATACCTTAGAGCTAGTGCATA
TCTGCCCAACTTCTCTTCTCTCAGAGGGGAGGGCTTCTACTGTACCAAACCTTTGATGTT
GGAGCTCTAAACGAATGACATGTGTGAGCCTTGTTTGTGTGCCTTTGGCCAAACGCTGGC
CAACACATGGTAACCCTGTGAGCCCTGCACGTCGCTTGGAGACTAGACGCCTGCAAGGGT
TCCACGCTCACAATCGGCCACCCACAGCTTGTAGACCACCCGCAGACCTGTAGGATCCAA
TGGGAGGGATACACTTTATTCGACGGGGTTCCCCCAAGACCCATCACAGCCTGGTTCCAG
CTTGTCGGCCGCCCAAATGTGTCTGAGACGCAGAAAGGTTACGGGGTCACAGCGAGGGCG
GCCCGCGGGCTGACAGAGCAGCAAAGTGTGTGTAGCACTGCATCCAATGATAAAGCGTGT
ATCGCCGTGTTGGTCCAGAAAAAGTGTATGAACTCAGAGCAGCGATTCGCCTTGCCGCGC
TCGAAGTTGCGTACAATGATGCCATGCAACAGCTGGATTGCCGAGCCACGTTGCTGTAGG
ACTTTGGGGACTGTTTCGAGTGGTGTCATACTGGGATGGAAGCCGAACAGCAGCTTGGAT
AAGAGGATGCCGATGAGGGGAAATCTTTACAAATAGAGTAGGGTCGGATGTCATTTCTTG
ACGATTGACCACCTCAGCACAGCAGCATCATCTGCTTCAACAGCCACCATATTGCCAATC
ATTCGGCGACGTGCCAGAAACCACCGGTACGCAAGAAGACAGTCTTTGAGGAAACACTCA
CTCGGCTAACGGTCCTTCGAAAGGTGCAAAGCCCAATATGCCCAAGCCAATTCCACTGCG
ATGGAAATTTTCCCGCCGCTTCTATGAGCCTATCCTCCTCGAGGTAGTGTTAAAGAAAAT
CCGCCCGCCCGACTTTTCCGAATCTCAGCACGCGCCCAACACCATCAGAGACAGCAGCGA
TCGTGCGGAGCAGACCTTTAGATGCTTCGTGAATAGACTCGCGCAGGTTTGCGATAACCT
GCGAGGAGAGAACGGGGCTACCGTTACGGGCATTGCCGTCCTGTTGGAGCCTGAGGGTGT
TCACTACATCATTGGATCCAACAACCGGAGCGCAGCAAAGCTGCATGACGTTGGAGTCTT
TGTCACGGAGTTGCTGAATATTGCAGCCAGAACGACAGATCAACAGGCGGACGGAGGTCT
GCAAGTGCATGGAGAAGCCCTGTGGCACATTCTCAGGTTTGACGAGAATCGTGTTCGATT
TTACCTGACGAGCACGGTAGAACATTTGCAGTCGTGTATTGATGATTACGATAGAAAATA
TGATACAAAGTCGTTGGGTAAGTCTCGTCCTGCGTCGACTTTTCTGCGGACTGAAACTTA
TCTAGGTATCCTTGTCGAGCCAGCAGCGGAAGCATCGAAATTCAGAAGACAACTCTCCGA
ACTGACGCGGCTCGTCAGAATCGCTGACGACAGAACGCTTGACGAACGCGCATGTACGTC
TCTTGAGACTGTAACCATCCAAACAAACCACTAACAACATACAATATCCAGACTTTGCTG
CTTGTAAAGCCCTATTTCTGTTCATTCATGACGCTCAACGTCAGAAATTGGGCGACTCCA
TCTCGGAGCAGGCACGAGATGGTGAAATCGACAGCAAGAAGAACTGGAAAGACCTTCGCC
ACTCTGTTGGCCGATTGCACTCATATTATCTCGCCGTCAAGACCATTGTTCGTGCGAGCA
GCCTCTGGAAGCGATTATGCCACGATTTCAAGGTGACAGTCATTCCATCGGCTCCAGTTC
ACCCGCACCCATTACACAGGAAGCGACCAGTTGCAAATGAGATACTTGGAAGAATTTCTT
CTGATGAGGGCAAGATAGCCACATACCGCTCCTTGGCTGCCGGGCTGCAACCGCGGGGGC
TGGATCTAGGCATCTTGGAGGAGTGCAACGACTCTTCTCAGACGCACATGGTTCATGCCG
AGGTCCTCGTCCTGGACTACGTGCTGAAGTACATGCAGGAAAACGATGACACCGAGTTTT
GGAACAACTGGCGGTATATCGGGAGCAGCAAGCCAATTTGCCGTCTCTGCAACTACTACT
TCACTGCCCACACAAGCGGAGTGCAGGTGCGCGAGTCGCACAACAACCTGTATCCTCACT
GGCGCGCGCCGGATGTCTTTGACGAAGCTGCGATGAAGGCGACGGAGAAGCTGCTTGACG
CAGTCATCAAGAGGACCAGAGCTGATGCAGTGCGATCGCTCGAATCGCAGAGGCCGCAAG
GGAGGAAGTTTGACTCTAACTCGTTCTCCTATCAGCCATGGCAGAAGACCGCGACATCTG
TCAGCGAACTTATTTCCAACAGGCCATCTGTCAGCGACCTTATTTCCAATTTCACGAACT
TGAGGACTATCGACGAGGAGGATGGGAGGAGCACTGCCGGGGAAGTGCATGATGATGACG
AGGAGGGTAAAATCGTGTTCAAAGGACGGAGATCACTGGCAGCTCGTGGTTGAAGATTGC
TTCTTCGAAGGGCCAAGGATCAAAGAGCCTCTGTCTCCTTTGACGGGTAAGGTAAGAACC
TAGGATGGTGTTGCTGGTGTCGAATTGACGCGATTCTAATTGATCGTGGTGCTAGGTATG
TATCGTTGGAAAGCAGAGTCGCTGTCTACATGTAGTGTAAAAGCATACGCCATAACAACT
ACAGCGTCCTGGCAGCCTATGCGTCTTTTTCGACTTGACAAAATGTGATTTTGTTGCCGA
ATGGATCGATTACCGTGAGCTCCTGAGCATCCGGTCCGCTGTAACCTTTCTCCAGCCCTG
GTCTCATATACCTGTAGTTCTTGGCGATGAGCTCCTCGTGATACCCAGTGATTCCCTGTC
CCATCAAGGCGCGGATTCTGACGCCCGGGCTTCCATCTCCATGATGTTCGCTGAGATGCA
GGATAAGGTTCCCTTTGGAGATTTGGCGATATAATGGTGCGCTGTCGTCGAAACGGTGGT
CCCAGTCTACCGTGAAACCGAGGAAGTCGAGGTAGAATTCCTCGGCCTTTCTGACGTCGA
AAATACGTAGAACTGGGACCACCGACTGGAATGTTTGTTCCATCTTGGGTGCAATGGCTT
AGTTCTTGCAAAAGTCTCTGGGAATGACGACCCTTGCTGCGAAAACTTGGATATGATGAA
AGTTGAACGTTTGAGCCTACGCACGACTTGGGCTATTGAAGTGAAGCCGGAAGAGCACTA
CTATTGAGATTAGCTTACACGTGATAGAAAGAATCAAGTCTACCCAGTAATCAAAGACGT
AGATTGTCAGTTGATGCAATCGGCATTACAAGGACGACTTGAAGTGAACGGCGCAAGTCA
CAGCATGAGATGCGATTGTATAGTTTCCATCGCAGCTATCGTCAGATGCACCAAGTTCTG
TTCTTACAGACGGTCTGGCTTCGAGGTATGTAATAGTGTAATATGCGGGTTATCAGAAGC
CCAACTGTGTGGCTAGAGGGCGAAGAATCTTGTAAAGCAGTTGGGATGATCTCGACGAAG
TCAACATGTTGCCGATCAAATGCGATGCCAGACTGATCCAAAGATGCAGCAGGGTCTATC
TCGTAAGCGTCTCTTGCATCAAATTGAACAGGAGCCCAAGCTCCAAGGCCGTCTTCGGGC
CATGTGCAGCCGACTTCGGGTGCGGGGGAGCTGCAGCCGGTCATGCTGAACGAATCGAGG
CGATCCATACTTGGGCTTCGGGTTGAGGTAGCCGATGCGGAGGTGCTGGTTTTGGGCAGA
TCTGGGGAACTCAATAGCGGAGATTCCCTGCAGGGAGTCCTGGACGACATCGTGATCAAC
TGACTCTTTGCAGAGCTGAAGTTAGTAAGTAATACCTAGACTTGCACTGCATTTACATGT
TCCAGGCTGATGATAACATTTCTCTGAATAGCGAATTACAGACGGCCATGTGTATCGATG
GTAGCAATCGGGTGGAAATGGTGAGGACTCCGGACATAATATCCGATTCTGACGGGGCTA
CTGTTTGGCGGACATGCTATCACCCACTGCATGGTCACCAGCCAGTCATCACAAACTCGC
GGTTAGTGGTCTAACACCAGGTGGCTTTTCCATAGTTTGCAAGAAACGATATCGGACGCG
AATAATCTATTGACTGTCCACGTGGCCATGGTGAGGCATCAATGGTAGAATGTCTCCGTG
ATGCCGTTGCCTTGGTTGTGTGGTCTCTCAGCATGTGTCCCTTTGTTCAAATAGTCTCTT
TTGTAGCATGACTGGCCCGATTATCTTTGAGGAGCTTCACTTCATAAGGAGACGAGTTAG
TATTGAGCATCTAAAATCTCCCTGTTCACTACATTGATCGAAATGGCCCATATCGTCAAG
TTACCGACGTTCAAGCTGCAGGGCAATGTTTCCCAATCCCATGCCAGAGCCATTGCGGAG
CGCTGGACGCGAGACTTTGAAGATGCACTCAAGAGCAACGCCAGAGAGAACTTCGAAAGA
TTGTTTGTCAAGGATGCCTGGATCCGCGACTTGCTCGCTCTGAGCTGGGACTTTCGCACT
CTTCAGAGTCGTGATAGCGTGCTTAATTATCTTCAAGAGAATCACCATGTCGGCATCAAC
ACCCTTCGCCTTGGGGACCACGGAGCATTCCAACCCACCTTTAAGAAGCCATATCCGGGC
ATGCAATGGGTCGAAAGCATGTTTGACTTTGAGTCACGACACGGCGTTGGAAAGGGCATG
CTTCGACTGGTATTGGACGGCGACAAAGGCGATGAATGGAAGTGCTATCTGCTTCACTTT
GTTCTCCAGGAGCTCAATGACTACAGAGAAAATACAGGCTTTACTCGCCCTGAAGGCTAT
GTCGATACGTCAGGCGGCAACTGGCAGCAGAGGCGTGAGAGGCAAAGGGAGTTTCTCGAT
GAAGATCCGGTTGTGCTCATCATTGGCGGAGGGCAGTCCGGTCTTTCAGTTGCGGCTCGA
CTGCAACAGATTGGAGTACCCGCACTGATTATCGAGAAGAGTGAGCGTGTTGGCGATAGC
TGGCGCAAGCGCTACAAGGTATGACCAGACAAAGCTCTCTACAGACCTAATGATACCTAT
GCAGTCGCTTACCCTGGAACACATAGACGCTCATGACGCATGACCCAATTCAGTACTGCC
ACCTCCCGTATATCCCCTTCCCCGCTCATTGGCCTTTGTTCATGCCAAAGGACAAGCTTG
CCGATTGGCTCGAAGCCTATGCGAATCTGATGGAGCTCAATGTTTGGTGCAGCACTGAGT
TGCAATCCTCCTCATTTGACGATGCCACCGGAGTCTGGACGGTGACAGTGAAGCGAGCAG
ACGGCTCAGCACGCACCATCAAACCGAGACATGTCGTCCTTGCCACGGGAAATGCGGGCG
ATGCCATAATCCCCCACTTTGATGGCATTGATAGCTTCAGGGGAGCCGTCTACCACGGGA
GCCAACATAAAGATGCATCGGAGCACGCCGATCTCTCGAGCAAACACGTCGTGGTCATTG
GCTCTGGAACATCCTCTCATGATCTCTGCCAGAACTTTTACGAATGCGGCGCTGCATCTG
TTACGATGCTGCAGCGTGGCAGCAGCCATGTCATGACGGCTAAGAAGGGCCTGGCCATGC
TCCATTCGGGGACGTACGAGGAGGGCGGGCCGCCGACCGAAGACTGTGACGTGTATAGCC
AGAGCATGCCGATCCCCGTTCAGTTTGCGACTAACGTGTTCAAGACGAACGAGATCAAAG
TAGTCGATAGGGATATACTAGAAGGACTAGAGAAGGTCGGATTCCAGCTTGACTTTGCCG
AAGACGGAAGTGGCATCTATCGCAAGTACATCACCAAAGGAGGCGGCTACTATATTGATG
TCGGATGCAGTCAGCTCATCATCGATGGAAAGATTAAACTGAAGGCGAACCCCGGAGGCA
TCAAGTCCTTTACTCCGGATGGGCTGCTTCTCGCAGATGGCTCCGAACTCAAGGCAGACA
TTGTCCTTCTGGCAACAGGTTACCAGACGATGCACAGCACGGCACGGAGCATTTTCGGAG
ACAAGGTAGCTTCGAGGCTGGGAAAAGTATGGGATCTGAATGAGGAAGGCGAAATAAACT
CGGTGAGGTCTCCCGGCATATCATGGTAAGAATGCAGCTCAGCTGACAGACGTTTCCCCC
TGCAGATCTGGCGATATAGCGGACACCCCAACTTTTGGTTCATGGGTGGCAGCCTGGCCC
TGTGCCGGACTTACTCGCGTATGCTGGCGCTGCAAATCAAGGCGAGTGAATTGGGTATCT
ATGAGGCACCCGGGAAGAAGGCCATGAGCAACGGTGTACATAACGGGGTGTGAAGCAGAC
ATAGGAAGTGAAAGTAGCCAAGACCCTTGATGTACTCTGTATAACCAAGCTTGCACGTAT
AACAGGTAGACATCCAAGGTAACTGAGTGCCTTGCTTGAGATATTGTTGCAGTTATCCAT
GGCTGGCTTGCCCCTGAGATATCGCAGGTTGCTCTCATCATCATGCCCCATTCATTCGGC
CTCGGGCAAACAAACTCTCCCTCCAACTGCAACCCTATGGGGAGTCATGTATCATATAAC
AACAACTGTCGATTGGGACAGCGCGAGAATAGAGAAGCGACCGAGATGGGGCTATCAGGG
GGGATTGCCAACAATATAGTCAGTGAGAGTGTCCCCGGCGTCTTTCTTTCCCCCTTTGGA
GCCAGCCTCGGCGCGATGTAACGAAGGAAAAATGGAGATACTCCGACTTTGTCCGTTAGG
AGCATTTGCCCAACATCTGGTTGATACTGACGCTCAGATTGCAGTCTATCTTCCCTTTCT
AGACTTCAAGCTCTAGCGTGGTCTTCTTCTTTGGTGATATCAAACTTCAGAACGCAGGTC
CTTCCACGCTTTATGCTCTGACGCCATATCCCGCAGAGACTCTGATGGCTCGATCGTTTT
CGTACGTGATATCAGTGGTAAACGTCGATTCGAATGTTGGGCATAGGTATGATTCGTGGC
TGAGTCGAGTCGTCAAGATGAGAGGCACTATGAGCATTGTTGAGTAGAACGTAGCTTTGG
TAATTGCAGCTGATAAGGCTCTCGATCTAGAGTGTGTATGTGTGAAATCGTCATTGCCTC
GTAACACGTCGTGTCTATCGTATATGCCAGCTCTTTTCTTCCCTTCTCTCCCTCCTCATC
TTTCTCTCGCTGTCTTTCGTTGCTCGCCCATCATAGGTCAGGAACAGGATCGACCTTCTT
GACAACCCTCGCCGGCGAGCCAACCGCAACGGAGAAATCGGGAATCGACCTGGTGACGAC
GCTTCCCGCCCCTATCGTGCACCCCTTACCGATCGTCACGCCGGGCATGATGGTCGTGTT
GCCTCCGATCCAGCAGTCGTCCCCAATGGTGACGCTGCCACCGTATTCGATGCCTGCGCG
GCGCGAAGCCACTCCCGTCTCGTGCGTGGCGCCGAAGATGGAGACATAGGGCCCGAGCAG
GACGCGGTTGCCGATGGTGACCATTCCGCAGTCGAGAATCACGAGGCTGAGTCGAAGAAA
GAAACACTGTTGTCAGCAACTGATGGTGCCAGAAGTGATATGTCCCTCTCCTTTCTCGGT
TTCGACGTACTTGAAGTTGGCGTAGAAGTCGTCTCCAATCGAAATGTTACATCCGTAGTC
GACGTTGAAGGGCGTCTCGATGAAGGGATTCTTTCCGATCTTGCCCAGCATTTCGGTCAG
GATCCTCTCCCTCTCGGCCACCAGCGAGTCGTTCGTGGCATCGTCGGGGAAATAGCTGTT
GTATTTGTGCATAAGTCTCCGGGCACGAAACCTTCCCTCGATGAGCTCCGGCGCCTGAGA
GTTGTACCTGCGAGAGAGAGATAGAGAGGATGAATGTCAGTGTGAATCCCAGCGGAGGAG
ACAGGTAAGAATGAATAGATCATAGCCTTACAGCATCCCCGAGATCATCTTCTCGTAGTC
CTCGCACCATGGGATATGGATGAGAGTCTTTGCGTGCTCAATCGCAGCAGGGTCTTTCTT
CGTGCTGGCCATGATGATGACAACGATGCTCAAGGTAGAATTTTCTTGAAACTTGGAAAA
AGCCACCACCAAGATCGGCACTCAGAAAGTCGACTACGAGGAGGAGGGGGCAAAAGAGAA
GATCACTTGAGGCAAGACTCCCTCTGCAATAATATACCAAAAACAAAGCCTCACTTATTT
CATGCCGGCGAGCACAAACGTGTTCATAGTGTCATGTCCCATTTTGTTCTTCAACTACCT
TGTGAAGGCCTCAGTGGCGGGGGTCCCCCAAGCATTTCCTGACCCCCTTTGCACCCCCCC
TCTCCTCTCACTTCAAACCCGCTCACTATTTGGGATGCTGTAGTGCAAATGGGTCAATGG
GATGCTTGAACAGTGTCCGAAGAACACCCGCTAGGTACGGATGGAGGCTGCAAGTTCCTT
TAGTGATCCTTTTAGTTATAAGCGGGAATACCATCTTCAGCTATCGGCCGATCCGGCTGG
CTCCCCACTACCAAGCACTGTGGAGATGAATGCACTGAGACAAGACCTTGAGATGAATTG
TACAATTCGAGGGACGAATCACGGGGTTCGCCGTTCGATTATATGCAGCTTAGATGGTTA
TGCCGGAACTCGCGCTACCTTCTATGGGGCTCCTTCACGGTGAGCCAAGTTTCAGACATG
AACTCATGTGTTCCACAATGCCTAGGTGCTCTATCCGTTCCCCCGGAGAGAGAGAGAGTG
AGAAGAACATACAGCGAGAAAAGAAAGCTAAGAAGGTTCCCCAGCCAGCTGAACCGCCTT
CTCTGCCGCACGCCCAAAATCCGATTCGACGTGGAGCCCAAGGTCTGCATCCGCCAGCTA
TTTTGTCCGCTGTAAGTCGGTCATCTGTCATATACAAAAATAACAAAAAGAAGTGCGGTG
TGTAGCAAGGGGGAGGGGGGGAGGGGGAGGGAATATCCTCCGGGACCAATCTGTTGGTAC
GACTCCGTACTTTTGTGCATTGGCAGTTACACAGACCACTCACCAGCTTCAATCCTTGCG
TTGAATTGGTTCCCTGAAGGCGCACGACAAGTGGGACGGCCAGGGTCATCTCCTGCGCGG
CTCCAATGATGGATTCGGCAATCATGTCGCAGCGAGTGATTCCTGGGTTAGGAGGTATTC
ACAGTGTCAGTTCGGGTCTCCGATAACATGGCGTTTGAATAGACCTGAAGAGGCGACAAA
GAATGAAAGCACTTACCTCCGTAGATGTTAATCAATATCGCTTTTACCCGCTCGTCGCCC
AGCACGATGCCGAGAGCTTGAATCATCGTCTCCTTAGTCGCCTGACCCCCAGCGTCTAAG
AAATTAGCACTGGCCCCGCCGTGAAGCCCGATTGCATCGTTTGTGGCCATCGCCAGACCT
GCTCCGTTGACAATGTTGCCAATGTTGCCGGTGAGCTTGATGTAGACCAGGTTGTGCTGC
TCTGCCCTGACTTCATCCTGCACCTCCTGACTCGTGTCGCGCAGGCGGAAGAGATCTGGC
TGGCGATGTGCCGCATCGTCGTCGACGACCAGCCGGGCATCGAGGCAACTGAAGAGGCCA
GAGTTAAGTCGAGCCAGAGGGCTGATTTCTAGCAGAGTGGCGTCTGTTTCTTTGAATATC
CTATAAGATCTCGTGAGGATGTCATTGAGGTTCGTCTCTTCCTGGTCTGCTACACCGAGA
TGTCGGGAAATCTGCGAGGCCACCTCATCAGTGATACCTTGTGTGAAACCGAATGCAAAG
GAAGTGCCTTTTCCGGATACGTTATTCCCAGAGATATTCCCTTCTCTGCCGCTGTGATTA
CATTTGCGGACGATGACCGTGGGACAGTACTTCTCCCGGTCAATGGTCATGGCCATGTAC
CACTGCTCTCCGTGAGCCAGCCCTTCGGACACCAGCAGCTTGTTGACAGTCAGGGACCGA
TGGCGCATGTTGTCCGAGATGGCCTGACGATTAAGCATCCTCGTGGCCACCTCAAGTCCC
TGCTCTGGGCTGTCGACTGTCTGGATGCCCCCTCTCAGCCCACCTTCAAAAAGGAGCTTG
TCCAGGTGCCCATGGAGGACTTGGGCTCGTAGGATGCAGCGTTTACCTAAAGCCTTTACG
GCATCCCGAGCCTCGAGAGGCGTCTGCGCCAAGATTGCTCGCGGGACTGGAACTCCGTGC
TACGGATGTCTGGTAAGCGTTTAGTAATCTGGTTCAGCATCGCCAACGCACTGATCTGAG
GAGTTGTTGAGTATCATAGCCGTGCAAAGTTAGTTGTCTTCGCTGCTGTTTCGACGACCA
GAGCTGGAGAACATTAGCTTGGCCTCACAGCGCAGTCCTTTTCTTCACCTCTCCATGTAC
TTCAACCAATACCCACTGGAATATCTGAAGCGGCTATACTAGTAGTCAATAGCATACCTT
TGGTGGTAGAGTCAGGGACCCCGCCCGGGTTATCGTAGCCCGAGATAGATTCATCTGAAG
CTTCTCTGAGAGTGGACTTGCAGGGATATCGTTGCCGGCGTAGAAAAACGAAAGCCACTT
TTTGATTCAACACTCTATCAGGTGAGAGGATTAAATAAAGAGACAGGTTGCGTATTCTGG
AAACGATATGTGATTCGGCGAGATGCCGTGTCAAGCCCCTCGTTCCCTTGAGTAGCCGAG
TCCAGCTGGAGACCACCTCAGCAGGCGGATTACATGTACTACAAAGTATCCCGTCCCTGC
AAAGTGCGGCCCCCACAGACTTGTCATTAGCTAAGGTCCGAGGCTTATGGACATTCGGGA
CAGCGGATAATAATACTCGAAATATCCATATGGCCCACTGTTAACGTGACACAGTTCAAG
GTCTTAGCGGTACGAAGCTGGTGACGGAAACTACTGCATACAATCGATGATGGCACCATG
ATGACGAGGAGATAGGGCATCGTCGAGATGTATCCAATCTCCGCAGTTTGCTTTCTTTTG
TATCAAGACAGTCTGAGATCTATCTGACGATTTGGACTTGAGAGTATTCAAGCAAAAAAT
CATACTCGTCGGTGCCCTATGCTTTCTTGATGATAGTGGCCTTCATTATCACCACCCCGT
CCTTTTCTGCCACCAACTCGAACACCAAGTCTGTGTGGACGGATACGACGGACAAGGTTC
GAATTTGATATTCCTCTCCTGCATAGACGGGTGACACCGCCCTGTAGAGTACCTCATCAG
GACCTGTGCCCTGTCCATGGATGTCTCTCCAGTAATCCAGCAAGTTGATGACGTTCAAGG
GTCCGTGAACCACGACGCCAGGGTGGCCCTCAGCGGTCCTGGTCCAGTCTTCGTTGTAAT
GTATTTTGTGGCCATTGAATGTCAGAGCTGAAAATCGAAAGAGGCCAACGTGGGACCACG
ACAGTTTGCGGACTGGGAATGCTGGAGTCAGGGGGTGGTTAGTCGACACAGTTGCCGTAT
GAACCGAGCATTCAGCATAGTAGCAATAGCACTCACAACTGTTGTCCAATATCACATCAG
ACATTGAAGACGGAGCTAGGATGCTGCCGTTGACACTCCGAGGGGCCACACCCCCCCGAG
CATCAGACTGCCTTTGTATCACTGGTCGAAAGATCCACGATCTTTTATCGACCAACGCCA
GCCCTTGTGTTCCGTAAAGCTTTTTCTCTACCTCGACAAGTACCATCTCACCAGCAGATC
GACTCGTCTTAGCCACCGCACTGATGAGCTTCGTGTGCTCTTCCGCCTCGTCCCCTACTC
TCAGGGGGTTCCCCCTATCGAACTTGATGTGACCACCTGCCCACATCCTCCTTGTAAACG
GGGCGGGCGCATTGAACGCTCGGTCACTTCCGTCAGCACCAAGATCGGCTTCGACATCGT
CTGGCGTGAAGTAGACAAGGTGGTGCGCCGGGGGCACGGGAGTGCCCGCAGGCGCACTCA
TCCTGCGCATGTCGTGGCCATCAAGGACTGGTCGGCCGAGCGTTACTGCGAGCTTTCGCA
GTTGATTCGAGTCAATGTATTGGCTACGCCTGGTGACCTTTTGTGCAAAACGCTCCATCA
TATGAGACGCCGCCTCGGCAGCTGTCCGAATCTGGGGGCCTGGCGTTGTTGATGAGCGAC
GAGTCGTTTGAAAGAGCAGCTGCTTTGCAACTCTCTTGCTGCACTGTATTCTCTTCATCT
TGTCTTTCGTCTGCAAACGCTGGTGAAGTGCGACAGAATGATGCCTTCGTGTCTGAGTTC
AAGGCTTCAGCACAGCCCCCTTTTGATATCTGATATCTTGTTGATCTGCTCCAGTTTTTC
TCCTGTCGCAATATCTCGACCTCTCTAACCTCGAGTCGATCTGTTCTCCTGACTGATTGA
AGCATTCGGCTACTTGAGCCTCGAGATGCCGACTACTGAGTATCATTCCAGCTAATGATT
TGCAATCAGCTTACAGCGGCCGCCATTCCACTAAGACAGGTCGTTAGCTGCTTAAAATCA
TAGTGGCTAATTGCATCTTCTTTCGTGTGTAAAATCGCTCGGCGTCACTGCCTGTGCGTT
ACCGGTTTATGCCCGGATCGATGAAGGCGTTGGTGCCATTTAACGCCATTGAATGTTGTA
CAATACAGAGGAGCTCGTTGACACTTGCAGATGATACTCCTTTGTCAGAATCTCATCTCC
TCTACTCAACGCCTTCTGAAGTTCCACTCATATATCATCACTCCACAAAGATTCCAGACT
CAATCGTGTAAAAGGAAATTGAAAACCTCCACTTGCCCCTCGACTGCGAACGAATATCCG
CCTCCTCATACTACTCTATATGGCATTATATTCGCTCCAGCCGCTCGCTTCTCAACCCTA
TCGCCGCCAGCCCCGCCCAAGCGTCGTCGTCGGAAGCATCAACTTAGGGGACCTCATTCC
CACATGCACACTTGCGGCCATGGCGGTGTTCTAACGCCGCGAAGCGCCTCCGTCCCTGAT
AACTGTACGGGGTCCGTTTATACAAGTACGCTGGGAGAAGTGAGAACCACTATGTGAAGC
AGAAAATGGCATCACTAGCGATGCGTCGTTTCGGGGGCCAGATCGTAGCTCGCTACTTTT
TGGGAAAAACTTACGCAGCCCCAGTCAACCGAGCGGCGTGTCTGGGTTGCATGGAGGCAG
ATCTAAATTAGCCCTGGGCAAAACCACTCAACGTTTGGGACCCCAAGTCACCGCTAGATC
TAGAACCTTGACGTGCGGCAGGATAAGCAGCAGTAGCCCCGGCCAGCGACTTTGACGCGT
GCCTTAGCTCCCGAGAGAGTGCTGGGCCTGGTCTTGGTGTGGGGATGTAGGGGGGGCTTT
TTCACGGAATACGGAGTGAGAAAACACCACGGCCGCGGTGCTACCTGACATCATTGTCCG
CCGGGGGATGTTTCCATGGGATCTTTGAGACTGCCTCGATATGGCAATGTTACATTTGAC
AAGGACCCTGAGGAAAGACACGATGATCCATCAAAGGGGGAGCAGCGGGCGTTGGCCCTA
TATCCGTGTCGCTAAGCCAAGCATCCATATACGCTGCTCACCGGGCGTAACTTTCACTCA
TACCTCAGGTAGATGATCGGGTAATCTGTAAGCCCTGGACGCAGATTCAGTCACCTGTCC
GGCGTGCCATACAGTTGGCATTCTGCAGTTGCGACGGCGCATCACAGCTTCACGAGATAG
TCCTGCAACTTATGAACAATGCCCCCTCACATTGGGTACCCATGCATAAAACACCGTCTA
GTGAGTCTGGCCACACCCACAGGCAATCGCTACCACTCTATTACGAAGCATACCTGCAGC
CGCGAACCGAAGAAGCAACATGGTGGTGAGGAGAGACAGGGAATTGATCCTTCAACCCTC
AGCGCCGAGAAGACCGAATTTCTCCGCCTTGGACCAGCGAGAGGAGAACCCAAAGCTAGG
GACTGTCACTCAACTGGTCGCAATAGTAGTAAAAAAAAAAAGTGAATAATGTTGGATAAG
TGATCTCGTGCTCTAAGAGTCTGTGTTTATACCATTATCAAGTCTACGATTGTTTTTGGC
ATATAGTTTCGAGTATCTTTATCTTCTGAAACTTGAGATGGCATCTCCAGATGCTCGCTT
CCGTCCATGTAATGCGCGCCCTTGGCCTGCAAACCAACGTGCGATGTCGGACAGGTGACG
CATGTGGCTCTGGGGATCGACAACCAACAGCTTCAAGCACTGTGATGTATCGAAACAAGA
CTTTTTGTATAAGTAAACACCTGCAGCAATAGAGACTTGCAAGTTGTTTCTGAGCACGGT
TTACATGCCTTATACTCGCTCGTGGTTTGAGAGTCTCACTCTGCTGGCAGCTTCGCAATG
GCCAACTTATCTTCTCATGAAAACCATGAGCTGAGCCGCGTCTCCTCTCCTCACCGTGAC
CATGATGAGTTTGATCAGTCCATACAGAATGCGCAATCGCTCCCTCCAGCGGATCACGGT
CGCGATGCATATGTCGCTCTGGCATGCTGCACCATTGCACAGGCTCCCATCTGGGGTACT
CCTCCAACCTCCATCGTCGTCAACGCTGTAAGAGATGCTCACACAATCCCACAGGCTACT
CAGTCTCGTTTGGCATCTTCCAGAAGTACTATAGCGATCCAATGCACGGCATCGATGCGT
CCGCCGGGGCCATTGCCACTGTGGGATCCATGCAAATGGGCATCATGTATCTCCTGATGC
CCGTCTTCTTCACCATACTGAACATATACCCATACTTGCGGCGCTGGTGCGGCCCTGTTG
GACTGCTACTCACGGTGACGAGCCTGTCTGCTTCTGCCTTTGTCGGGAGCATCGCCGGTT
TGATCGCGACGCAAGGGGCTCTCTATTCCATCGGATGCGGGCTTCTCTTCAGCCCCATCT
CCCTGTATATGGATGAGTGGTTCGTTGAGCGAAAAGGCATCGCCTATGGCATCATGTGGT
CTGGCAAGTCGTCGGTCGGCGTCGCAATGCCTTTTCTCTTCAACCTCCTGTTGCAACGAT
TTGGGCTTCGAGCAACCATTCTATCATGGGCCATTGCGTCGGCCATCTTGATATCACCAA
CGCTTTTCCTCCTCAAGCCACGCATTCCCTTACATGCTATATCGCACACTCGGCTGCTAT
CATTTGCCTTTCTCCGGCACGCTTCATTCTGGACGATGCAGCTCGGAATAGTCGTCCAGT
CGTTCGGCTACCTCATGCCCAGCACGTACCTCGCCAGCTACGCCTCAGCCATTGGGCTTT
CTTCAGTGACGGGTCCCATTCTGCTTGCACTGTTTTCCATGGCCTCAGTGCCGGGATCGT
TAGTCCATGGCTGGCTCGGCGATAAGCTGTCAGCAACAAAGGTCATCCTTCTCTCGTCCT
TCGGCAGCGCCCTGCCTGTGTTTCTGCTATGGGGGCTTGGACACCAGATGAGTACAATGG
TAGTCTTCGTCATCCTCTACGGCTTCTTTGCCGGCGGATTCAGCTCGACCTGGTCGAGTA
TGCTACTTGAGATCAAGCGAGATGACCGAGCTGCTGAGACGTCTCTTATTTTTGGCCTCT
TGCTGGGAGGTCGAGGCCTAGGATATATGATTGGCGGACCGATCAGTGGTGCTCTTGTGT
CGTCCAAGGGCGCCATCGCGGAGGAGCCATTGGGCTATGCTACCAAATACGGACCCATGA
TTCTCTGCACCGGCGTTACTGCCGTTATGGGGGCTTGGGCTCCGTTGTGGAAAGGCGCGA
GGATTGCAAGCAGGGCGGGAATGAAGACTTGCTCCCGTATATTTACCTCTACTGCTTGAA
TGATGGGGTGCCTTCTGGCTGAAAACTGTCTAGGTGTTATTCCATAAAGGCGGTTATTCT
GTGCCATAGGATGGCGTGAGTTTAAACACACTGCAGCGGTGACTTCGTAAGGCGCCGCAC
TATCACAGGCATTCGTAATGAAGAAGACTGTAGTTGCATCATGCTATTGCCACATACCTA
TGTCCATAGCACCTAAGTCACTTTGAAATTGCTCAAGTCTTATGATGGTGCAAGAAGGAC
CGCCGTATTGATCAAACTTATATCTAGATACTAGTACACACAACACGACTCAGTCACGAG
ACCTCATTACTGCCATGTCAATGTCCCAGCAACTTGGGATTGCCACGCCCAGATAGATAC
ACTAATGCATCAGACAAGGGTGCTGTGGGTTGCTGAGCTATCATATGCTGTTGGTTGAGA
CTCTTGTTTTTATTCTCCGTGTGGTTCCATGCCTTGAGCAAGGGTAGTGTGGGGAAGATG
CGTTAACTCTTCTCGAACAATCCGGGGATCTGGGCATGAAATGGTGGGAGTCTAGCGTGA
ATGGCTGTTTAAGCCAACTCTAAGCCATCATGCGTAGGAGGGAAGCCAAATGAAACTTGT
CAGAACACTTCAGGTTGAAGAACAACCTTTAAAGCTACATAATACGTGGTATGCCAACGA
CTGACAATGGTTTTTGGTTATTATCCTGGCTCTCCCCCGGCATCATTCCATATAACCAGG
TAGTGATGAGAGTTTCTGAAGCATCACACATTCGATTTAGTGTTCTTCTTCTCCAACATA
GCCTTGATAGTTTCGACTTTCTCCAGCTCCTCCACATTCTGCATCCCAGTTCGCAGCACT
CCATCTTTGTCAACTGAATGATAGAGAACCGCCAGAACGGAGCCTTTCCATAGAGGCACC
TCTTTGGCCCGATTCCCGGCAATCACAGCCCCCAAGAGTGCCATGCCTCCCAGGAACTGC
ACGACCAGCGGCAAGATGAGCCATCTCCAACGCACGCGGATATACAAAACTGCCTGACTC
GTTTTGCCCTGTGCGAGCTTCATCTGCTTGCCCTCCCGCACCATGTCGGTCAAGCTGAGT
GCGATGCTGTCAAAGATTCTCGACACCTCTTCCAGACTGCCGTTGGCAAATGCCGCCGTG
GCTCCCGGGGCAAAATTGTCGAACCCAGCGTTTCCGTTGGTCGTACCGCAGAAAGCAGGC
GAATGGAAGAAGTTGACGAGGTATTTGAGGTCCATCATGTCCATATAAACATCTGGTAGA
CCATTGCCGGTATCGTTCCACCAGGCTTTGTCCTCGCGCGCACTGTACTGGTTAATGTGT
CCCTGCTCTATGCCGGTGTATCTGTCGAGCTGTATCTTGTCCGTGGAGCCAATGGTGAAG
TTGTTCAAGCTCGATGAGATGCTGGAGTAGTTGTATAGCGAGATACCAAGCGCACACTCT
ATGACGGCTGCTTTCCGTAACAGGGTTTCAAACCGAACCTTTTCGTCAGTTACACGATCA
TAGTCGTCGTTCCTAGGATCCCAGTAAAAGAATGCAGCATTGAATAAGTCGGAGCCATTG
AGGTAACCGGCTTCATCGTTTAACCTGGTCGAGTTCAAAATCTTGATAGCATTATGCTTC
GGTATAAAGCTTAGCTGCACACCTCTGGGGGTCGTCGTGTTGCAGACATCCCCGTAGCCG
TCGTAGAAGCCTTCGGTGTCTGAGAAGTCTGTACAACAGTCGCATCTGAGGTTCGCCAAC
GTCTGCTCCAAAACATCCGTACATGTACTTGTGAAGCCCAGGGTGACGTAGGGCTGGTCC
CAGGTGCAGTTGGAAGTACAGTTGAAAGCCGATGTCCAACCAGACGGGCGGAGGCCCCTG
ATTACCGCGGATGGTGTGTCATTAGCCAAGTCTGCTACAGATGTTATGTCAGACGTTTGT
TTTCAGGGGTATCATAAGTGAGATATCGTGACCAACAGTAGCCCAACAGCATCCTAACGC
TCTTGGTGTTGCGAAACCCATGCGCATACCCAAAGGTTGCTGAACCTTCTTGGTGCGTAT
ACACCGTGCCTGGCTCAATGTGAACGACTTGTTGCGCAAACGTATCGGTGAGTAGGGACA
GAATGACCACGATGGCACTGAGGCTTGCGAATCCCCATGATACCTGGAACAGCATCCGCA
AGGATCCGAGAGGTCCGCGGCTTGCCGTATCAATGATAGCCATGTCCACAAGTCGATGCG
GCCTCTCCCTGAAGCGCATCCATTTCGCCTGGCTGAGGCAAGTCGAGACAGCGGCGAGAA
GTGTCGCCCTTGCTGCGGTTATTACAATGGCAACGGTGGCGTTGAAGCTGATGAAGAAGG
ACCATTTTGACGACAGCTTATTCTCGAAATGGGCGAGGAGAAATACCAACCCGCCCATAC
ATGCGAAGCTGGTGCACATTGTGATGATTTCAATCCACCATGTTGACGAGAGCACGGCCA
GGAACCCCATATGGCCATGAGATGACTCGACCGCAGCAATATCATCAGCGTTGTCGTGCT
TGACACTGTTTGCGCCGCTCCCGGTGTTCTGAATCATGGAGGCCTCTTCAGTTTCCTCTG
CTGCATCTGACATCAGCGGTTGGTGCGTAGTACTCTCGTCCATGTCGACGGATCCAACTC
AAATTGAGCTATGCTGCAGTATTAGTCCCAGCTGATGAAATGTATTTGATAGGATTCGAA
GTCGAAGAGCAAAGCTGGCAAGATGTGGCAGTGAGCCATGAGAGGGGGGTTGATAACTAA
AAGTAATCTGTGGGATATGGGCATGAGGCTTTGACGAAACACAGGAATAGGCTGCCAAGG
CCACAGCATAGGCAGTGAAACCACAAGTGAGACTTCTAGAGAGGGGAAATGTCTCTGCAT
TGGCACCTAAATGGCGACCGTCTCACACCAGCGAGGCTCACTCTTGATGAGCGTTCTCAG
CCAACACGAGGCCAGAACGTGAACATATTTCACGCAACAATCAAGTACAGGGGTAATTCT
TCCATAGGAGTGTCTATATGCCCTGCTAGCACTTCTGCCTGGAAGCCGAGGCCTATCTAC
TCGCCTATCACTCACTTGGTGGTAACGCAGCCAGCCAGCGATGCCGCAAAAGATCCACCG
TCGACGGACGCTCTGCAGGATCAATCTTCATCAAGAGTTTGACAAATGAGGCGCAATCAT
CTCTCTGCTCCTCTGACAAACCAGGCATAAAAGCTTCAAAAGCAAGGCCGGGGCGATTGA
AAGGCTCCAGATCCTTGACACGCCCCTCGTCGCCAAAGATAGCACGGACAAGATCTTGGT
TTCCTCTGTCAAGAAGGCTTTTCGGGAACGGCCCGAAGAGATCAACAATCTCAGCCAGGT
GTTCTTTCACGTCGTACCGTCCGTCCGGAGCCACTCTGCCGTCAAACATTCGCACAGCCC
GGTAGATTTCCAGAAACACAGCACCCAAGTTCCACCAGTCGGTAGACGCGTCCCAAGGAG
CACCGATCAGGACCTCGGGGGAGCGAAGGGCCACCGGCTGAATCAATTCTGTGAGGTGCC
TGTCAACCCAGCTGGCAACTCCCCAATCTCCCAGCGCGATATCAAATTCCAGTATGCGAG
TAGAGTCTTCTTCGCTGAAGTAGAAGCGATCGAGTGAACAATGTTTGATCGGGCGGTAGT
GCGGCTCTTGTCTGTCCTGTTGGGGAATTTCTTCTTTGAGGTATTCCGATTCGATCATGG
AGTAGTCACGAAACTTGACAAATATGTTATCCGGCTTGATATCTGTACAAGGCATCGGGT
CAGTCTTGGGCTGAATAATGGCGGTGCGCTGTTCATACCTGTATGAACAACGTTGTGGTA
ATGGGCGTAGTCAAGCGCTATGCAAAGCTGTATTGTGAACTTGCGCATGACCGGCTCTGG
TATCATGTGTTCATGAAAGAAGGTGCCAAAGCTGCGGAGCGCTTCACCCATCAATTCAAA
GACAAAGCACTTGTGTATGCCATTCGGGCCCTGATGCTCAAAGTCGTAGAGAAGATGGCA
GATGAAGGGATAGCCTCCATGGCTCTTATCGCCATCGCGAAGATGGGTCAGAATCTCCCT
TTCAAACGTCTCTTTGCCTGGGCCGTAGTATGCAGCACTCAGTATCTTGAGAGCCCGAAA
CTGTTTGGCATCATCATCACTTTACGGTCCAGCGTGTTAGCCGGGACGCATTCACGACAA
TCAATGAGAACCATCCTGCGCTCACCTGGCTTGTAGGTCTCTGACGAGCCACACGGTCGA
GTAGCGGCCGTTTCCGATCTTATTCAGAACTCTCCATCTTTCACTGAAGATATCACCAAT
GTACACCGGATGAAAACCGCCAGGTCGATATGCAGCTCTGCCCTCGTCGACGTCTTCTTC
GGAGGCCGCATCCGGCTGAGGCGCAGCGTTGAGATGCTTCTGCTCATCAACGGGATCTTG
CATTTGGATTTGTCTCGATGAAGGCAATTCCGGTTCCTGCTGGTTGACATCCATGTTGGA
CATCATACTGCTATAAAGGAAGCCCCATGCAGTGGATGTTACAAGGAGATGAAGAAGGTT
TAGTACATAGCCCGGTTGATATAAAGGTACAGTACGCGTTGTTTGCCTCGAGTACACATA
TGCAGGGGTCCCTACGCAGCCTTGGGCGCGTAAAGTGATGAATGCAACGACCTGTCACAG
AACCAACAAAGGAACCACCAACAACGAGCGGCAATTACAGTAAGTGGAAAACTAGCAAAC
GACAGGCGGCGGACGTCTTTCAGCCCCCAACAGACAACTGTAACAAATGTGCGAGTACGA
ATACCACCCACAGAATCAAGGAGACATTTCAACCCTCGCCCTCGCCAGCTCCAGATTTCC
ATTCCCCAGCAGCAAGTCAATTTTCTGGCCCTCCCAACGTCTTGCGACCGCCTCTTCGCG
AATAAAGTCGCGAATCTTTCGATCCCACAGCGTGTTTTCGTCGTCCAGCTCCTCGCTCTC
GGCCTCCACAACGTCGATACCCCCTCCTGACAGCGTCTCACTTACAGGGTATGAGCCCGC
AAACTCCCAGTCGAGAATGCCCAGGATCTCATCGCCTTTTGTCAAGATGTTGCGCCCATG
AAAATCTCCATGGACAAGTGTAAACGGCTCATCCTCCATGTCGATTGCTGCAAGAGTATC
CCGCTTTTGCTGCAGCTGCTTGATAAACTTGGAGACTGAAGCCACACCGAAAATATTTTG
TTCAATATCTTCCTCATCTGCATGCGAGTAATAGGAAATTTCTCGTTCATAGCAGGCAAG
GATATACTCCTTGGTGGTCCTATAGGGCCCAATCGGGTAGTATTGATTGCTGTGGAACTT
GTGTCGCCCCTTGAAGATCTTGGCACCTTCAACAGTCGGAGCAGGTTGGAAGTCGTCAGG
TTCCAATCCCCCGATCATGGTAAAATGAGTGTCCGCAAAGTCGACAGTAATTTTCGCTAG
TTGTTTGGCCATCGACTCTTTCTGCTCGGGTGTCAGACTCATCCAGTTGGAGCTGAGAGG
CGTGGCATCAATGTATTCCTCCGCTATGAACGACGTATCCTGCTCATCTGTAGCTTGATA
GAAGAACACGAGTGGAACTGGGATATGGGGAAACTTTGTGCTGATGAACCTCTTGAAGGC
GACTTCATTCGTTATTTGGTAAGGGAGAAGAGCGTCTTCGCAAAGAAGGCGCAGGGCATA
TTCGTTAAAAGAGCGTGTAACAACTTGGGAGCTGCCTTGGCCGACTGACCCAGACAGGTC
AACCTGTGCGTTGTCAGTGGCCACGAGTACTTCATCCCGGTCAGACATATTGTATTTCAC
CTGAAAGAAACCATGCAGCCTCACAAGCCATATGGTGTTGTATCCCCCTTTGGCCAGCAG
CGTAACTGACTGAAAAATAGCAGCCTCGGTCGAGTCCAGGTCGAGGCTCTGAGGCTTTGG
CTCCTGCCGGCTCTCCATCATCGCCCGCACTTTACGAACGATTGCATTGTTTGCACTTCT
TAGGGTATCCAGTGCTATCGCTTCTGTAATAGTAGACTTTGGGGTGGACATCGCACTGCA
CTTGGTGGTCTTTGCAGAAGCCGTTCTTGTTGCAGCACTGGCAGTGATGGGTGGTGGGCA
TGATGGAAGGAGTTCGAGAAGCTCAGGCGATGCAGGATGTTTTGTGAAACCGGAAGTCAC
GTGGCTGTGAATTGGATCTTGATAATTATATTGTATCACCAATTTCATCCTCTGCCAGTG
ATGCGATAATGGTCTTTTATAGGTAGTTGAGCGTAGGCAGTAACTTGTTCCCTACTCCAA
CACTCTCCTTCTCACAGATTTACCTATTTTCACTCCAAGGCAAGTTTCTTCCACCCTCAT
TGCACACGAGCTCATGTAAACATATGTGCGGGGGATATCCTTAGATATTGAGATCATGCA
AGGAGGTGTATACTGTTAGGCTGCAGCCAGCCTTGCCCTCGGTATTGGCCAGCGCCCATC
AACAAGGAGGGTCGCGTCTCGCCTTTTTCATGCCTTGTGTGCTCGCTTCCTTTCTTGGCT
CTCTTTGCCGGCTTTACTGACCAGGTTTCTATAGGACATCCTCCACTGGTCGTATGGGAC
AAGAAATCAGCCGCTTCTCTTCGGTGTGCTAGAACAGACTCCGATGCTCAGAAACGAAAA
TTCTCACCAATCACTTTGGCACACGTCAGATTCATCATCGAGGCTGTGCACTGCTATACG
TGTGTGATAGCCTAACATGGCCGTCATTTCATTCACACCACGGGGACTTATAGATCCTAC
GAGGCAGTGGTGGATAATGTGCACATAGCTTGAGAATATGTACATGTTTCCTTATACGAG
AGCGGGATTAGCTATCAGCTTCAACATGTTCAAAAGCTGTAATGGAATGGAGGACATGCT
TCCATCGGGTAGTTCACGCCCCAGTACCGCCACCTCATCCCATAATGAGGGCCGACTCTG
TATTGTCAGGCTATCACCCCAGACCAGAAGCATACAGGTAACGCTATAAGGCTATTGTAA
GAGTACCAGGACACAATCGTCTGCTTTCTTCATCAACTATGTGCGGTCATAGAGCTGTGG
TAATACTAAGATACTCGATATCCAAGCTGAATGAAGGCCTGTTTTGACAATTCCAACCTG
CTTGGTCTCTTGTTGTTCATGGCTCAACTCTCTACTAGGGGGGTCTCAACGGCAAGTGGT
CGATTTTGAGACCCCCCTAGTACTATGCCTACCTAGGCCGTGACCTTTACTTCACTGCCC
CAGGTCATACAGGTCTTGACCGGGATGCCCATCAACTATTCTGTACAGGAACCGTCTTTG
AGTCGAAAGGAAGCTGCTGACAGCGCGTTCGTCTTGAAACCGGTCTAAAAGTGGAACTAC
GGGAATCAAAGCCGTTTCTCAAAGTGAAAATGCCCCCCCTTATTGCCCCGTTCGCCCCGG
CTCGTCAGACAAATTAATCCATAGTAGAAGATCTTAACGGGAGGCGCCGCACCACCTCCT
GTCAGCGAGAATTTCCTAACTCGGCTTACGAGAGTCACCGTATTGCCAATGAGGATATTT
CGTACTCTCGATGCTTATATCTTCAGCCTTTTCGCATAATATCATCCATTGTGCCTGATA
CAAGTAAAGTCCCGTCAGCAAGGTTTGAACAGTTGTCAATAAGAGGATCGTTCCGGAGGC
ATATAAAGTCGGAACATCCCGCTTATTCTTGGCAGACAACGAGTAGACTCATCAATCGAC
AGGCTCAATCAACCTACCTATCCACAGTATTTCTGTTCAGCGACCACTCTCTAGAATGAC
CACCATTGCAACGAGTCGTTACGCAGCAGCACATGCAGACCCGCATGGACCCGGCGACGC
AAGGCCAACTGCCCTCCAAATCATCAAAGACGAGCAGCGAGAGGGAACCATGAGCGACAA
AGTTGTCTTCATCACGGGTTGTTCCTCAGGACTGGGCATTGAGACAGCGCGAGCGATGAA
AGCCACTGGCGCGACCCTCTTCGTTACCGCTCGCAACCTGGAAAAGGCAAAGCAAGCCCT
CGGTGACATCCTTGACGGCGGGCGTGTTCACCTCCTCAAGTTGGATCTCGAGTCCCTCGA
CAGCGTCCGGGCCTGTGTCGATGAGTTCAAGTCCAAGAGCAGCAAGCTCAATATTCTCAT
CGAGAATGCTGGCATCAGGCACGTTCCCTTTGGAAGAACGCGGGACGGCTACGAAAAGCA
CTGGGGAACCAACCACCTCTCTCATTTCCTGCTATTGGAGCTCCTCAGACCAGTCCTCAT
AGCATCAGCCACACCAGACTTCTGCTCTCGTGCCGTCCTCATCTCGTCCACGGCTCACAG
AAACGCTCCCATGGACTTTTCAGACTTGAACTGGGAAAAGAGGAAATATGTTCCCTCGGT
CGCGTACGGTCAGAGCAAACTTGCAAATGTGTACACTGCGAGTGAAGTCGACAGGCGATA
TGGCGCGCAGGGGCTTCATTCCTGGAGTGTGCACCCTGGAGGTATCAGGACGGGGCTTCA
GGCGCCCAGTCAGTGGGATATCAAGGACTGGCTCGTCATCGTCAAGTCCGGCCCCATAGC
AACGCTCATGAGCATGATGAACGCTGAGCAAGGTGCGTCGACGACGGTATGGGCTGCGGT
GAGCAGGGATCTGGAAGGCCAAGGAGGGAAATACCTCGAGAGATACCGATTTAGCGAGCC
GTTGAAGAAGGGGTGGAAGATGATTGATCCAGGGCATGCCGAATGGGCCTATGATGGAGA
GGCTGCCGCGAGATTGTACGACCTGTCTCTAAAGGAGGTCAACCCCTGACTTGATTAGAT
TTGGGCTGAGTGACACAGCATGAAGATAACCTTTATTGCACTCTCAATAGAATTTGCGTC
GCTGCTTTGATCTCCTGTGGACCAACACTTTCATTTCGCTACAGTACCTAAGCAGTATCT
AGTCTCCTACCAATTGCTCTGGAAAGAGGAATTCTCTGTGTCTGCTTTGCTGAGCTTCGC
ACTCTCATCATACTGTTTGCCCATGAGCATCGTGTCTAACTTCCGCGGGCAATCTTCTGT
AGTTGTGCGAGATTGCCGTTGAAGATATCATTATCACCACCCCAAGGAGAGGCATCACTG
TTCTGCCAGATGGTATAAACGCTCCAGCCATTGGGCAGCGCCCCAACAGAGCTAGCATAC
CGCGCGATAACAAGAGGCGATTTGCTACCAAACGAGCCATTGTTCCCAGTACAGAGTTGC
CACCAGCTTGTGGAGGTGTAAATGAGAGGATACTGGGTCGTAGCAGCGTGGTAAGTGTTG
ACAAAGTCGTTGATCCAGCTGACCATGGCACTCGCGCTCAAGCCATAGCAGCTGTCGCCG
CTGGGAGCATACTCAAGATCCAGCATACCAGGAAGTGTGATGCCGTCCGCTGACCAGCCG
CCTCCGTGCTTGAGAAAGTAGTTGGCTTGGGCAGCACCAGAAGAGGAGGCGGGCTGGGCA
AAGTGGTAACCACCCCGGATGAAGCCAGCATTGGTCGCCTTGGTATAGTGATCGCTGAAG
CTGGGGTCAGTGTAGGTGGTGCCCTCAGTAGCCTAAGCAGCAGCTTAGCACCACATCTTA
TGGTAAGAATTGGGAAGACGGTATGAACCTTGATGATCACAAAGCGTGCACCATCGGCAT
AGGCTTTGGCAAAGTCAACGGTGGCTTGGTAATGGGAAATGTCGAATCCTGCCACGGTTG
CGCTGGCTATGGAGGCAAGGGCTGCCAATTGGACGGCAAGGGGAGCCAGAAACTTCATGA
TGAGATAATTTTATATCGAGGTATATAGGTAGGTAGACTGGAAATGCTTGGTGGAGGTTG
ACTGGGTCAGAAAACTTTTGAATACAATTTGCGTCTGGGACATGGGAGGGCCTTATATAG
TCGGCCAAGACGTCACTTTGAGACAGTGTAGCCCTTTTCACAAAGATCTTCATATGCAAA
CACGGGAGAGAGACGCTCTAGGAAGGCCCTTGTCTTCCATACCCAAGGTACTACATGTAT
GTACTGCACTATCTTGACTCAGGTGTCGCAATATACTATGCAGATTAAGCTTGGTGGACC
GTTACAAACTTCGCTCAGCTTGGCGATTCGACGCAATCAGATTCTCCCTTTGGTTCCCGT
GCTGTTTAATAAAGCATCCGAGCTCTACCCCCCGCATTTAGTACCGCACAACCACTCATG
ATCGGCGGGCTATCTGAGAGCTGAAAATGATCCCTGCTACAGATGGGGCCATCTGGTCCA
GTTTGGAAGGTGATTTACCACGGGAAACCGGTTGGAAGGCGCCAGCATCAAGGCCGATGA
GGAACATGGAGGAACATGGAGAGTCTATAGTATTTTGGGACTGGAGATTCTACAACTCCC
GCTTGTCATAGATGCTATATATAGGTAGGTTCAAAGTACGGCTGACGAGTCGTTGTTCCG
ATCTGATCCATTGAGATGTCTTCATGTAGAACTGCGTCTGTCTGGAATGCAACTGATCGG
CTCATCGTCTGCAGTTATCATGGTCATCCATAAGGTATGCTGCGCACTGCTTCCTATTCA
TGGAATAGCGCGCTTCCTGCAGAAGTGCCCTGTCAAATAGGCCAATTGGACGCAAGGAAG
CAAAGCCGAGGATGCAACATCACTGGACGGTGACGGAATCTTTGTTCCTGGAATAATGAT
ATAGGTTGTACATGTCTATCAAGTGAGACTTACTCCTCGGTAATCAGATTGAGACATGAA
TCCACCATATCAGCTGAGGCGGAGAATTGTTGCTCCAGCTTGCTCTGTTTCCAATAGACG
TTGTGCTTGTGCGACCTGATCGATGGGAAAACCAGCAATGAAACCTGTCCTACAGTTGTT
TTGCACAAAGGATTGCGTAAGTGTTGTATACGGAACAGGCAGAGCACACATGTGATTATT
GTTTAGACAAATTGTAGTGCAACACGTTGTATTCTCATACTCTCACAACCAGCCTACGCC
GAACATCTTCATCTCCTTACACATTAGAGTACCTCTCTCCATGTCTTATCAAATCAAATG
GTATAGAATTTTCCATCCATAAGTCCACCTAGCAAGACACTTCCAGACTGACCCAAATCC
ATCTCTAGATGCTTTCTCATTGAAGAATGACAAAAGTTCCGACACTCCCATATTCCTCGC
CGACAGAGGTTGGTAAACATTTGCCCTGTTTAGATTTCCCGCTCAGGCCCAAGAAGCCCC
GATATATATCGTGACAGTCTCTCCAACAGATTTCGACACCCATGTTGAGCCGGGCAACTC
TTAGTTGTGATAGGTCGTTCAGCGACCACATCAGTGCCCAGCTTGGGCCTTTGAACAACG
CATTGGGTATCTGTTGACAATTCAGATCCCAGGGTGCCGTTGGCGGATGGTTGAGATTCG
AGTGGTGTCGCCTCATTGCCATCATCCGACGCAGCAGGAGTTTGTGGGCGCCCGGTACCA
GTACGTATCGCGATGTTGTTGATCACGATGTAATGGGGGCGGGCGTGAGAGGGACGCCGA
ATGGCGTTGCGACGAAGGATGGAGACATCCTCGCGCTGACGTCGACGCAACGTCTGGAGA
TCGCGTTTGGAGGTCGACAGGTTGCCATCAAATGGCCGTGAGAGAGGGGGAAAGTACTCG
GCTACTCTTCCCTGGATTGCCATTGCGAGAGCGTTGCACGGAATCGACGTGATTGTGCAA
GAAGAGGCAAAGACGTTGGGGTAAGAGTGAGTAGAAGTTGTTGAATTGGAGAGCTATACA
GAGCAGATGTGAGAAGATTGAAGAGAGCAAGAGCCGTAGGCTGGAGGAGCCAGGGCTCTT
TATTTGTTTGTATCCAGATACAGCTATGCATCGAGGTTCTGCTTGAGCATAGCGTATGGA
TATTACGCTTTGAGGCCATCCTGACGGGGCTTTCGCCCAGAACCTTGATCCCAAACAAGG
CTTACGGGTTTTGTGAATACCATGCTTTGAATGGTGGCCTTGACCAAACTTGAGGACACC
TTCGAGTAGAAGGGCCAGGCGTATTGTTCGTGCCATCGGCCATTGCCATGGTGGCGTTAT
ACTGATCTTTCAACTGCTCCATGACCTTACATATTCGCTGAATGAGGCGTTCGTGATGTC
TCGAGTGGCGTCACATAAGGCTTTACTTGTTATCAACCAAGGTGGTGACGCATCTCAACG
ACGCTGAGCATGAGTTTGCCAGTTTCGAAGTCGAGAGTGGGTAGATAAGTAGAAGGTCCC
GACTTCAATCATATCAAGATTGATGATACCATATGGGACTTCCTCTGCTTTTCCCACAAG
CTTGGATTGTATCTCGCTACGTCCTTGCTGGTGGCTTGAGTAGGTACCGAAGAATAAGGC
ATCTCATGTCTGGTGCGTGTGGCGCCCCATTGGCTTGGACTTGGCCAGGCAACTAGGAGG
ATCTGGTTAGATCTGTGGAATAAGCTTATCAGAAAACTTCCGAGAGTTTAGAAACAAAGC
TCCCACATAAGGTAAGGTGCCGATATTCTTGTTTTATCGCCGTCAGCTGCAGCAGGCGGA
TTCACTTGGATGATTCTCTGGCGCATATGACTTGAAGGCCTGAAGAGAGGATGTAGTATA
TTGGGGAGTCACTTTGTACGCTTGATTTTGCAACTCATAAGAATTATCAAGGAGGCATGC
ACAACTTTTGTTCTCAGGGGAGCAGAATTGTGAAAAAAACGAACATTGTTATTGTCTGAT
TACATTACATTTCGTGACATTTCGTCGTAAATATTTGCTTCCGTCCATCAAACACAAATT
CCCTACAGACTCTTTGAGCCGTAGCTTGACCGTTCAGAGATAACAATACTTCTTTCTCCC
TCTATGGCAAAGTTGTAGGGGCATAGCTCTGGTTGGGCGTAACCACCTTGCCATCCTGAA
CCTGAACATCGGTATAAGCAGGCCAAGTGATGAGCTTCTTCGCATAGTCCACAACAGCAA
ATGTAGTGAAGCCGTTGCCAGGTCCAAACTGTCCGCTCCAGCTGGACGTGATGGTGTAAG
GGCCGCAGGTGACGGGACCGCCGCTGGCCTGGGAGGCGTTGGCAGCGGCCTTGACAACGT
ATGTGCAGGGCGTGGCGGCAGCGAGGTGAGTGTCGACGCCAAAGGTCCATGTGCACTCGG
TGTTGCCCTTGTTGCAGACGCGCTTCATGTTGGTGATTGTCCACTGGGGAACGGCCGCCA
TCATGGACTTGTCGGCGGGAGTGGGAGCCGCGAAGGCGGTGGAAGCGGCGAGGAGGCCGG
CGAAGAGAGTCTTGGTGAGTTGCATGGTTGCGGGTTGTTTGGCTGAGTGTTTATTTGTGG
GAAAAGTGTTTCAAGGTGAGTCGAGTCGTGCTAGAGGCGAAGCAGAGGCAGTTTTGGATG
AGGATGATGGGCAAGAGAGCTTCGAGTCGGTTCGTCTCGTCCCCTTATATACTCGATCGA
GCTGTGTCTGTGTACCTTGAAAACTTGGAAACGTTGCCAACGCAAGTGGAGAAGACACTC
ATGCTCTCAACTCGTATTGGCACGATCGAGGCCTGAGCCAGCTCATCTTGTGGTTACAGG
AATGTCGGCAGACACATCGATTGGATGCGATCATCCGAGGAGCTTGCCAGAGGCGGTCAC
GGTCTGCAGCGGCCACTCGGCACCCTTGCATCAATCTCGTATTTGAGCTGGCATGTTGAG
GCTGTCTGTCGATTTGCGGTGGCAATGCAGCAGGGCTGGCCAGCCTCGGGACGAGCGTCA
TTGAGCATTGAGTTGCAGGGATTTGTTCCTCCACATCATCGGGCCATTGCCTGATCTCTC
AAAGCCACTGAGTACAGATGACATGTAGAGACACGAAACCTCTCAACTAGCCAGAGACAT
AGGGGATTAAATACTGTATTGTGAAGTCACCTCGTTGATTGGCCTCGGTGACTCAAAGGT
CTCTCAATTGTCTCGAGACACAATCCATCGACTCCAACTTGCAACGTTGCCAATGTCTAA
GCTTGGATTTACACTGCGTAAGGCTTCCGATTAGCGTGTGGGGATGGCATCCGCCGCTGC
TCGTATTCCTAGAATAGACCAGAACATGCAGTAAACGGTCGCTGCATCTGGTACTCCGTT
ACCGTAACGCAACTCCATCGTACCCCTATGTGATGCAGATGGTCGAAGCGTTATACGAAG
CGTTACGAATCAGCCGTATTGCATTGAAAGTTGCTGCCGTTTATGATTGATGCTGCCGGG
ATCTGTAAGGGAGGATGTCCTACGTGGCGGTCAGAAGGGAGGCTGGATCAAGCTCGGTGT
CTCGTACTTTGTATGAGCTCCGGGATCGACCTAGGGAGTATTCTAGAAGTAACGTATTGA
CGCACAACTGGTGGAGTTGAGAGCCATGCAGTACGAGTATGGCGATGGTTCAGGCCCGCA
CACGTTCTACAGATGTAAGTCTTGGAAAGTACATACGGGTTGCAAATGTCTGAAGCACTA
ATACAATCTACATACTATTACGCCGTATCGAGCCTACTCTGTACTCAATATGCACGCCAC
GAGTCCCCTCGAGGATCCAGAATGTGTTGAGAACATATTAGGCAGTAATTCATTGAGGAC
GAAGAGCACAACCGGTACATGATCAGCTGGGACACTCATGCTGCATCCTGTGTTCAGCAA
GCTTGCTCGGCCGACGGTTAGGCGACCCTGGTCACCTTAATGCCGACTCTTCCCCGCATA
GTTGTGCCACCCGGGAAAGGGCGAGGGCCGAGGTCATGCGGCTTCAGCATGAGAAGGCAT
CCGATTCCATGTACTTTGCAATACACAAACTCCTCAAGCAAAGAACAGGCTGAACAGCTG
ACACCAGCAAAGATATCTGACTTGGTAAATCACTTGCTGAGTGCCGTCCAACCAGGTTAT
CTCGATCAAGGTTCTCCTCGTGAGACAGTACAACAAACACTACCCTACAGGCCAGGAAAC
GGTAACCCACTGCAATCCTCTCAGGCCGTCCGCATTGCTCCTTAAGATTCTAACTCCGAT
CATGGACGATAATGCTGAACGAAAGAAGAAAGCTCACAATTTGCAATCATCTAGTCCGTT
TCTCTCGTCCCCATCACACGTGTTAACCTCGCAAGGAGCGTCCTGTCTACACTGTCAAAG
ATTCATGAACAGGATAGTGTCACCGCCATCCAAGCCAATCAGAGTGTCTCAATGGGCGGA
TGGTTTAGTGGTATAATTTTCCCTTAGCATCAACCTCTCCAACAAACTTGGCAGTGGTTC
AGCTTCCTCCCTGGGAAAGGTCCGGGGTTCGATTCCCCGTTCGTCCAAAGCGCCTCAGCG
GCTTCATTTTTTGTTGCTTTTTGCCCCTGTTCCATGTTTTTTATTGCGATTCCGAGTTCC
GTGTTCCTGTTTTGCTTCGTGCCAAAGTGAAATAATATGGGCAAAAATGCAGGTGATCGG
ACAGAAGACGTGGGCATGTAAGGAGGATTACTGTACTGTATGTAGTACGAGTACAGGACG
GCAGAGGCGCGATGTAACCTCCTCCTCATTTAGATCCTTTGGCAATACGGAGCCCAGCGG
TTTACTGTGCTTTGAACTCCGTAATTGACGTAGTATATGCCATTAACACATTCCTAACTA
GGTAGACCATGATCCTAAGCACTATGTATGATCCAGTACATACTCCGCTGCACCCGGCCC
CTTTCATTAGCAGGGCTGTTTCACGGTATCCGTTCTATTCTTCGTCATCAGAATAAGGGG
AGCGTTTGCGCAGATCTTTAATGATATCATTTGTTCAACCAGCTTCAGTCTCCCTGCATT
GTACCTATGTAAGGGCAGGGCTTCGAAGGCTGCCATCAACTCACAATACTAGCGCCATGC
TATACGAGGTATGTAAGTATTGGTAGATTCTCACCAATGGACCGTCAATGCGTATGTACA
TCATTCATTGCCTATGTAAGATATGCAAACTACTATGTGCATGAGAGAAATCCACCACAT
GAGACAGCCCGTGGCAATGCTGGTATGACAAAGAGCCATTGCCACAGCTTGATGACAGTT
TTGTCATCAGTCGTTCATCCATCCAACTCCCTTGTCCTCCTCCAGCTTCCAAACCCTGTC
TTCAGCCATCCCAATGAGCGTCTAGTCACGCGACTCATTCGATTGCGTCTGTAGTCGGCC
TTGTCAAAGAACTTTCCAGCCAGCTCACACCCGTTCGTCAAGCGATTTAGTGGATGGGGT
TGTTGCCGGGAAGAGCGGGAATAGGGCCGTTGAGACCAATGTTCTCGGTGGGCGCAGGAG
TCTGCAGCTTCTGCGGGCCAGAGACACCGGGGCCGTTGGGGCCAACGTTCAAGCTGCATC
CCTTGTCGTTGACGCCGTTGGGGCCCGTGCAGGTGGTGATGGCGAGCTCGAGGGCGTTCT
GGTCCTTCCAGCCCTGGAAGTAGTCGGCGTGCAGGCTGTAGCCGGTGGCATCGCCGTCAG
CATAGACGAAGCGGTTGAAGTCCTGGACGGAGCCGGTGTCGTAGAAGAACTCGTAGAAGA
CCGAGAGGATGGCCTTGGGGTGCGACTGCGGGCACACGCCAGTGTTGTAGTCGCCAATGG
CAGGGAAGGCGACCTGTCATAACACTGTTAGCATATGGTGCGAAGCGAAACAAAAGGCTG
AATCTGTGAGACATACGTGATCCTTGTGGTTGGCCGAGTCGAGGTTCTGGCCGTCCCAGC
AGGACTGGAAGAAGGTCTCGGAGCGGATTCGCTGGCACTGGCGGGTAGGGAATCCATTGG
TGTCAGGGACGGGCTGGGTGTCGAGACAAACGTGCTGGATGGCACGGTCCTCGAAGCTGG
AGGCGTTGAAGGTGCTGGTTTTTCTTGTTAGGTATATACTATCTGAGGAGCTGTACCGTC
AGGATATCTGCTTACCGTCGGTTCAGGTCACCGACAAGCATCTTGAGGCCAGCGGGGGGA
GCAATGGGGAGAGGAGCTCCGTTGCAGTTCTGTCGGCCAGGAGCATAGTCGCAGGCACGA
GCAATGTAGTAGGTGGCCTTGAAGCAGTTCGTGTAAGTCCAGCTGTATCTTGATCCAATT
TCATCGGGGTACCTTTCAACTAGTCAAAACTTACACTGCCCTGGAAGGTGACGAGCTCGA
ACTGGCCGTCGTGTCGCTGGTGGTACAGCTGGGGCTGCCAGTAGTTGCTGTTGTCGAGGA
TCTTGTCACAGGTGGTGGCCGTAGCAGCTCGGGCCTGTTCGGGAGTCGTGCTGAAGGAAA
AGGCAGTGCCACCGACAACGGCGTGGACGTGCGAGGACAGAACACCAGGAGACACGATAG
GGTCACCTCGGAACTGAGTCAGGGGGGCGCAGTTGACGGTGAAGACCTGGGCTTGAGCGC
CGATGGCAGCAGCCAGGGCGACGAGGGCGGAGTGCTTGAGAGTCATGGTGATGGCTTGGA
AGAAGCTGGCCTGGCCTGTTGCTCTTTGATGGCTTGCTGGAGAGAAGTGGACTGGAAGAC
GACTTGATGACCTGACCTGGTGAGCAACAAGACCAAGAGTCGGGGATCTTCTGTCCTTTA
TATACCAATTCGCTATACTATCATTCAAAGTCCTCTAGCCCCTTAGTCCCCTGGCTCTCA
GTCCTATCTCCGATGCAACCAAGAGTAGCATTCGCTCTTTGGCATCCTTGCTTCCACGCT
GACAAGTTTCGAAACACTGTTTTGAGGCCTTTCCCGGATCGTCCATTGCATATACTCGGC
CGCCAAGGCCAAACCTCTCTGGACGTCTCCAAAGGCTAGAGCTATCCCCGTTCCTGGACA
GCTTCATCGGGGACGACTAGAAAACAAAAGCTCTTGGCCGCTTTCTCTCTGCCGATCCGG
AATCGGTCCGAGCCTAGAAGGTCTGCGATGCAACCTTTGGCTTGAGATGGAGGCGGATGC
CCGGCCACATGGGGGACTCTGCTTCTCATGTTCCCTCTATGTTCGTGAGCCTCCAAGACC
GAACCCTCCATCATCTGACGCTTGCTCGCCGAACAATGGGCCGAAGCAGCTGGTGTGGGC
ACGAGAGGCATTGGCTGCTGTCGAACATAGTCCCACTGGATAGAGATGAAACGAAACAAG
AAGACAAGGCCAAAGAGACTGCAAACATGGGCCTGGTGGCGGTGGCATCCCCGGCCGTGC
TTGTGGCTGCAGTCTCCAACAAGCTGGTGGGCGATATTCAATCGATCTCCTCCAGCTGCC
GTGTGGATTCCTACTGACTCGTCCCGCGGCGGCTCGTTTACCCCGTTTGCCTGCCTGGCA
GGGGGGATTTGGGTGACCGCAGACTTGACCGGGGGTGAAGACGGCCAAAGGACCATGAAA
AGTCTGGGGTATGCATCGGCAAGCGCCCAACTCGGGGAGTAACAGATGCGGAGGTGGCTT
TCCTTGAAATGGCGATTCACAGACGAGTTTCAAGCAGGTAGGCAGCGAATACTAAAATCC
AGTTTGCTCGTCAGCCAACCGTTTTCCCACGAGCGAAGCTATTGTTCGTTTTGACCAGCT
GTGCCATTTCCAGGGACATTGCTTGTTGTCTTGACGCTCCTATATGGGCTGAGATCGGCA
TCGACTTGCCAGTTTGGACATCTTATCAATACACATGGGCAAGGAAACGGCATATGACAT
GACATGCAGCGCCAGTTGAGTCGTATGAGCTACCCCATGTACAGCAGGGGGGCTGCCGAC
CCGTCCAGCCAATCGACGTGGCCTCCTGTCAGCAAGCATTGAAGCTTCTTGAGAACCATG
TCGGGAACTGGCAGTTGCTTGTCCACTAGTCAGTCTATAGAAGCATGGTTTGCTAGTCCC
AAGTTTATCTCGGAGCCTTGCGAATAGTCCTATTTCCGAGGAGGCTTTCTAGCCCTTCAA
CTCCAACATTCGACCCTTTATCATTATCATGTTACTGCTTTATACAAAGCCAGCAGATCC
TGGGGTCCTTTGAGACTGATGGTCTTCTTGCAATTGGCCTGCTGCGGCCGACTAAACATC
ACATCCCTAGATCACGTCCCCTTCATCTCAAACTGCCAAGCACGTGCCGGGGAGGATCGG
CATTCCTGTAGCCATGGTTCCCCCCTTGGCAGTCATGATCTCCCAACGGCTTTGGGTTGT
ACTGTTCGCGGATTATCGCCGACCTCATCGCCTGCACCCCACATCCGGCATGGCCTGGTC
CGGACGGGGATCATCGGGTCGCGCGTCTCTTGTTGGAGCTGTGAGCTTCATTCCGAGCTG
CCAACGAAGACACACGCATGTTCTTGGGAAAGACTGTCCAGACACCAGGAAAACTTGTTT
ATACGTACTAGGTAGCTACCTAGTCTAGTGACCTTGGTCTTGCGTGTGGATTTGCATCCA
TCAGATCCTGTCGTGAAGGCAGCCAGCCAGGGGGGTTTGGAGTCGGACCTATTAGCTAGT
GCGACATCTCGGTATATTAACTCGATGGGGTCGCAAACAGGGGGGAACAGTGACCAGGGG
GTCATATTTTGCATTTTGCCATTAATTTTCCCCGCGAATCAGACGAACTACCAAGCTTGT
CTGGTTCGCTGTGCGCGCGGTTATTGGCTGTCTTGATGCGGAGAGGAAGCAGGCTGCGAT
CCGGCATTTGCAAGGTTGGATGAGTTGGGGTGAGCTCGCGGCCCGCTGACAAAACGGTAG
GTCTCAAGAGGTATGTATAGAGATTCAGCGGCTTTTGGCTGCCGTGCGAGGGCCTTGATC
GTGGCTTTTGTGGCTGATGCGGAGTTGATTAAGCTTATGGTAACATTTTCTGGAGTGCAG
AGAGACAAGGGTCGAAACCCCAGGTCAACGGACGGGGGCATTTGTACCCGACGGGAGGCA
GATTTTACCCTGTTCAAAACGGTATACTAGAATACCGCCTTTCGGACTCCTATATCTAGG
TGGCTAGTTATCTCTTTCTCTAAAACAGAGATACTATATTATCCCAGCAGACCAGTTGTC
TGCCCCCTACAGATACTCCTCCGTTCATCAAGGCAGAATTAGGGGTGAAATTGATGATGG
GTTAAGACAGATCCTCTTTGACGTTCCTTGATACGCCGCAATACGCTCGACACATGTTTT
GCGTCGTAAGGAGCATGTCTGATGAGGTCACACAAAGGTGTTAAGCGCCAGCTCTCCCCA
TACAAGCCGGCAAGTGGCCCATCGTATGCGAATACTGTACATGGACTCTGTACTTGCTGG
CGTGTGCCACCTGCGATGTAACACCACCAAAATACTCGGCCAAATGAAGATACCTGCATA
CCTGACTGCCACGAAGTGCTTTCGTATGACTGGATCTTCACTTGGCCTAGGCAGATGGTC
TAGCCCAAAGGGTTCACACTATCGAAGAAAGATATGTAGGCTGTGTAATCACGGAGGCAG
AGTCTCCGTATTGAAGCCGTCTTTGCTTCTAGGCAGACGAAGCTGAGGATATAACTCAGT
CCAAACTTGGGAGTAATTTTAATCACTCGCCCAGAACTGTCTTCTACACCACTATTTCAG
GACGACCAGCCTATGTCATTGCACGGGCGCCGTCCCTGATATGAGGGTTACTTTCAGCGA
CTTCTATTTTGGCATCACGGGTGGAGCAGTCGGGGAGCTCGGATAATGACAACCACTGTG
AATGAACATTATCATGCACCCCAATCTAGTGGCTATGCATGGCTTTGACGATCAACGTGA
AAGAGTCATATTCTTAGCAGACATCCAAATCTTTCAGTTGTCATGAACGGTCCTTTTTCG
AGCAGTTACGAAGGCTAAAATGTGGAAAATATGATGCCTCGACTTATATCCCAACATGTT
ACACCTGTTGCCGCCGTATCCGCCGATACCTAGCTTCAAGAAACATTTGGCTCATTTTTA
CTTTCCAGTAATCATCCCATTGCAAGGTTCATCGTATAGAAGGCGATTGGAGAAGAGCCA
GACTACGGAAGCTCCTCCGGGATTGGGAGATTCACCTGGGTTGACGCTGACTTGACAACA
ATTTTTTCTGAGCCAGAGGAGTGCTTTTAGATTCTCCCGTGAATATTATTATTCTGGTAT
TGATATCGTCCGGCAATTTGCTGCCAAATACTTGCGTGGATTGGTCTGTTCCCTATTGAA
TGGCTCTTTCGATGACAAACTGTGACACGATGCTCTTGTCGTAGCAATGCGTGAATACAT
TATCAGAGGGGTTAAACTTTCCCATGAGTTACTTAAAGGCATCTAAGGGTCTTACGACTT
AGCTTGGCTGGCTAGGCCTACGAGCACATGTATTCGGTTGTAATGGTCTAAGAACGTCGT
ACGAACGTCGAGTTACTGCACCGAGTTCGAAAGGTAAAAGAATGGGAGAATGGACACGGC
AGGCTATGCTTCACGCCCTTGGCCGGATATCTCGATGATCAAGAACATACTGTAGCCCCA
AACACTCTACTACCTTTCTCCTATGATGTTAGTTGTATCAGAAAGGAGTACAGGTCTTGC
TACCACGTCTGCGCAACCAAGCTTGTCGTTCCCAGACGTTATTACAGGCATACAAAGCCA
TAACTTCAGCAGCTCCTCTTCCCAGTTAAAATGCCATACTTTTTCTCCCCACGCCGGAGA
CTCTCCCGTACTGTGCAGCTATCGGGCGGTGTCGTTTGATTTCGGACACATAGAAGCCAC
GAGCGAAGCCATGAGCACCAACAGCACCTGAAGAACATAGAGTACGTCAACCGCTGGAGG
AACAGAAAGACGCCAACACCCATCAGCAGAGTCATGCCCTTCTTTTACCTAGGTAATCAA
CATCGTGACTGCCTAGTAATTGTAGGGATATTGACTGTTCTCAGCTCCTCCCATGATATT
TCTGCAGTGACCCCATTAGGTAATCCAACAAGAGATAAAACAGGCGCATGTCACACAATT
GAGTGGTATTGCAGTGCCAAGTCCCTCCAGCCCGTCTCACATGAACACTCATGTAGTACC
TACCTATACCCCTCATAGATGTCTTAGACTCTGCCAAATTGACCTATTCTCTTAAGGTAC
CTCTCAAGCGATGTGGTTGTACTCGAGCCTCCCCTAGACGCGCACGAGACCATTCTCTAC
CTGTTCTTGACCGCGTGCGAAGTAGAACCATCACGGGCCAGTTTCCTATACTAAAACCGA
GGACATACCTATGCAAAGAATTTCGAGCGAGGCAAAGAGACATCGATAGGTCCTCGTTAG
CCGCGGTCATGCCGATGAGTCTGCGGATTGCATTGCGCAACTAGCGAGCCAGCTTCGAGT
ACACAGCGACATGCCCCTGTACTTGCTTTGTATCCGGCATGTTGGCCTTTATGCAGCGAA
GAGAACTCGACAAAACGAGTCATCCCTAGGCAGTTTTATAATTGAAGGCAATTGCTATCA
AGAGACTAATTTCAAGAACGTCTCCCATAAAAGCGATTGCCTTGGTGAAATAGAAGAAAG
GGGTCGTATCAACATAACTTTGAAGGTAAATCCCGACTCACCGGATCGCCCATTTTAAGC
TTCCCAAAGAACCTTAAACCTTAGCCTCCCCCACTACTACTAGGTACCTACCAAGGTAGC
CAAACTCCAGCCAAGCCCGCAAGAGGGTTTCAGTCCTGTCTGCTGCGCCTCTCCCCCCAA
AGCGCCCCAAACCCTCTCCCGTAAAACCTGTCTCATTGGGTGGTACCGCTTCGATGACGC
GTCCCGCTCTTCCATTTGCCGTTTGAGATCCCGCGTGCCCTTTCCGATATCTGGGTTGAT
TCGCTGCTATTTGCCGGTCGGTAGGATTAGTCTAGGTTTCTCTGGTCTGTGCCTAGGTAT
CCGCTGCGAGATTCCGGTTTCAGCAAGGAGAGATCCTTGTGTCCCCATGTTTGGCCTTTC
AACGGGATGAGTGATGCTCTCTCCTCTAAAAGCTCTCTGCATTCCCATCTTTCTTTGTTG
CATCATCACAAGCCTTTGACATCGTATACGAGCAACTCTTTCGTCTCCATGGCCACATTT
TAACACCCTCTCTAGCTGAATACCTAGATGTCATCTCCCGGTTAGTCTCGTGAGCACACC
AACCAGACGCCCATTCCAAGCCTTGCCAAGAGCCAAACTGAGCTGCTAGGCCACGGCCAA
GCTCGAGCACAGCCTTGCTTCAAGGCCTTCCACGACAATGTAGCCCGTCAGCCAAGAGCG
CCACTGCGCGCACCCACATGCTTAAAGTTGCATGGAGCTGAGCGGCTAAGGAGGTGCCTG
ACAGCACATGAGACCGTAGATTAGGTTTGCCGTAGATTGATGATTTTCCCCGTTGCATTC
ATATCTGTTTCTGTCCTTGGTCTTCTTTCAACATCATCTCCAGCTTCTCCTCGCAGTTTG
AACTGGCAGTGCGGTCGTCGTCTGCTGGTAGGGCGTCGACATTACTGTTGATTCTATTCG
ATTCCGTCATTCGCTTATAACACGCCATTCTCTTATTTTTTTTCTCTATCGCTCCTTGAA
TCATAGGTATCTCAGGACTGATGCCTTCTTTGCCATAATCATTACCATCGTCTCTAAGAA
TTTGGCGTAGCCCAAATCACTTCGCATCATGTTTCCCTCGCTCCTCATCATCACGATCTA
CTCCTTCTTTGCTCAAGTCGAAGCCGTCTATCGCATTGACAATGCAGGTAAGCAAACGAC
AATAATCAGCCTTGGTGAAATCCCTCGTTCATGTCAATCGGCAGATAACATCCGCGAGTC
CGCCCGCGGGCTGGCCTACGACCTCATGCTATTCTACGAAGGAAACAAAACAGGCCAGAT
TCCCGGCATCCTGCCCGGTCCGCCAACCGAGGGCAAGGGGGACTATTACTGGTGGGAAGG
AGGCGCAATGATGGGCACATACGTCGATTACTGGCATCTGACGGGTGACTCGAGCTACAA
CTCGGTGGTGATGGAAGGCTTGCTTCACCAGGTCGGTGAGAACGAAAACTACATGCCCAA
GAACCACACGGCTTCCCTCGGAAACGACGATCAGGGCTTCTGGGGCATGTCGGCGATGCT
GGCTGCCGAGACGAAATTCCCGAACCCTCCTGCGGACAAGCCGCAGTGGCTGGCTCTGGC
GCAGGCTGTTTGGAACACGCAGGCCGATCCGAGCCGCCACGACGAGACTTGCAACGGTGG
ACTGAGGTGGCAGATTCCCTTTTCAAATGCTGGATACAACTATAAGAACAGTGAGGCCAG
ACACTCGTACGGCGGCGGGGATTGAGGTGCTAATTCAACCATCTTTCTAGCAATTGCCAA
CGGATGCTTCTTCAACCTTGGTGCACGGCTTGCTCGCTACACCAACAACGATACTTATGC
CAAGCACGCCGAAGATACTTGGAACTGGCTCTGGGGAGTCAAATACATTGATCACGACAG
CTGGATCGTGTACGACGGCGCGCATGTCGAAAAGAACTGCACCGACATCAATCCCGCCGC
CTTTTCCTACAACGCAGCTGTCCTCACCCAGGGAGCCGCCTTCATGTACAACTATGTACG
TACCTATGCAGACGTTGATTGCGACTTACCTTGGTGTTTTCCGTCAAGCCTGGCTTAGAT
GGTGGACTGACTAAAGTATTGATGGCAGACCGATGGCTCGGAGATCTGGAAGCAGCGCGT
CGATAAGCTTCTCGATGCCTTGCTGGAGAGGTTCTTTCCAGATGGCATCGCCTTTGAGGC
TGCCTGCGAGCCGCGGCAAGGCGCATGCAGCACCGACATGCTCTCCTTCAAGGGATACGT
GCACCGCTGGCTATCCGTCGTCACGCAAATTGCGCCTCACACACGGTCCAAGATCCTGCC
CGTACTGCGAAAGTCAACAGAGGCCGCTGTCAAGCAGTGCACGGGAGGCGAGTCAGGCCG
ACGATGCGGCTTCTACTGGAGCTCGGGCAAGTTTTTCGAACCGACGACAGTCGACCATAC
CAGCGGTGCCGGCGAAGCCATGAATGTCCTGGCAGCAGTCTCCAGTCTCCTCATTACCGA
GGCGAATCCGCCGGTGACCAATTCGACGGGGGGCATCTCCAAGGGAAACCCCAACGCAGG
CCATGGAGGAGATAATGGAGAGGTCATGCCGGACCCGATTGATGCGGGAGACAAGGCTGG
AGCTGTGGTCTTGACGCTGGTGATTATTTGCAGCGCAACGGGCGCCTTTATCTGGATGAG
CTTGAGTTGAATGTTTGTTGGTCTTTGAGCCAGGCTTGGAATGGAGTTTGACGGCGCGAG
GGCGTTATGGAGTCGGTATTATTTCGCTGTCTTGATGCAGCTATGGGCAGAATAGATAGA
AGCACATCCATGCAGTCACAATCAAAACATGTATACCATCAAGCTCTTGATTTCACGTCT
GCCCAGAGTAACACAATGACCAATATTCCACCTAGGGGCTTGCATACCTTATGTAGGTAG
GTATGTACGTGCACTCAGCCAGCTGCAAGGGGCGTCAAACCAACGACTGAGTTGGCAGTC
TGCTGTCACTGTTCTGACGAGGCCTCGTGCAGCTTTGCGACTTTTAGCTTGGGCTGCAGC
GCGTCGGATTCTCTGTTGTTTGCGGGAGCTGGAGAAGCCGAGAATCAGCCAGTTTCGGCA
AAAGCCAGCGTAGGACATTTCAGGAAGCTGCACTTTGCGAGTGAGCTGGGATCGAAGGTG
GAAGAGTGAAGAAGAGGCTTTGTTTTCCATTAGGTATTGACAGTCAAGCACAAACTTCTC
ACAGCATCACTCTGCCTGACCGCCCAACGATGGTGAGCTGGGTTGGGTAGAAGCGGGGCC
ACCGCTCATGTACAAGTACGAGGGCCTACTTTAGTACCCTACTTGGCCTGCACTGCGGTG
CCCATTGATGTCTTCCGGTTCTTCCTGGACTCGCTGCAGCGGAGCCCGAATCGAGTACCT
ACCTGTACCTCGACTTGCGTAATGCAGCGCCAAGCTTATCTTATCGGCACGTTGGCGGTG
AGTACCTATAACAGCGGCAAAATGAAATAATGTTCATCTTCTTCACGTGCATTCGTGGTC
CAGCTCTTCCTCTTCATCAACAACCCAGACTGCCCGCTCATCATATTGCTGCCTTTCCAT
CCACACATACTGTGAACAAACACACTTACTGGCACAAAAAAAAGGAAAAGGAAAAAAAAA
AAAAAAAAAAAAAAAAAATAGAAAAAGAAAACCCGTTCCTCTTCATTTCAAGTTCAATCC
AAGGGGCCAATTGGCCTCTTGGCCTCTGACGCGTCTCAAGATGCACGATCTCACAGCGCT
GGAACTGTTGCTTGAAGAGGCACAGGAAACGGATTACGACAGCTACGATTCGGCCGCCGA
ATACGAGTTTTACAATGGAAAAGATGCCGCAGACGAAAATCCCTACGAGGGGGGCATTTT
CCACCCCTTCTCCAAGCTGCCCCCCGAGCTCCGCATCAGAGTCTGGGAGCTTGCTCTGGC
TAGGGAAGCGCAACCTCGCATCCTTCATTTTGGCCTTGATCTCGCGCCTCGGCCGTTAAC
CAATCCGGACGACCCGGACGACGTCATTATAGACTGGACCGTCCAACCCAGCAGAGAGCT
TTCCAAGGAGACTCGAAATGTTCGAAGACTCATCGCCGTCAACCGAGAAGCTCGAGACGT
GGTGCTCAAAACTCTACCCCATACCCTCAAACTTCGCCCCTCAAGAACAGGCCGCGGCAA
TGCAATGGTGCGTCTCCATCGAAACCGAGATGTTGCTTATCTCAGCGCTGGTGAACGATT
TCTTGATACGCTTTGTGCCGGCTTGAGGGGCGACTGGCAGCATGGAGGCCGCTGCCGTTT
CGAAGGCTTTGCAGAAAATGTCACCCAACTTGCCATCGACTGCTGCTCGCTAAGTGTCAT
TGAACGATTCGACATTACCCGGCTGTATGCACACATCCTGGAGCCATTCCCCAACCTCAA
GCGACTGTTCCTTGATCTCCCCCCAACCCGGCAGTTGACACGTGGAGACAGGATATGGGC
GGGATCCGAGTTTGTCTATACGCAACAAGTCTCCATCAGGGATATGGGGAATGGTCATTT
CCTGAAAATGCATGTCTGGCCAAATGCCGACGATTACGAAGACTTTGCCCGGCAGCTTCC
CTTTCCGAATATGAATGAACTTGGATTTCCCTCTCCAGAAGAGATTATGCAGCTCGGCCA
TGGTGCCATGATTCTACCCATGTTCGTCTTCGAGGATCAAGGTGGCTACACGGCCCTTGA
GAAGCTGCAGGCATTGTGGCGAGAGGCTTTTTCGAGAGGCATTCCCGTCGACGAACTCAC
TGACTCGAGTTCCGACAGCGACAACGGCATCTATGAGGACTACATTGACGAGTACGAAAG
CGAAGGTATAGATGACTCTGAAATAGTGGAACATGGCCCCGACGACGACGATGATAGTGA
CGAGGATAATCTATCGGGGGATCAAGTCCATGGAGACGATGAGAGCAGCGATGGAGATGA
CGACGTCTATGAGGGCAACATTGGCAGCGACGCTGAAGACGGTCATCGAGATGAGCACAA
CGTCTCCCATGACAACGCGGCCGCCTTTTCCAGCCCAGAGCCAGAGCCATCCCCCGCATT
GGAGACAGTCAATCCTCGGAAACGACGCGTTGTTGCTGACTCGGATGATGAACTGCCCTC
TGAGATGCCCAGAAGAAAGCACGCCCGCAACGGGGGCTTCTCATCAGACACGGACGATGA
GGGCGTTGGCGAGGCAAGTGCTGTCAGGAAGCGCAGAAGACGTGCAGCAGTCGTTGACAG
CGATGACGAAGACGACGATGGCGGGGGTGGTAAAAACAGGGGAGAGGGCGAGCAGAATGG
CGGAAAGAGGAAGAAAAACACCAATGTTGGCCCAGAAGAAGATGACGAAGAGGACGAGGA
GGAGAACGACGACGACGACGGCACTAGTGACGATGAAGATGACGATGGCGAGGAAGACAA
CAGCGATGAAGACGAGCAGAATGAGGTTGCAGATGTGAGGCGGTTGAGTCTAGCTGCCCG
GCTTAACCTCGTACCGCCAAGACATCGCTCGTCGCGCAACAGGCGGATTGACTCTACTGA
CGATGAAGAGGACGATGAAGAAGAAGATGATGATGATGAAGACGACGAAGATGACGAAGA
CGACGAAAGGTCTGAAGACGAGCTCATTGACGGTATCGCAGTGGAATCGGACGAGTCAGA
CTGAACATGATTGCGGCGTAGCCAGGGTATGGCAGCTTGGTTTGGACAATCTTTCCGGAG
TTTTAGGGCGTTACGCATATTGAGATACTAGATACCGCGTGTTGCTTGATTGTTTACACG
GAAGAATGGTTGCTATATATGTCAAGACATTTTCGCCTTGTTTCACATTTGTTTCACATA
CCATTACAACGTCTTACCCTCAGCCAGAAGGTCGACAAACTCCTTGATCCTACGCTCCCT
TGTCTCGCTTTTGACAGCCGTCTGGATGCGCCACAAAAACGAAAATCTCCCCGCCTTGTT
CAACCCATAAAACACCGCTCTGGCAGCTTCGTTGCTCGCCAGCGCATCCTCAAAGTCCCC
GGGAACCTGCATTGTCGCCGGCCCTGCATACGCCCTCTCCCATCGCCCATCCGCCTTTGC
AGCTTCCACTGGTGCTATGCCCGTAGGTCTCATGCGGCCCTCTGCCGTCAGCGCCTCGAC
GCGCTCGACGTTGCGGCGCGACCAGAGGCTGCGGGGGCGACGAGGCGTGAAGCGCTGCAA
GAAGGAGATGTCGTCGAGGGACTTGCGCTGGCCGTCGATCCAGCCGTGGCAGAGGGCGAT
GTCGACGGCTTCGTGGTAGGTGATTGATGGGAAGCGGGAGATGCTTGCTTTCTTGGTGAT
GCGGAGCCAGATGCCGGAGAGGGTGGAGGGGCCGGATTGGAGGAGGTATTGGTCGAAGGC
GGAGGCGGAGGGGAAGCTGATGTGTTGGTCTGACGATGATGATGATGAGGATTTTGACTG
TGGCGCAGGTCTGGACTTGGTTTTGGCGTTTGACTTGACGACGGTCCTTGGGGATGGTGG
TGATGATGCCGTGACCCTGAATCTGGATGTGGTGAGATTGGTAGAGACAGTGCTGGATAT
GGATGGTGATAATGATGATGAAGAGACCTTTGCTGTGGCTTTGGCCGAGGCTGATCGTGT
TACTCTTTGATTCGACATTGTGTGTGTCAGTTCTGCCTATAGCCTTGGTGGTGAGTCTAT
GCTGTCAACAGGCACATCTGGCGGGACTATGGTGAACGTGAATACGATTAATGGCGTGAA
TGGAGCTGTTACTCACCAGTGTATCTAACCGCCCACAGCAACGATATCAGTTGGGGTAAT
TATAGGTCAATATACGCAGCGTTGAAATTGAAGGCAGAATAGAGTCTGATGTGAACTTGC
TTATGAAAAGTAGAACGGTTGGAGCTGTGTGTGAGGCACCGTCTGTTGCGTGTCGTCTGT
TCAACTTCACGACTCCTACAAGGCTGCGGTACATGCCAGAGCTGGAGGTGATTCAATGGA
TGATCGTGTAATAGTAGACGGGATCGATTGGATCGGCTAATAGCGCCTCGGATTGGCAGG
CAGAAGCGCCAAGACCGCTGTAATAAACCCCCGCCACAGCCACTAAACTCCGCTGAAGCA
GCCCATCTACAGCTGAGGTGACCAGGAGTCCTGGGGTCGGGTCGGGTGTTGATCGTTGGA
GAGGCAGCCTGACCGCACGCGCATTCACGGACATTGAAATCCAAGGCCTCAACTTCCATC
TTCAACAGCACGACTTCTTGGACGTGAACTCTACAGAATCATTACCGCTTGCCAATGCCC
GAGACGACACACAACTGGATTCAGCCACCTGTTCTATGTACACGATGCTCCTGCTACCTA
CCTTATATACCTACCTACTGTACGACGGGCCAGCTCAAACGAAGCGCCAGTCAGTTAAAG
TCACTCCCGAAACATCTCGAGCAGCTTCTGCACCGGCCAGGCTCGCGCATCGCGATACTT
TTCCACGACACCTCGCAGCGCCTGACGCTCGTACCGGTCCGTGAAGAAGTCGCCGTACAG
CTGGATGCCAATCGCCGCGTTGAGCAGCGCCGGCGGCGAGGCTGGATGGCAGAGGGCGAT
GCCGCAGAGCTCCAGCAGCAGCAGACGGACGTCGTTTTCCGCCTTTCGCCAGGATGCACG
CGATGCCGACGGGGCTCTATATATAGATCAAGCGGTCAATACTGATCCAGTGCGGAACAT
GACTTGAAAATGACCTACTTGAGAAAAGGATTCTCAGCAACCAGCACCGACTTGGCCATG
ATGCTCTGCTGCACGCTCGTCACCTCCAGGTTGGACCCGTACCAGATGGTGGGAAAGATT
TCTCCCTTGGCCTTGTCCGCCGTCGTCTTGAAGATGGGCCGGAAGTTGACCAGAATCTCG
CGCTCGAGGTACTCTTGCTGATCCATGAGCCTCACTAGGACATAGAGGTGTCAGTTCTTA
CGCAGCGATACAATACGCACAAGCACCAATGGACTGTCCGACTCACGCCATTCGCGTTCC
GACCCGTCCTCCCAGCGCCACTTGGCCACCTGGACGGTATGCATCACCGTCTTGTTCGCC
TTGGAAGCGCTATGCCACAGATCGGGCGAGGGGAACAACTGCGGCGGCTGTTTCCGGGTG
AAGGAGTGGTAGATTTCCTGGCGTAGGGCCATCCAGTATGCTGCTTGGATGAGGCTTCTC
CGGCCAAACAGGGCTTGTGACGCAGAGCTCCTCAGGACGGCATTGATGATGGGGAGGAAA
TTGACCTGCTTGCCATGGCCACTGTCGCCTTGGCTGTTGCCGCTCTCGTTTGCCGGCGCA
TCATCTTCCTCTTCGTCAATCTCTTCCAGCTGGCGCAGGATGACAGCCGTGGCAATGATG
CTGTCGCGATAATCATCGTCGTCGACTTCATGGAAATTGCGAAGCGCGGGGATGCATTTG
AGCATATACTCGACCGCATCATGCTCGCTAAGCTGGGCAATGAGCTGTCCATGGTACAAG
ATGCCGGCTGGCGTCCTGTACTGCGGGAGCCGACTTAGATGACGGGCGGCGACTGCGAAA
ATCGCGTTGAGGAGGTGCGGGTGGTGGTGAGCACGCCGTGGAACGGCAAGCTGAAAATGA
CGGTCTTCATCACACAAGTCAAACTGTCCACGAGAGTCAACACATCTCAACACATTGAGG
CCGCCGTTTGTCGCACATCATCCCTGGACCTCGACTTACCCAATGAGCGATTTCTTCGAC
AAAATATCGAAAGAGACAAGCTTCTCGGGGGTCTTCTAGGGGAAATCGCCGCCGAGGTGT
CTCATTCTCTTGTGAAGATATCACGCTTGGTACATGACGCTCGTACAACGAAGCGTATGA
TGCGGAACCGTCGTCTGCGGGGTATGCTGTGGAGTGTGTAGCGGAAGAATAATGGTGAAT
ATCCTCCTGGCTACGAGGGCGGATATGTGGACCAAGCGAGGTGCTCCTGTACTGATGGGG
TGGCCGCTCACCGAACGAATCCAGAGGCTGATATGGGGTGAGGCTTGACGTCTGCTGCTC
CGGCTGGTGGCCGAGATGAGGCGAGTGGTTTGAAGATGAGTTGCCCGAGGGGCCGCTCGA
AGTGACTGGATACGGAGACTGACTGGTTGCGGGAGGAGTAGTTGCGGTCCACGACTGCGG
TACCCCGGGCTGATCAGGGCCCTGCTGGCTTGCCACGGCAGCACCTCCCTGGGAATGGTA
GCGAACTGCGTTTCCGGTCAGCAACCGAAATCATCAAGCCCTCCGCGATCCCCAGGCTAG
ACTCGGCCAGGCCACGAGGCGATTGGGCCACAGGGTCTGGCCTACGTACAATGCTTTACT
TCGCTATTGACCCATTTCTGCTCCTTGGAGAAGCTGGCGGCTGACCCGTGGCGGAACACG
GTCTTCTTAGATGGGCGGGTGCATGGCAATAGCTTCACCTGACACCGGCGGCATTTGGGG
CGTTCCTCGTCACCTATCGTGGATCGCCAACGGCAGCATCGTGTCAGCAATATGCTCTTG
AAATCTCCGGTCCTCAGTAGGGCAAGCATGGCATGTCATGGCATGTTATGGCCAGTCATA
TTAGCTATACACCAGGTATTCTGTGCTGATACGCATGCGGCAACCTCCGGCTATACAGCA
GAAGCAGAAGAGAGGGATGATTTCATGCAAATAGCAGCACGACAGCCAGAGACTGACAGG
ATCCGGCGGATTGTTTCTCTCACATTTGACGTGCTTCTCTATTGGCAAGGCTCGAGTCAG
CTACAGATGGCAGATAAAGGGGCAACTGGGTGAGTTTGCGCTGGACGGAGCGGACCTTTG
CACTGGACGCACGGGTGCTTCACCGCAGGCATCAAGCTCCAGAAGCCCAGCAGGACGCCA
CAGGGGAACCTGAACTGTTTCCGCTATGGCTCGGTGGCCTGATGAATAACCTGAACGGCC
GTCTTTTTGTTTCCCCCGACGAGAAAGACGCGAGTTGGGAGAGCAAAGATGAGAGGACAA
GGGACCGAGATCCGGCGAGAGCATCCAGATTCGGTCAAAAATCGGTCAATTCCTTTAGTA
ATCGTCGGCGATGGCTTCCCTGAAGGTGAGTCTGCGGAGAGGGCCTAAGCCTAAACGGGG
GCTGCTTGTGATGAGAAGCCCATTGTGGTCGGTTGAGTTGTGTAAGTTGTGAAAGACACT
GAGACAGTTGTGAGATGTGCACGATCTCTTCTCCGATCACTATTGTTTGGCAGCAACATA
GAGGGTTTCACTGATTGATTACTGTGTTCCCCTACACCCAGGAACAACTGTTTCCTTGAG
ATCGTCTCAAGCGTTTCGGTTCGAGTGATTGACACAGGATTCGCACTATGGTTCGCAAGT
TGGCGGGGTGTCACCAGTATGCGCCCTACCGATGAGCTCGACAGCTGGAATTCACGCTTC
AACTAGACAAGCCGAGCTGGAATTGTGAATTGATCGTCGAATCCTTCACGCCCTACGAGC
CAGACTCATATGATATATAAGGAACAATCAAGAATACCAGCACAAGATCTTCTTGTTTTC
ATCTTTACAACCTACAGAATTGAATCATTTGTTCAAAACAGCAGCAGCATCATCATCATG
AGCAGTCAACCAGAGCCGGCTTCTCAGCCTCAACGTCTACCCTACAAAGGCTCCTGCCAT
TGCGGCGCGATTCAATACGTCGTCTTCCTCAATGTGCCTCCTCCATCCTACGTCAATTCG
GAACCGCCTCCGCGTCGAGGCGTGCAGCGCATCTATAGATGCAATTGCTCGATTTGCCAT
AAGATAGGGTTCCTTCATCTGCGACCAGTGTCTGAATTCGACGACTTCTTTTTGCTCTCG
CCACTCGATCCTTTGGATAGTCTGGGCGACTATCTGTGCAACAGGAAGAGGCTGCACTAC
CTCTTTTGCAAGACGTGCGCAGTGCGATGCTTCACCTTTCAAGGCGAGGGAGAAATCGTC
AATGTTAGTTTGCCAGAAGTGCTTGCCCTGGCTGGTGGTGCATTGGGGACTGAGCAAGAC
GATGGCCCTGTCAAGGCATGGAGGCCGAAACGGATTGAGCTGCGTGATGGAGTACCTGAT
GGGGGCTCGTATCTCAGTGTCAATGGACAGACGATTGAGCCGGGTCAAGATGGCTTTGAT
TTGAGGGAGTGGGCGGAGAGGAAGGCCATTATGTATCTTGACTTTCACCCTGATGAGAAG
GACAGATTGACGGAGCGCTATGAGCGGCCTCATGTTGGTGGTGCCTATTGACATTGGCGA
TGCTGTCTTGTGAAGGGTTCGCAAATGTTTTTACACATCACCTTATGATCTCAGTGGGTG
AGGCTGCCTTTACAGGAGGTCTCTCATCTTTGACTTATTGGATATCATCAGTTTCATATC
TATTCTAAAACAAATCAAACGCTGTACAACTCCAACTCCCGCCTTTCTCAACACCGACAT
CAATCAGAAACATGGATCAAAGCGCCTTGATCAAGACTACGAAATACAAGTCATCCCGCA
ACGCCTTGCCGCCAACAAGCTCCGCATACGGAAACGGCTTCCTCTTCTCCGTCACCGTAT
ACCCTCTTCTCACATACCACGCAATCAGCTCAGCCCTCGTCCAGATGACGCTCATCTCGA
GCTCTCTCAGCCCCCACGTGCTCTTGGCATACTCCTCCGCAGCAGCCAGCACAAACTTCC
CAATGCCGCCCGCCTGCCGTAGCGGATTCACCGCAAAGAGGCCAAAGTAGCCGAGCGTGT
CGCTCTGCTTGAGGAGTTCGCAGCAGGCAACGATGTCGTCGGGGTTGTTTTCAGTGTTGT
CGTAGGCGACGAGGACGGCGCCGTGGGGCTCGTTGATTTTGGCGAGGAGGCCCTTTTCGT
CGATGCGTTGGTCGTCGACGAGGGTGGCTTCGGATGTCCAGCCGCGGAGGCTGGATTCGC
CGCGGTAGGCGGAGCGGACGAGGGTGAGGATGGGGGTGAGGTCGTTGGGTGTGGCTTTGC
GGATGGAGAGGGGGATGGGGGCCATTCTGTGTGTGTGTGTGCGTGTGTGTGTGTGTGTGT
GTGTGCTGATGAGGATGTTGAGTGTGAGTCGGAGAGTCAATGAGACTGAGGGTTTTGGGG
TTGTGGCAGCTCTGCAGAGCGGAAGTCTAGTGAAGAAAGTCTGGTGTTTTGAAGGTGAGT
TCTATCTCTATTCTTGATCCTTTGTGCTGTTGTAGAAAAGAAGAGGGAGCGTCGTGATTA
TTTATATATATATCTAGACTTTGAAAGCGAGTGAGTTGGTGTTTTGCAGCCATTTAGCGG
GATTCCGAAAAACCAAGACAATTCCGAACTACTATCTCCGACATGTCAAGCTAAGGCGTA
CGCTTGACACTTTCGACATTTTTTTCGACAAGGCTAAGACTGACTCATGGGAAGAGCTGA
CGCCACTAACCCGGAAGACGGTTCTTTTCCCCAGTATGGGTACGACATCGTCTAATAAAG
AGACTATGTGTGATGTATTGGCCTTCTATCTTTCACTTTGGAGATCTCTTAATGTAGGTA
CCTGTACGGGCCATCGTGAGTGACCCCTGATTACTATTACACTGATGCCACGACCTCCCC
TCCTTTCTCCTGAAGCATCACCACTATTATCTCGAGGCACACAGACAACAATCACCCGGT
GCCTTGGGCCATCAAGTTTCGCGCCATGGCGTAAAGCCACATATACACATTAAATTAGTA
AAAGGCACAGAGCCGAGATTCTCCGCCAAATAATCGCTCTCCGTCCGCCCAGAAAAATTA
AACATACGCCTCCCCTTATTAAGAATATGTAATGCGGCCTCTCCGCACCAGTCACTGCTT
ACCTACCTAGCTAGACTACCTACTATTAGTATACGGAATCGGAAACCGCATGCCGCCCGC
CTCGATGCTTCCAGCACTCTCAAACGCTTCCATCGAGCTCCGTCTGTCCCGGACGAATTT
CGGCCACGTATTCGTCAGGACGAGGTACTTGATGGACCTCTCGGCATCGTCGAATATCGT
CTGATCAAAGTCGTCCGGGATACTGCCCCAGTACTGCACGCCGTCGCCGTCGACCTTTTC
AGCGGTCGATGAGGTTGCAGAGTCGGGCCTGGACACGTCGTCGAATGGCGTTGCGGCATT
GACGCCTTGCTTTTCGCCGTATGTCGAGCGAGCGGGCTGCTCAAAGATGGCCTCGAGCCG
CTTGAGCTCTACAGAAGAGATGTTGATGGGGAACGCGGCGTCGGTGGCGCTGATGTACTC
GGTGTAGATGCGAAGAGCGCGGTTGAAGCGCTCTCTCACGAGCTCTCGCCTCGTCTCCTC
CGAGATGTCGCTGTTGCGATTCAGGACTGACGTGGGAAACGAAGACTTCCAGTCTCCAAC
ACTTGTGAGGAACGCAATGTTCTCGCCCGAAAAGTCTCTCAGGGCGGAAAACTGCTGCAG
CGGCTCGGGATTCCTCTGCAGCACATGCTCCAGCGCGCTCAGCGTCAGAATGGACTCGAC
AGAGGATGCCTTGCCGGAGGTGTGCGTTGACTTCCACCCGCTCTTGAATGATTCGACAAC
GGTTGACTTGGACTTGATGGATTGGATGGCCTTGCCGACGCCGGTCTTGTTGTTTTCCCA
CTGGGCAATCGTGTTGAGGGTCTCCTGGCAGAGGGCCTGGTGGCTTATGACTTCCCAGCA
GGGGAGGAAGACGGTGAAGATTTCCATCAACCAGATGGAGAGGGCGATCCTGAGGCACTT
GGTGAGTGTTGATGCCTTGAGAAAGATGGTAGGAGGGGGACGAACCACTGAGGTGGAATA
AAGTGATGGTTGATTGCTTCCATTTCTGGAACATACAAGGCAATCAGCCACATGGGAGCC
GCATGGAGACTATATACACACGCCGTCAGCGATGACAAACCCATCTTAAGCGGATTACCA
CTTCGACTCACCTCGAAATCGCACACAGAATGGTCTGGGTGCGCCATCCCTGAGTATCCC
TGATGGCGCGCGCACGATATAAGGTGACGGGGGCGACAACCCATGCCCAGAAGAGCTGCC
AAATAATAGACGGCCACCTGGTTTGCTCAAAGCAACGGTCAGCGCAAGAAGGCTCACACT
TGGAACAAACAAAGGTGAGTTGAAGCTTCATCAGAGAACCACTGACCACTCCCATCCGCG
GCCCATCTGGACCTTTTGCTCCATGTCATTGCCGTAAACTTCAGTTCCCGGAATCCCCCA
AGCGCTGTGCCACTTTCGGGAGATGATGTACATGAAGATGGTCATGAATAGCTGGCAGAG
ACAAAGCATTGTTAGCTCGCGTGGTTTGCATGCAAAAAGTCCGGGGCGCAGGGCGAAAGA
AACGCATGGCCGCCACCACTTACCTGGAACAGCATTCCAGAGCCCACCAGGAGAATGACC
TTGGCCGTGTGGTCGAGTCGGCGGAACCGGCTGATGAAGCCGTCGCCATCCTTATTGCTC
GTCTTGGCCGCCGCTTGAGCATCCCTCTTACTCTCAAGGTACTGCTTCTGCCGCTGCGCG
ATATGCAGGAAACGCGAGTTCGACCCGTGAAAGAGACCAATGCCCAGGGGCAAGTACGTG
CCCATGATCCAGTACTGCGTGTCTCCAGGATACAGAGGCCCGATGACATAGCCGAGCTGC
ACCGCCATCCAGAAGAGATGCAGCAGGAAGATGGCCGACAGCGAGAGGCCGATGCCGCGG
ATCCGGAGCATCGGCGTGTTGCGCTTGAGGATGAGGAAGCCCGCGCCCGCGATCAGGAGC
AGCGTCCATACCGCGGACCAGCATATCCACCAGATGCCGACGGAGTCGAGTCGCGCCTCG
GGCTTGGAGTCGGCGGTGAGGCCGAGCTCGGTGCCCATGGTGGCGTCGATTGGCGAGCTG
GGCGGGCGAAGATGAGTCTGCTTTTCTCGGAAGAGGGAGATGGGAAGTTTGCTTGTTGCC
TTGTAGGCTGTCAGGCCACGACGGGTCTATAAAGGGAGAGAGGGAGAGAAGCTTGGGAGA
CAGTCGCTGACCAAGAAGTGTATAAAAGAAACAAAGACACAAAGATGGGCAGCAAGACCT
TTATTGATCCCAGGGCCTGGTGCTCAAAGGGCGATTCAACCGCAGCAAATGGCGGTTGTG
ATTCCTCGCCCCCGTCTCTCTGGTGACCTGGAGCTGACAGTGTGATGCAGGAGACTGAGA
CTGAGACTGCATGCAGGTCTAGGACTGAGGATGGATGGGCGGGGATCCTGGGCTGGAGAT
GCTTTTTACCATCTCATCACGTCCATTCATCGAGTGTAGGCGCGCGCTCTGAACGCTGTT
GCTCTGGACGTTCCTTTTTCTTTTCTTTTTCCTTGAGATTGCCTCTAGCTTCAGTGATTC
CCACCGGAAAAGTTTTATCCTCGAGAATCACAGGAGGGCCAACCAACTACACGCACAACC
TCTCTCGACCAACCTTCTTTCCGCAGGGTTCGCGGCCAATGGTGGGCAAAGTCGCCTGCC
CCTTACGAAAAGCGTTCTGTTGTGACGATCTCAGATACTAGTGCCCAAGAAGCCATGGAT
GGCCGTTTTCCTCTTGATGGTCGACTGAGACATGCCTCATATTGTCGTCGGGGTCGGTCA
GCCCTTGCAGATGCTGCGAGACAAAAACCGCCTTCCCTGCGTTGGAGTTTCATTGATGCC
CTCCGACCCGATTGGAGCCCATTACGGCATCTACAGCCATTGTACGCATCAATATTTATT
CCTGCAGATTGTGCAAAGTATTTGCTGCTGAACAACCGATCGTGCATATCTGCAGCGCAT
ATTGCATATATTGCTGCTGTGCACGCACACTTGACTTGAGTGATGACAATTAGTAGTACT
ACTCTTTCTCTACATTGAGATTGTCTTCTTGAATGTTGTGTGAGTGTGTATGTACATCTG
TGCTGCGAGATCAGCGAACGGAGTCCTAGGTGTTGTGACCTCGGCCAACTGCAGCTCTCA
AGATGGATGTCTAGGTACGAGTGTTACCTAGGTATAAGTAGATGGCCTCAACTGCCGAGT
ATACCAACACTGAGATTTAGTACCTTAGTTGAAATGTTGGGTGATTGGTGGCCTTGGTGG
ACGAGTCTTGGTATCCCCCTGGCTTGTTTCCCTCTGAGCCGAATCACATGGGTACCTTCA
GTGTAACGAGAACCGCTGGCCGGCATAGCCCTGTCATCTTGCCGCTTTTACCGTCATCCC
GCTCATTGTCGCGCTCTCTCTCCACGCTATCACGGTAAGGCATCGTGCATTATCCTCCAA
TCGCGGCTACGGGAGGTTGACTCTAGCTCTCATCTGTCCCACGACAGATTCATCGGAGGA
GCAGACAGCAGATCACGTCCAGTCTCAACCGCTGAAATGCGGCTGGATGAATCTAGGTAC
GGCTGAAGCTCTTCTGCAGGGAGCGGCATGTGTATGTACTATCATGCAGGTACGAAAGCA
GTATTTGTCATGTCTCTCCGTTATACCGAGATCGAGCACCTTCGGGCTTTCGCGTATCTG
CAAACCCGCCATGTCTGTGTGCTTCGTACCCGAATCTGTTGAAGCACAGATCTTGATGGC
TACAGTGATACATACCTATTGCTGAAAATGATCCGAGCCTCTTGCTCGGGGGTTTCCTAG
CGGGCGATGCCATCTCAGTAGTGCTGTGTTGATCGCTAGACGGCCCAAGCATCTCCTCGT
CACCTCCTTCATCCAACACCAGTGACGAAGAGGGGAAGCCGGCACCTCTAATCAATCGGA
CCAAGTAATTTCACAAGGCTGTACATGGACTTGGGACGATCTTTACAACACAGGGAAGTC
CATCGCGTCACATTGCTACGGAGTCTGGGAACTTGACATATCACGATCACTTCCATCACA
ACCGGGTTGCTGTTGCGACGGTCTCAGCGAGCAGCAGCTGACGCCTAGCCCTGTGTACCA
TCTGCCAGGACGTCTCTTTCGAATCAAAGAAGCCTGTATTCCTCAGGGAGCGTTGCTCAG
AGCAGTGTACGCCGTCATGGCTTCGGAACGCGGTGAAAGCAAATGGTTAATCGCCCCATA
AGGCTGTAAGACATGCATGACCCTTGCGTCACAAAGCTGTGATCGATTGGCTCGACGCTG
AGCGGCATGAACCGTTTGTACAAACCCTGCTCGAGCTAACAGGTTGATCGCGCGGGATGG
CAATGTTTACGTGCTGTCGTGATGCAAGGGATGTCAAGGGCTCAGGGTCTCCTCTCACCT
AGAGAATGGCGGTCAGTGCGAGCTCCGACGAATCTCGGACGCTGTTTGATGTTCGAAATG
CAGCTCTGAAGCGGGAATCACATATGGGAAAATGAATTGGCGCGCTTGAATGAGAAAAAT
TCGTGGAACCTTCGGACTGAAACTGCTTCTACCTGGTGTTTGTGTGAGATGAGCGGCTAC
ACTGCATACAATGAATGCAAGTTGTGCTTCGCCAGGAAGACACTTTACTGATCCATGCAA
ACACTGAGAAAACACATCAGGTTGCATTTTCCCAGTGGATGTCGGTCCCTCAACATCGCC
ACCTGCAGCAAAAACATCAACTGCTTAATAGGGGCGCTTGTATGCGCTGCCCTTTCAATA
TGCACTCCCAACTGGCCATCGATGCCTCCGTCTGCGTGGCATAAGTTAAGTGATCGCGTA
TCAGTCACCACTACTCTTGATGCAACTCGGCATTTGAAATCTTTGGCGATGGCACAAGTA
GCCAGCTAATCGCGGTAACCGTCAGGAGAGCAATCAGCATGGGCTGCAGCACTTTGACGC
CGGCATCGGCAGAGACAACTCCCGTGATGATGGGAAACAGGGAGCCTCCCAGCTGGGCAA
AGACAAAGACCAGCGGAAGCGCGGTGGAGTGAATGTCTGACGGAAACAATTTCGAGCCCA
GGGAGATGCCCTATTGACGACGAGTTAGATGATGCCTACCATACGGAAATCATAAGGCTA
AGGGGGACGTACAGTTGGAAACAACGGTCCCGTGAAGAAGCCGATAAGACTGACGGCAAT
GGAGGCGGCGACAATGTTCGGCACCCTAGGTAACGAGAGACTGTAAGCTTGAATCTTGGT
AATCTTGGGTACCTATCGCCTCGGGTGATAGGAGGCTCTGTCCAACTTACAACCAGAAGA
TGAGCTGCAGGCCAATCGACGCAACAACATACAGGAACACCATCCGGCGCTCGCCAAACC
TATGTGTCGGCTCAGCTAGCAGCAACCGCCCCAGGAGACCGCCGCCGTTGAAGCCCGCCG
GCACGTAGCCCATCTGCGAAAGATTGCCGTGCCTCACGTTGACCAGATACTCGACGACCC
AGCCGCCCGCCGTGAGCACCGAGCCGAGGTAGAAGAAGAAGAAGAGGCTGAGCAGCCAGA
CGCTGGGCGTGGACGCCGTCTTCCTGATGAGCTTAGTCGCTTCCTTGTTTCTCGATACAG
CCTCGTTGCTCGGCTCAGCAGGGGCAGTTTCACCAAGTGTTCGTCCTTGACTCTCGCTCG
CAGAGCTCTTCCGCTGAAGCCCAAGCGTGTCTCGGAATGCAACACACGTCAAAACGAGAT
TCATCACTCCGAGCCCCAGCGGAAACGTATAGAACAAGTACCACCGCGAGACCTCTCCCG
CCGAAGCCACCGCCGTTGAGACAAACGGGCCGACAAGGCAACCCGCCATGTACATGGCAT
GGATAAACGCCAGCCAGCGATGGGCGCCCTTTGGGACGGCGCTGGCAACCCACGAGTTTG
CATGCGTGTCCTGGAAGGCCTGGCCGACGCTCACGAGCCAAAACGTGACGACAAAAAGTC
CGAAAGGAGGATCCCAGGACCGGAGGGCGTGAGCGGCGATCTGGAATGCGGCTCCGAGGG
CGAGCATGGCACTGAGGTCGAGGTATTGGCAGAGGTGGGTGTTGGCGAAGGCGGCGAAGA
GCCAGCCGAGGAAGTTGGCACCGTAGCTGGTGAAGACGTGGGTGTCAGTCGATGGCCTTA
CGATGATGGTGTCAAGATTGTTCAGTGGCAACTCACACGCTGGACACGATTGCGGTGGTG
ACATTGTAGTCGCGAATGAAATAGGGTATCAAAGCCCCTATGGCTCCATCGTTTACTCCG
GCGACGAAGAAGGAGAAGCCAGCGCTGATGAGCTTCAAGTACATCGTCTTGTCGAGGCCA
CGGCTCTCGGCTTCTGGCTCTGGACCACCAGCATCTTGCCGGCCAGTTTGCGTCAGATCT
GCAATCTCGATTGCGTCTTCGACCGTTGTCTGAGTTTCGGTGACTGCCATAGTATAGTTG
CAGGTGTGCTCACGTCGCTGTGATGAGGACAACCGCCGTACTTTGACCGAGACGGCTGGC
AGCCTCGGATCATTAATAGGAGACTGACGCTGCTGAAGCGTTTAGCCTGCATAGGCAATT
CTCCGACAGACCACGCAGCTCCCCCCGCATTCTCGGAGTAATGGAGTTGAGGCCCTGCAA
AGCGGGCGACACTCCCCGTATTTCTCCGCATCCTATCATGTAGGTGATCTGGCCGTGAGC
TGGGGTTGGAACGTCTGGTCAGGCCATGCTATTACTTGGCACCAACCGCGAGACTGTTAC
AGTCCCAAATAGAAACACGCTTCAAGGTTGAACAACAGGGTAATCATAGCACTACCTTGG
ACATACAACAACCGTCCAGACTGTGGGATATGTAAGGGCACTGTGCGTATCAAGTTGGCT
GATAAACAGAGTTGACGGCAGTCTGACTTGGACTCCTTTAATAGTGAGCTTTGACTAGGT
AGGTACCGTGTTTGAATGCGTGAATCCCCCTTTATGCTTTCGACTACAGCTTTGTCCTCG
TATACAAACGCAGTAATAAGAGAGTCATTCATCAATCCCACCCTCGGCCTTGTCATGCTG
TGTTTCTGTCACGGACAGCCTCCACGCGAGCTCCCTATTGCTCGATTCTAGCCACACAAA
TACCGCTTCACCACATTGTGAGTCGACCCCTTGCAGTCAATCTCCTTCTTCTTCACCGGC
GCACAGGTTCCATACAGCGAATCATCCTTGACCCGCCTCAGCCTCTGCGGATTCTGCGCG
TAGCCCGTGTTGGGATCGGTACATCCGACGAGATAGTAGTCGGTGCCGTCGAGTCGGAAG
TTCTTGTTGCACTCGCGGCCGCTCTCGGGTCCGATGGCGACGTCGGCCTGGCATGGGTTG
ATGCCCTCGATCCACGCCACATTGTAGTGTGTTCCTCCTTCTCTTATTTGGTTGCCAATG
GCGATGGCGCTTTGGGCCACGGAGGCGGAGAGGGAGAGGCAGACGAGGGAGCTGATCAAA
TGCATCGCAGAAGCTTTCGAGGTTGAACCGAAGTGATTGATAGGCTTTACTGTGCAGATA
GAAGGAGATGGTTCTGCCTTTTTATACTCATACTGGACATATAAGATCGGTCATATATTA
TCCCTTGCGTCTTCTATGCTTGAGAATGTCTCGGCTCTCTCTTACTGGATAGGTTATGAT
TGGCAAACCCATGAAAAGCAAGGCTGCTGCCTGATTCAAGTCGTGTAACGGTCATCTTAG
TCTTGCGACGCAAGGTCCAATAGATCAGTGTTTGATGACTGCTTTGGTTACATCTCCGTA
AGACAGAATGATGTCAAATGTCAGCCGTAGGAAGATTCAGGATATCCAGATGGCTTACGT
GCTGAGATGACGCTGGCAACTCTCACCACATGAGATTATTAGCGATGCCACATTGAGACA
GCTGCCCTCACAGCTTCAAGCCCGCTCCTCTTGACATGAGAAGGATTCGCCTCTGTTTGA
GTATCGTGATACCAGCGCTTCATCTCTCCAGAAACGGCAACCTCCGAGATGCAAACATGG
AGTCGATCGATCCCATAGGACTTCAATTTGCTGATTGCCAGATGCAAAGACAGCCAGTCC
GTGTCTGGCGAGTTGCCTTGAACAGCATGTTCTTCCGCCGAGCAAGATCACGGAGTTGAT
CCTTGAGAAAAAGTCGACTATTCTTCACTCTATTGCCGTCATACACTGTCGATATATATC
TGACAGGGGCTGAAGCGGCCGGCCAGCTGGCGCAAGTCGATCGCGCTTCAAGGAGAAAAC
GGTTCGAATCAGTTAGAAATTGGGCCAGATTAAACCAGGCACAGAAGCAGCATTACAAAT
GGCCTTTACTTGTTAATTCACCTGGTGGAAGCAGAGTGGCGAGAACAGCTTGGTAACACA
GACAGACACCAACACAAACCTGCCACGATTTGCCAGCTGCCCATCGCCTGCATCATCCAA
TGCCCGTTTATTCCGACCCTCTCGCACGGGCCACAGTTATTCCGTCTCCTCAGCTGGAAT
GTGAAGCCTGAATCCTTCCCTCTGTCTCACCTTCTGCCAACCAGAAGCTCGTAGTGCTGT
GTTCAGGCAAGTGTTGGGCATCAAGCCTCGTCAGGCGTAAGCAAGGTCTGACCGTGGGAC
TGGAAATCTTCTGCTTCACCATCATTTGGGTCAACGCTGGCTAACCATGTGTGTCCCCCC
CACAGTCAAAGCATCAGGCCTTGTCCATGGCTTCCCGACGCCTCCCAAAGACGTGCATCC
TCGAAGTCGAGAGAAAGTTTCGCTCGCTCGCAGTCCCCCAACTGACGCAATATGGCGGCC
TCCCTCACTTCAAAAGCCTCAAAACGCTCCCGGCCAAAGTGATCCACGACGCCTACTACG
ACAAGGACAAACTCCTCTCCCAATCTGGAGCCTGGATTCGGAAGCGAGACGACATCTGGG
AGGCAAAGCTCAAAAAGGGCGGAAGCTTCCTGAACTCCAGATTCGAGGAACTCAGCAGCA
TCGAGGCGATATCGGCATACATTCGGCGCCATACCGGCATCAACGAGTCAGAATCACGAA
ACTTTGGCCTCGAGCCCATTGCCGTCTTCACCACCACGCGCAATACCTGGATTGCTGACG
ATGAGTTCCGGATTGTGCTGGACAAGATGGACTTTGGACACGAGGTTGGCGAGGTCGAGC
TGCAAAAGACTCTGCTCGGCGTCGATGGCAACGAACCGACTGAGCAGCAGAAGCAAGCCG
AGATGCAGCTCATGGACGAGAGGATTGTTGACTTCATGAAGACGTATGCGTGGGCTTTTA
CCCTGGGCGCAACGGGAAAGGTGACGGCGTACTTCGAGTGGAAGCGCAAAAACGGTGTCT
GAGAACAGATGAGGATACTGAATGGTTTGAGGGCAAAATACTTGGTGGCATAGGCCTTGA
TACGCGGTTTCTTTGATCCCGGTTATGGAGGCTCTGATGCTATTCTGTCTGCCACATATG
CCATGGTCTTTTGCATGGTTGAGATCTTTTATTGCGAGGCCTGTATGAAGCTTTTCTTTC
GTTACGATTGTCGCCGTGATGCCTCTATAGGGTGGAAGAAGTTTGATGCAACAGTCCGTT
CACCCAAGTGCTTTGGATGGTCGTGCTTCTACGGCATCAACGCGAACATGTCTCAGGCAG
CCGCATCTCATCCTGTGCCATCGCCACATATGACCTGTTATAGTCTGCCTTGCAAGAGAG
CCAACAGGGTCGCATACGAATCGTTGGTGTAACCGCTCGTGTTAATCTATCACATAGCAG
AGGGCATGAGTGAGCATCACATCCCTGATGCGGCGACAGGCTGGTGACTGACCGTAATGA
GCTTGCCTTGCTCCTCAAAACGCTCAAGAATAGGGGGGTTCAGGTTCTGGAACTCGTCAT
ATCTCTTCTTGAAAGTCTCGAGATTGTCTCCTTCGCGACCTTGCTTCCTGTTTATGACGC
GTCCCTCAGCCAAGTTGCGAGGGCAGTCAAAGAACAAAACGAGCAACGGAGCCTGGAACT
ATGCCAAGTTAGAATCGTAGATAATTAACCGCAATAGACTGACAAGCGTTACTTCTCTTT
CAAATGCTTCAGCTTGATCAAGACGCCGAGGGAAGCCGTCCAAAATGATTGTGCCGCCCG
CATTGAGATGAGGCCTCAGAACATCAAAGAGCAACTCGGTGGGCAGAAGATCTCCACGCC
TGACATATTCAACCACCGTCTCGTCTGCTTCGGGAATTGCAACAACTCCTCGTAGGATGT
CGCCAATGGAGAGGTGCATGAAGCCATATTCGTTTGCAAGCTTCTTGCAGAGAGATCCCT
TGCCTGCTCCTGGGGCACCTTTACAGGCTCGTTAGATCTCCTGAGTTGGTTGAGCATGGT
TTTGACTTACCAAGCACGAATATGAAGCGTTTCTCAGCAGCTTCCATGGTTACTGGCGAC
TTGGCTGGCTATGAAGATGGAGTTTGGGCGGGAGGCAGACGACTTGATGCAGTTTCCGTG
GGCTATATGTATGTGCGGAGATTGTGCTGTGCAACATTAGGGCACGGGTAGATGTCTGCT
GCCTATAAAAATCATGTAAATCCTGTTTGCTTTACACATTCTCTTTTCTTCTTCTGCTTT
CCATCCACTCTGCCTCTAATTGAACATACTAACCTTCAACCTTGGTACCAGCTATTACAA
CTTGAACATGCACGCTTTCATTTCCCTTATTCTTATCATCGTCATCCTTCTCTGGTTCTT
TGTCAAAGCTCCCTTTCGACGTAGAAAATCTCCTCCAATATCTGTCAATTACCATTTTTC
ACGAAAATGCAATATGACGTGCGCTTTCTGCTTCCACACAGCAACAACCTCCCATATCGA
AACCCCTGAAAACGCCAAACGAGGCCTCAAGCTCCTCAAGGAAGCGGGCATGAAAAAGTG
CAACTTTGCCGGCGGAGAGCCCTTTCTCTACCCGAAGTTTCTCGGAGAAATGATTGATTA
CTGCAAAGACACTCTCCAGCTTGAATCAGTCTCCATCGTCTCAAACGGGAGCCTTATCAA
GGAGCAGTTTCTCCGGAAACACGGTCACAACATTGACATCCTGGCCATTAGCTGCGACTC
CTTCGATGAAGCCACAAACATCAAAATTGGTCGAGGATCCGGCAACCAGGTCAAGAAGTT
GTACGAAATCGCTGCCTGGTGCCAGAAGTACAACATCAAGTTCAAGCTCAACACTGTCGT
CAACAAGTTCAATCATCTCGAGGACATGAATCAGCATATCAGCGCGCTACAGCCATTTCG
CTGGAAGTGCTTCCAAGTGCTCATCGTCGCAGGGGAGAACGACTCCGATGCCACGCTCCG
CAACGCTCACAGCCTGACTATCTCTGACGAAGAGTTTGACGACTTTTGCAAGAGGCACGG
CGGCCAAGCGTCTCTGGTTCCGGAACCAAATCGCTTGATGGCTAAATCCTACCTGATTCT
CGACGAATACATGCGTTTCTTGGATAGAGATGGGAAAGCTCCATCCGAGTCCATCTTGAA
GGCTGGTGTTCACCGCGCGTTGGAGCAAGTTTTCTGGGATGAAGCAGCATTTCTCGAACG
TGGAGGTCTCTACGACTGGAACAAGGGATCTTGTTCTTCGGACAACAGGGGGCTGGAATG
GTGACTCGTGCATAGATGTTGCCGGGTCATCTTTGATCGTCGCTGCCTTCAGGAAGGCCT
ATAGGTTGATTGATGTTATATTGTATGATTCGTACTATTCTATATATAGTTCATCCCTGT
GTTCTGTCGACCTGTCCTGTTGTATTTCGATCCGCTCTGCTACCATTGATTCTTAGGTGT
GATCTAACATCTTCCAAGCCCTTCCATCAAAAGTATTATCACTCACACATTGCATCTCCA
GGTAGGCATCGGGAGGTGTCCCTACCTGCGCCATCTCCCCATCAAACGAGCCGAGCTGCA
TGCTCCTCGTGATCCATCAAGAACAGTTGGCTAAATGCACGCACTCGGCAAAGAGTAGTC
CTCGTATATGCACAGTACCGGAGACTTTTCAGCGTCATCACCCTTGATGCCATTCTTTTA
GTGGAAGTTGAATGGTCGGAGCGGGTGTGACAGTCCCGACATGTGCTTCCGGGGCGGCCT
ACAATCCAGGATGCGGGGGTGATGCAGCACACCCGGCATGACTGCGTCACCCATCTTGAC
TTCTCCTGGAACATTTCTTCATGAAGTTTCTGTCCCAGATGGTTGAGAAAGACTGACACC
TCTATACTATGTAGTGATGGCATCATGCAGTCGAAAAGCCGCAAACGACACACAAATGCC
CATGCCTTTGAGCACCTACCTTATACTTATAAAAGTACTTGGACTTGGTAGTACCACGCT
CTTGAATGCAGAGGCGGCAATATACAGCTACCTACCTTATTAGCTACCTAGTATTACCAT
CGAGTAGCACTGGTATGTTTACGGCTATACCTACCTAGGTACCTTACATACCTAGGTAAG
GTAGGTAGGTGACCTCAGGTCATGTGTCTCCGAACATCCCCCCGGCCGCAAAAAGATGGC
GTCCTCGCCATCACCTGTGCATAAGTAAAGTAGTAACGTCAAGTCATAGATCTCCCAAAG
GTCTCGTTCCCTTTCCGACCTAGCCTTGTCTCCCGCCGCTCCAATTCATCCCGTTCCATC
CATTCATGCCCGATATGTCCCGCAGGGGGGGAACATTTGGTCAGGGCCGGTGATGGGAAG
TGGACAGGGCCGCCGGCGTCTTCAGTTGTCCAGAGAAGGTTAGGAGGGATGCCTGTACCA
GTTGCCGCAGTGCCATTGACCACAAAGGGGGGCATCCATAAAGCAGTGTTAGCAGGACCG
GCAGCAGCAGTAGCAGGAGTAGTATCTAGTAGCGGCAGTAGAAGTAGAATGCAGCAGCAG
CTTTGCTCACCGCATGGACGCATTTAGCGGGCATCAACCTCGTAGCTTTACTTCGACATC
ACCCCGTCTTCGCCAAGGACGAGATACGATGGACAAGGAATACAAGCAATTGACGGAGGC
ACGCTCATGGAAATTCAGATCCGGTGGAGAGGAGCGACATCTTGCCTAACGCTCATTAAG
TAAAACTGACATTTGGAAAAGTATGACATGAAAACTGAATAAGTAGAACAAAAGGGGTAT
ATTGATCCGTGAACTGTCAAAATCGACCACCACAGCGCTTAGACATAACTTGACGTGAGT
CCCAAGGCTAGCGGCTCCCCAAAGAACTACCCAAAGAACTAAAAGCCAACCAAGGCGGCA
AACTTGAATCCCAGCGCTCACTCCCGCTGAAAGGTCATCCGCCGGCGTCCATGAGATGCC
GTCTCCTCGATCGTGCAGTCCATCAAGCACAAAACCTCGAGAAAGGCGAAGACGTCGAGT
CCTTCCTCCACAAGAGCCCTTAAGCGCTCTCCCCGTCTCCAGACGGCCCACTCGCCAGAT
CTCCAGACCAGGGCGACCTGTCCATCTCCGTCGTGGTGAGAGAGGCCGTTGTAGATGCGG
CTCTCTATATAATCCAATTAGCTGTGCTGCCCACGTGAGAGAGTGGCTCAAGTAAGATGT
AAAAGCATACCTTCTTCAGTGAGACGGATTCGCACCTCACGGACGCGGCTGATCCATCTC
CGCACTCTGTTGGCTTCCCGTGCTGATATGACTGTTAGCTTATCTCGTCTTGAAAGAAAG
AATATTAGGCATAAATGACTTACCGGCCAGCTCCTCGTCCGTGCGAGGCCTTGTTGGCCT
GGGTCGTCTTTGCCGTTGTCTCGGCGCAGAAGGGGCAGTGGTAAAACGCATTTTTATTTT
GATTGTATAAAAAGGGGGAAGCGAAGCGAGAAAGATGGCGGGCAGATGTGCCGAGATGGT
GTAAGTGCTCTGGTATGCTGGTAGTTTGGGATGAGACGGTCGAGTCGACAGCAATTGGTA
GTCAGTGTACTGAGGACTGTTGATGAAGGAAGATGGTAGCGAAAGTTAGGGGAGGAGACA
AGCTGGACGACGGTGAGGTTTATATAGCTATGGATAAAGTTCAAGAGATGGACACACGAT
GGACAGATTGAAGAAATCGGTAGCGTTTGTTGACTTTTGTCCAAGGTTTCTGAAGAGCCG
GACGATGGCTTCGCCTCCGCCTCCGCCTCTTTCCCGAATTGGCATTCGCATGCCCGTGAT
TGGGTAAATGAGGATCGGGTAGTGCGTCGAAAGAGAGTTGTGGCTCTGTATAAGTTATTA
GATGTGAGTGCGATGCCTTGTTTTGTCTCTACCTCTTTGGAGATACACAGTCCATGTTTC
CAAAAGCCAGAATGCCTCGATCAATGAATTGAATCAGAACTACCTACCTAGGTATGAGCA
GAAAAGACTCTCGTGAGCGTCTTCGGGGAACAATACGTGTTGATAGTGAAGCCATCACTA
AGCTAGTATCAAGCTTTGAGGCTGTTCGTTGCCTTTGTTGAGGACCACCAAGCTGGAGCC
AAGTTTTGAGGCTGTTTTTATTGCCCTTTTGAGACTGGAAAAGGCAGACCTCGAGCGCCC
AGGACTGGCCTCGACACACTGGTAACTTTGGGAACGAGTACTTCAACTTCCTCCTCCAGC
GTTGGGTTAACTCAGCCCTCGAGCTTGTTGAGAAAGTATGATCTAATCTCGTTTGAAGCG
GTCGGTGAGTTCCGGGCCCTAGAGTATGATCTGAATCTACGGGGGGGCAAAAGGTTCCGT
CCTCTCCTATCCGTCGTAGGTGTTAACGATGAGTGACTCGCCGCCCGCTTCGCATTGCGT
AGTTGATGGGTGGATCGTTTTCAAGACTCTACAGAGATTCGTCACCGTCCATGCTTGTCA
GATGGAGTTGCCCACAGATACATAATCGTCACAGAGACGATCCGTAATTTTTAGGCGTAT
CCACAAGGTACTAGATGCCCCAAGGACAGGTAAGCTAGAAACTGACCACGATCATGTCGG
CAACACCAATACAAGGATCACCGATAACGCTTGAGCAGTACGTCGGCTGCATCTCCAAAT
CGTGACTTCAGCATCGTCTCACGGATTGCTCCCGCGATATACTCGTTTCCGTTTTCGTCC
ATGGGCCTAACGTCGTGGACGCAGTGGCTTAGTCCCATGGCCCCGAGGGTGCTTAGAACA
TAGGGGCGGCTCTGTGGCAGATGTTTGATTAGGGAGTTCAAGATCCGTAGTTGTGCGGCG
AAGCGTCCGTCTCCCGGCAGAAGGGTCGTCCCTGGAACAGATGATGATGTGGAACGAATT
GAATGATTGCTCAATTTGGCGAGAGCCTCACTGCTGTCGCTGCTTGAGGACTTGATGGGT
GCCTCAGCTATCATGGCGCTGTTGAGATTCCACGAGGCCGCCAGACTCACGCGGTCATTT
GGCTGGGGAAAGATTTGACAGACTCTCGATGGTCCCGGATTCTCAAAGTAGCATCGACAT
GTGGAAAAGTTTGGTGCATTGTAAAAGTCAATGGCATCTGGGGCACGAGCGGCGCCGGCG
AGGTTCTTCTTCAGCCTCTCTGTGCTAATGATGGCAGTGATGTAGAGCGCGGCTTCTTGC
ATCAGCGCAAAAGTGTCTGCATTCGCCTCGGGCTCTGTGCCCAATTTTTTCAAGGGGATG
TTGCCGACGTTCAGCCCATACACGTCTGGACCGTGGACGTCATTGATGCCGGGACGATAG
GACTCGTCGCTCACTCTGTACAACGCCCAGTCAAGGATGTCTTGTGCTTGTGGGTTGTCC
GCAGTCCAGTGATAACGCCAGGCGATCAAGTCCAAGATCATGGAATCAAGCTGCTGCTGA
AGGTTGGGCACTGTGGTAGACGTCTCCTCGCGGACGATGGTGTGATTGCCGGCGACCCGT
TGGGAACGTTCATTGAGGACTCGGTCGGTTTCCTCGAGAAGCCTCGGGAGGGAAGAGATG
ATGTCGAGTAGCTTCTGTGTGTTTGACTTGTTCTCCGGACACCTCGACCAGGGCACCGTC
TTCCACTGTTCCTGTTCGAGAAACGTGCCACGCCTTTGCACGAGCGCATTGGCCAGCTAT
CAATGATTAGTATGGAAGAGTATGTGAGGCCAGTAGCACTCACCATTGTGAATCTGCAGG
ATTCAAAGAGTGGCAGAATTGATGCGTCGTTGAAGCATTCCGGCCCGCAGTGTTCCAGGA
TCCGAGCCAGCCCTTGGTGGTGGACGAATCGAAGGTCGGAATCAACGGCAATCTACAATG
ACATGGTCAGCGTTCATCGATCACTTGTTCGTAGCATTTCTGAGTCAAGTGATTGCATGT
AAAGGACTTTCAACTTACAGCATACGACCCCATGATGGAGATGGGCTTGATGAGAGTGGC
CAATTCTGACCTGGATGCTACTCCCAGCCTTGACTGCAACCTCTTGAGATTCATGCTATA
GAGTCGTGCCCCGTTCTGCTGCAATCCCGCGACATCATGATCCCGACCAAAGATTCCGTA
GGCAAGCGCCCGAAGGCTGTCATAGCCAAGCTCGTCTGTTTGCTGGGTGAGATGCTGGCG
CATGGGCGTGTCCTGTAACAGAATACTGTGCATGTTGATCCAGCTGTAGGCGTCGAAGAA
GTAGGAGAAGGTGACATTGTCGACAAACGGGTCGAGGCTGGGCTGGCTGATGAGAGGCTG
CGGTTCTTGCGTGCGACTCGGTAGCCTTGACTTGACGTCGGGCTTCCCTCTGCAGTTCCT
GCCGCTGCCTCGAGCTGAACGGCTACCGTCCTTCTCGCCATAATCAACTGACGCTTCTGA
AGGAAATGAACTCGATTGCCCGATCTTGACCAGGCTCGAACGCCCAATTCCGTGGCTCTG
GATCCTCAACACTCTGTCGTATCCAGCGCACTCGTATCTCGATCTGAGGCACTGTCCGCA
GCTCGGCCTCTCCAGATCACACTTGATCCGGCGGCGGCGACACGTATGACAGCTGGCACT
GGTCGGCTCTCTGCCCATGTCGCATCTCGGCAGATATTCTTGTTCTATTGAGTTGCGAGA
AGAGACACACGAACTGTCGTGGTTCTTCACCACCTCGATCCACGACTGGCTTGTCATCAT
GCATCACGTGATGGCTGCTTTTCCGCTTCTTCCGCCTCTTCTTCCGCAGTCGCACCTTTG
ATTATGTCATACCTGCCTGGCAGGCATTGGATGCGTCCTGCATGTGACGACCTCATATGA
GACTGAAGAGGAGCCTGTATCTCGATGCTACATGAAGCCAATGTGCCAGGCGAGTTTAAT
GGGAGTAGGTGTTGACCTAGTTTAGGGGCTGATGCCCTCGCCTTAGCATGAAGGTCTCAC
AGGGCCAGCAGAGAGATAGAGCGCCATGTGAGTGAGCCGACGCGGAGCATCAATATCGCC
AAACAAGGCTGATGATGAGTAGTTCTGAGACTATAGACTGGACATAGAAGATATCCCTGG
CAACTCTTGATACTGGCCCCAAAAGAGCTTCTCATCTCCCTGCACCAGCTCGTTGCAGCA
AACCGCCTCCGCACGACACTCGCAGTCTGCTTACTCCAGTTCTCGGGGTCAAAGAAAATG
CGACAATCTGTCCAACGTCTTGAACATTCACTTACGCCGGTCCTTTGCCCCAGCATTCTC
TCTGGATTGGCAAGACCCGAAAGCCTGAACGGCCGCCTCCTGATCTCGCACCAAGCATCG
CCAAAAGTTTCCTCTGTTGCCGCCGCGTGCAAATACCCCCTTTAAGCCCGCTCGACGAGC
CGCGGAAGTCTTTATTGCCGTCGACTAGCATATATATACAATCCAAACGGCGCGATAGGA
TATACGCGCGAAGTTGACGTTGTTCCAAAGGCTTTGTAACGGGGACACCGAAGAGCTGAA
CGTTGACGTGGTTGATACATAGAGGTGGTTGACGATAGTATAAAGAGCGCCATGGTTCAT
CTAACCCATCCCAGAATCGATCAACAATCGTCGTCGCTCCTCCTCATTGCAGACCCTCAC
CATGAAGCGACACACTTCCCGCTACGCCGGCCTCACCACCGCCCTCGGGCGCGTCGACTA
CATCGGCAAGACCATAGTCATCACCGGCGGCGGCTTCGGCATGGGCATCGCCATGTGCCG
CTCGTTTTCAGTTGTCAAAGCAGCTCAGTTCGTCATGGTTAGCCGTAATGAAGCGCGTCT
TCAGACAACGGCTGCCGAGCTTGCCGCGGAGCAACCCGAAACTAAGTTGATTCCTATCGC
TGCCGACATTTTCTCCGAGGCTGATATCGAGAGGCTCTTTTCGTCCTTGAGTGCCTCGCC
CGCCGTGCTGGTAACAAAAATGCCGGTTATATGCCAGTCTCAAAGCCCTTTATCGACAGG
GACTTGGACGATTGGTGGGCCGGCTTCCAGATCAACGTGTATGGTTCAGTCAACGTGACC
CTGACTTATCTGAGACACCGCGCCGCCCAGCCGTTTTTGGATGGCCCTGGAGTTGTCATT
ACCCTGAATACCATTGCTGCTTATAGATACGACATGCTGAACCTGAGCTCTCTACTATTT
TCAGACATCTCAATTCACAAGTATTGCTCTTTATCCCGTTCCATTGGCGTAGAGTCGTAG
GCTTGGCCAATGTATGAGATGTAGGTTATGAGTAGATGCAAAGTATCTGCACATTTGAAT
ATCGTGCTCAAGCTCTATAAAAGGAAGTCAACCCGTCAGCAAGATCAAGTTCCAGATTCG
TCAATATTTTTGTCGTTGTAACACAACGAGGGCGAAGCCAATGGGAACCTCCCAGCTACA
CCACATCAGAGTGCATCTCATCATTGTAAGTGTGGCTTGGACTTGTACGAGATGCAGGCG
CCGCGGCTTCGTATTGCCACCATGGACGCGTCCGATCGCTGTACTTCAGCAGATGATTCA
CCGACTCCCGATGCGCCATCTGTGTATTCCTTCAAGGGCAGCTTGGGGTGCTGCGACATC
AGTCACTAGAGGAATTTTTTTTCCAGCAATCACGCTGAGGCAGTTGAACAAATGTACAAG
AGAGACTCCGCTGTCAGTCGCTGTTAGAACTTGCACACAGATGACTTGACTAGGAAGACG
TCATCTAGTAGAATCTACAAGACACATGAACAGCTTATGACATGCTCCCGTGAAGTGAGA
TTCATCCAGGTACACGAAGCCGTGAGCCGTCTTAGCGGATGACGGGGCGCAACTAGCAGG
GAAACATCTCACAGGGCCTCCAGCATGTTCAGCATGTTCAACAACTTTACCTCCAGTCGG
CCGCTTGTGTAAGTGAGGTCCGAGCACTATGAAGTTGTCTCGTAAACCTTACCCAACAAA
CTAGACCGGCCCAAATATTGCTCCCGACCGAGCGGGCTGACAGGAGTGACTGGAAGTTGT
TCGCGAGGGGCACTCCAACAAGACAGACGCAAAAAGCCAGACCAACCCCGGCCCGCGCCC
CGATATGGCTAGCAGGACTCTTAATATAGCATCAGATGCATGATCCGTTTGTTCGGGAAT
AAATCACAATCCCACCGTCTCTTGCTCCTTTTGGACGCCCTGTCATGGAGTTTGTCTGGA
TGAAGCTGAGCTCCATCCACTCGCCGCGTGCTCATGTGCAGGCATCGCGGCCGTGTCAGG
GGAACGATCCGAACAGAGCGGAGAGAAAATCGTTCCCTGGCCTCGCAGAGTTGTGCCGGT
TTCTGGATCGATATCGGATGGTATTATTTGGAATTTGTTTCGGGAATTTGGGGACTAACA
GACAACTGAATGATATATAGCTCTACAGTTACTCTTTAAGCGGATGTTGCAATGGTCGAA
TATCACCAGAAGCAACAGAGCATCTTCAAAAAGTTCCATCCCGCTCCTCCATCATGCGTG
CTACAGCCCTCGCCTCCGCCGCCATCATCGCACTGGCTTCCCATGCCAGTGCAGAGACAA
TCAAGATCGATGTCGGTCCCAACGGCCAATTCGCCTTCCAGCCAAACAACGTCAAGGCCA
AAGTCGGCGACGTCCTCTCCTTCAACTTCCATCCCCTCAACCACTCGGTCGTGATGGGAG
ACTTTGCAAATCCTTGTGCCCCGGCCAAGACGGGAGGCTTCTTTTCCGGCTTCATGCCCG
TGGCAAGCGGAGTGGGCGTACGTATAACCCAAATTCCTTGAAGGTGATGCCTCGATCTAA
CAGTGCCCCTGCAGAGCCAGACGTTTGAAGTGACTGTCAACAACACTGATCCCATCTTTT
TCTACTGCTCCCAAAACAAGTTTTCTCACTGCATCAGCGGGATGAGCGGCGTCGTCAACG
AGCCTTCCTCAGGAAACACGCTCGACGCTTACCAGGCTGCCGCCAAATCCGTCAAGAGTG
CTTCCAACCCGGCTACCGTCTTTGGAGGGCGCCTTGTTGCCAATGCCGAGGCGACGTCCT
CGCCCACGACAACGGCGGCTCCCGCAGCTACCACTACATCCTGCACTACGAGCAACAAGG
CTCCCAACGGAAACGGCTACAAGCGAGACACTTGCTCCGGGGCGGGATCTGTTCAGGCGT
CTATTGGAATCGTTGCAGCCTCTCTGGTCATGGCGTTGCTGCTTTCCTAGGTTGATGACA
TGGAAATTGCTGAGCTTGGATACCCGTATTGATATTTGACTCCTATATGACAAAACATAA
TAATTAATTAGGCAATTGGGCCTCATGCCTAGAGATCTTTTAGACTTTGAGTCAATCGTT
ATGGCCAGAGACAGACACCTCGTGACACTCAGGATGCAGCCCATCAAGACCATGAGGCTA
CAGTCCATTTCAGAGACGAACTACTCTAGAGTATCGTTGTGGAATTGACGTACTTTGTCA
TTGGGCCATCTCTAAGACATTAAATTTCGAACCCAAGTGTGCCTTGATGATGGTATGGCC
ACCGTGACAAAGACCTTTGCTCTAGAGTTAATATTATTCGTGTGGCTAAAGCTTTATGGT
GACTGCCAAATTCAGTGATGCTTGCAAAGAATCAGTCAGCATCGGAGACCTCTCAGTACC
TAGGCAATGATTGTGATGGCGAAGGTATCTTTTAAGTAGCTTGGTGCCAACTGCGAGCTC
AGGCGAACCGCATCCTCCCTATTTGAAGGTGGGACAGAGGCTGATTATCAGGTCTCAAAG
CTTGCCGTCCCATGAAAATAGCCCTTGTTGGGTTGCATAATTCTCCAGAGCTGACTGAGC
ATGCTGAAATCGCAGTCGTGTATGAACGGTCGAGCTTGATATATCGTGAGATACTGCAAC
AAATCAAGAGTTCCTCCCTGAGGGAAGCTGTATGGTTTATTTCGACGGCTTGATTGAGAG
TCGCAAGTTGATGCCTTGGGGTAGATGATTCTAATCGCCAACATGTTATCGGATGAAAGC
TATCTGCAAGTCGCCCGCTCCCTGCCATTTGAGCCCAATGGTTTCTGAGACTGAGTATTA
TTTGACTTTTCTACTCTTTTCCCCAAGTACTCATGGCTTGAATATGTTGCCAGTGGTGTC
CTTGAGAAAAGAAGCATTCTTCAAATTTTCAGAGTTACTCAAGAATTATATGCTAGTGTC
CACGGTCACGATAATGGGGTATTGTGCCTAGATGAATAACACTCCAGGTGACACCCAACC
TGTCACTTCGGGAGCAACGAGCAATACGACCGCGAATCGATACCGCATTCGTTCAAACAC
GACATGCAATGTGACGTTCTGTGAAGGTTATTTGGAAAATGCACCTTCTTATTCCCAACA
TTTATATCCTACGGATTATTCTCCTCATCCAGTCGTTTGCCTAGCAAATTACACCCAACG
ACTAAGGCAGCTCAAGCTACACCTTCAGCCTAATACCACGTCCCGACAGTCAAGAATCAC
CCGGAACAGCTAATGCACATTCGTATTTCGCTTCAACAGAACCTTGTTCATCATTCGGCT
CATGACAGCATGTGGGGACGAAGCACGGCATTTGAACTGGCGACAGAATATTCCGTAGGA
TAATAGATCCCGGATAGAGTCGCATTGTGCCCATAAACGGCAACACCATTTAGCCACTTT
ACACGATCGGATAACTCCCCGCATTGCTAGATCGAAGTGTGTCGATCCCCCTCACTCTAT
GAGGGAACGTATGATTTGAGGTGTACTTTTTCCGTAGAGTATAAAGCGTGGCTTGAGTGT
TGTTATTGGCATTATGAGTCCACCGTAGATCTCACGGGAAGTATGAACGACGCGCCAGAA
TGCGGCTCAAACATTGGAAAGCAGCAGCCTTTGCGGCCGCCTCCATCGTCTCCCAGGTGG
AGGCCGGCTTTTGGAACTTTGGTCGTGATACATCGTCATCGACGAGGCAGCCGACCAAGG
ACCAGTTTATCGAGACCTTGATCTCCAAACTGACCCTGGATGATCTAGGTAGGCCATTAG
AAAGGCCCGTATACTCTCTCAGATCTAACGTCTATAGTTCTGCAACTCCATCTCATGTTT
GCCGACGATATTGTCGGAGCTGCTTCACACAATGAGTTATACGGTATAATACATCTTGCC
TCTCCCTCACGTTAAAGCTTCTCCTGACAAGGCTCAAACTTCTCCCCATTGCCATTGCAA
CACGAGCGTCGTCTAACGCGTACAGACCAAACGATGCATCTCAGCCCGAGATCCCCCATC
GGAACCATCCACGACTGGTACCCCATGAACAAGTCTTACTTCAACACTCTCCAGAAGCTC
CAGCTGGACAGATCTCACGTAAAGGTCCCAATGATGCTTGTAGAAGAGTGTCTGCACGGC
GTGGGCTCGTTCAAGCAATCCATTTTCCCTCAGAACAGTGCGATGGCGGCCTCCTTTGAC
ACCGACATTGTGTACCGGGTCGGAAGAGCCATCGGAACGGAAGCGCGTTCGATTGGCATT
CATGGCTGTTTCTCACCGGTCCTTGATCTCGCACAGGATCCTCGATGGGGAAGAGTTCAG
GAAGACTTTGGAGAAGACAAGATATTGACATCCCACATTGGCTCGGCTTATTCTTCCGGT
TTGTCCAAGAACAAGACGTGGTCCGATCCGGACGCTGTCTTCCCCATCATGAAGCACTTC
GCCGCTCATGGCGCTGCCCAAGCCGGCCACAACACAGCGCCGTTCACAGGTCTTGGGCCT
CGACAGATTAAACAAGATCTCCTTGTTCCCTTCAAGGCGAATTACGATTTGGGAGGAGCG
AGAGGCGTGATGATGTACGCAAATATAGATGCTCAGGAAGTCGCACCAACTGACCATGCG
CAGGGCCTATAATGAAATTGATGGCGTGCCGAGTTGCGTCAACCCGATGCTGTACGAGGC
GCTGAATGACTGGGGCTACGACGGCATTGTCATCGGCGACGATACGTAAGTACACTCACT
GGTCTGGCTTCAGACTTTTACTCACCCGATATAGGGCCATACGTAACCTCCTCACACAGC
ATAGAGTAACCACCTCTGAAGCCGACACGCTCCAGCAGTGGTACAACGCAGGTGGACAAA
TTGATTTCTACGATTTCGATTTGGAAAGCAAGATTAATGTAGGAAGCCGCAGATAGCAAA
CGGTGGACAGTGCTGACAAGAGCAGATCACCAAAGCCCTCGTCGCCAACGGGACTGTGCC
CCTCGAGACGCTTCAATCCCACGTCCGCAAGATCTTGGGCGTCAAATGGGACCTTGGCCT
CTTTGAGAATCCCTATATCCCGGAGCACATTGATCCTCTCGCGATTGTCGCCAGCCATCA
AGACGTTGCCCTGGAGGCCGCGCACAAAAGTATTGTTTTGCTCAAGAATGACAACCAGAC
ACTCCCGCTTAGCTCCCCAAAGAAGATTGCACTCATAGGGCCCTTTGCCGATACCATTAA
TCTTGGCGACTACTCCGGTGCTCTAGGACAGTATCCCGCAAAGTACACGCAAACACTTCG
GGAGGGCGTCTTGCGCTATGCAAACAAATCAGGCCACACAGTTCGCACAAGTTGGGGCAC
GAATTCGTGGGAATACAACAACCAATATGTCATTCCAGGCTACCTCCTCTCTGCCAATGG
CAAGCCTGGCGGTCTCAAGGCCACATACTATGCACATACCAACTTTACCTCTCCCAAGGC
CACTCGAGTAGAGGTTCCCGCGCAGGATTGGGGCCTCTATCCTCCGCCTGGTCTGTCTTC
CAACAACTTTAGTGCCGTCTGGGAGGGTGAATTAAAATCACCTACTGACCTCGACGTCAA
CGGGTGGATTGGTCTTGCGATTGGGCCAAACAGCACTTCAAAGCTCTACGTGGACGGAAA
GCTGATCTCGTCCAAAGGCTACAGCGGTTCAGGGAACCTCCTGGGGACGATTGAGGGGTA
TGCCTGGACACAGGCCAACTCCACCCTTCCTCCTCAGGGCGGCGTTGAGTTTACCTTCAA
GAGAAATGCCAAGCACCACGTCCGCATCGAGTTCCAGTCGTGGAACAACTACAAGAAGAC
GGCCAACGTCAACTCTGTCAACTCGCAGCTCATATTTTGGTGGAACCTAGTGTCCCCTAA
CGGCAAAGCCCTTGATCAAGCTGTGTCTATTGCCAAAGACAGCGATGTTGTCATTCTCGC
AGTGGGAGCTGCTTGGAATAGTGACGGAGAGTCGGGTGATCGCGGGACACTAGGACTTTC
GCCCAGTCAAGACGAACTGGCAAGGAAAGTATTTGCACTCGGCAAGCCTGTGGTGCTTGT
CCTCGAGGGCGGAAGACCATTCGCCATTCCCGACCACTATGGAAAGTCTTCTGCGGTTTT
GAGTACATTTTTCGGTGGTCAAGCTGGCGGACAGGCGATTGCTGATGTACTCTTTGGCGA
CTTCAACCCGGGAGGGCGCGTGCCGATTACAGTACCCTGGTCGGTTGGACAGATCCCAGC
GTACTACAACTACAAGCCATCTGCCCGAGCGGCCCAGTACCTTGACATTCCGTCGGAGCC
CATATACCCCTTTGGATACGGCCTTTCTTATACCACCTTTTCGACATCTTCTCCCACTGC
ATCTGTCAGCGGCAGCTCAAAGAGGTCCAACGTCGATGCTCAAACAAGTCAGTCCTTTGG
CTCGGGTGATTGGATTACCTTTTCAGTGACTGTGGAAAACACTGGCTCGGTTGCTGGAAG
CTATGTAGCGCAGGTGTACCTCTTGGGTCGCGTGTCGACAATTACCCAGCCAGTGAAGCA
GCTGGTTGGCTTCCAGCGTGTCTATCTTGAAGCTGGGCAGAAGAAGACTGCGAACATCCA
GCTCGAAGTTGACAGGTATCTCAAGATAATCAACAGGAAGGACGAGTGGGAGCTCGAGAA
AGGAAGCTACACTTTTGCTTTGTTGGAGCATGGGGGAAGCAACGCAGACACGTCCAAGAA
TGTGACGCTGCAATGCCTTGGTTGAAGCGGCCTCAAATGATGCCAACTACATGAATGACA
CGCGTCTATTGCATAGGTACAGAGCAAGAGGCAAGCCGACAAGCATCCGCCATGAGCAGC
GAACGTTCCATGTCTTCGAAAAGGGGACGTACAGAAGCTTTAAGTAGAACAGGGAATAAA
AGCTTGGCACACGGGCCGCGAAGCTTCATGCTGTCGCCCACGTTCCGCATCACGTACAGG
TAATCAAGACACCACTTTGATGGATATATGTAGGTACGGTTTATTCTAGGTAAGGTATGT
ACAGGTTCTATGATCAGAATTGCCAATGAGACAATCAACGGCTCTAGCAGTACTGGCAAG
CTCCCTCGGGGCAGTATCTATATTCGGTATGTTAGCATTGAACCAAAGATGGGCTTGCTG
TAAGAGTATGATGTTACATACCCGTGACTGCAAGTGAAGCTGCAGAGGCCAGAGTACGAA
GACGGCTCTCCCGCAATGGGGCATCCGTCCCGTCCATCGCCCGCCGGCGGAGCGGGAGCC
TGGCCGAAGCTCGTGCAGACGCAAGGGCCAACAGGGCAGTATCCGTAGCTGACTTAATGT
TAGCTGAGGAAGAGACAAACCAGAAGCATCTCAACTTACCTGCAAGCGAAGCTGCAGAGG
CCAGTAAAGTTGCCAGACTCGCCGGGAGCAACTGTGCCGCCATTGCAGTTGGTGGGATCA
GAAGGCGCCGCACTGCTCGTCTTGGACGGCTTGGCGCTCGTGGGGGTGGCAGGCTGGCTG
ACCGGCACGGACGGATTGGTGCCGAGTGACGGCTGCGGGAGGCAGGTTGTCACATGCAGA
CCGACGGTCAACGAGGTCAGACCATCAGGGCCGAGAACATCACGCGGGCCCGCGGGCAGC
TCGCCAACAAAGGCGTTGAAGTTGTAGATGCCGCAGTTGCACACGTCTGTGATGTCCATC
AGGGAGGTGCCAGACAAGACGGTCTGGCCGTTGCGGCTGACGGCGAAGCTCTGCTTGCCA
AGGCCGGCGGGCACAGTGTTGATGCTCGCTCCGGCCGGGACGTTGAAGGAGCGCGAGTTG
CCGCCGCTGGTCACGCTAAGGCTGGCTGCCGATTTGAGGAGCGTCACCACGTACACGTCG
TCGTCCATTGTCTGCCAGCCGTTGGGGATGCCTTCAAAGTAGTTGCCGCTGGCGTTGTTG
GCAGGCTGGTTGAAGGTGGTATCCGTCGAGTCACAATTCAACGTCTTCAAGTTACGGCGG
TACCAATAGACGACGTGCTCATCCTGAATATACTTGGACACGTCCGTGTCTCCGTTCTTG
AAGGCAGCAATGAAGGGCTTTGCGAGCGTCAACCAGCCAGTGTGATCCATGTCATTTGCC
TATATCTGGGTTAGAGAGCTGTAAAACGCAAGGTCAGTCTAAGGGGAAGATGCTCACCCA
TTTGCTGCCTCCATCGTCGCCGTGGATGCTGGAAAGAGGGCCTAAGGAACGGTTAGCTTG
ATGTTGTCTCGGATGGCAAAACTGAGCAAAAGGAGCATGTGAATGAAATGTCTATAGAAT
GTGTGAATTAAGAGCAATCGTTTGGATTTGCCGCAGTGATCGATGTGTGATGAGCGGTGG
CGGGGTGGTGGCGGGGTGGTGTTGTGGTGTTTGCGTTGAGGTGGAGTTGTGATCTGGTGG
TGGTGTTGATGCGAAAAAGGGGAAAGTCGTCGGATTTTGTACAGACCAACATAATGCGAT
TCGCCAAAGTCGTTCCAGGTAATAATCTCGATGAAATTGAAGTTCCCGGTCAAGATTTCC
TGCCAGCGGTCATAGAAAAGTGATCCGCCAGGGAACAAAAAGTTCTTGCTATAAGAAACC
TCCGGGCCGTAGTGAGTGAAGAACCAGGGAGAGACGGGAGCCATGTACGTCTTTCCGCTG
CCGAGCCAGCTTTTGTAAGAGGCATCACCCTGAGCAACAGTCACGTTGGCTCCAGGCGTC
GGGGCCTTGTTGTTGCCGTTGGTGTCCCAGGCCTGAACCGGTAGGTTAGCACATAGTTTG
GTCTTCTCTTGATCTTGACACTGACCTGCCAGCTGAACGCGCCATCAATGCCATCGGTGC
TCGACTGTCCGGGATGGAAGTTGGGCACAAAGTAAGGGTTAACACCGGAAGCAGCCTTCA
TAGCATTGGCATCGAGGCCGTCACCAGCAAAAGACGAAACGAACGGACGGCCGTCAACCT
GGAGCTGAGCGGGGTGACCAGCGTACTGCTTGACCTTGGCACCAACTCCAGCGGCGTCGC
CGGTGCTCCACCAGTTAAAGTCAAAGGAGATGAAGACCTTCATTCCGTTGTTCGCAGCCG
ACGTATAGGCGTACTCCAGCTGTTGGTCGGTGTACGAGTCGGTGCCGATGTTGAGGGCGA
AGGCGTCAATGCCCACGGATTTGGCAAGCTGAAAGTCGGAATCATAGTCCGATGCGGAAG
TACGATCGCCAACAATTCCAATCTACGGAATATACAATTAGCTGGGAGGCCATCGCAGAG
ACCCGGACGTGTATACCTACCATAAAGTGAGCAAACACTAGCTTGTCCGCGGCAGTCTGT
CTCGACTCGAGAGATCGGACGGAGACGTCAGCACTGGCAAGCGAAGACAGAGATGCTGCA
GCAGCAAGGGCACTGAGCCCGAGGCGGCGGAGGCTCGCCATCGACAACATTGTGAGTAAA
TGGCCGTTGGCGTGAGGATCACGAAACACTCAGATCGGGCACCTGCCCAACCCTTTATAT
CTCCGCGACATCCTCTCCTTGACAACAGCGATAGTCCCAGGCATAGCATGAAACATGCCA
TAAAGGTATACCAGATCGGTCCGAAGCGAAAGCCTGGTCCGGCCCCCCCTATCCATCTCG
ATGTCCCTCCCCCTTAAGGCTCTAGCGCACCCACCACGGCTAAAGCGAGCTAAGCCGGAA
ACCATATACTCGACAACTCGACGCCCTACGTGGCCGCTGGCAACGTGCCAGTTTGGTTCA
TTCCGGGGACCTTGAAGGCTTGCCGCAAGGCTGTCTAACGGTCAGGGCGAGCCCACCTGA
GTAAACAAGAATTGCGGAATTCCGGATGGCTCGCGATCGGTGCCATGGTTGTGGACGCGG
CTTACACTGGAGATGCGCACTAGTTGAGTCTTAGCAGTTTTCAGTATACAACTCCTACAG
AGCGCAAACTAGGATGCTCCATGTTGGGGCTTTCTATAGATTCAACACAACAGCCGAGGC
CGATCAGCCTCGAATCCCATTCCATATAGGGATTCAATGCCTAGTCAGATCAAAACTCTG
GTCTTTGGCTTCATTGTTTGCGGGAAGCATACAATTGACATACAAATCAGACGCCGAGAC
CCGCAGAGTAAGCCTGGAGTTACTGCCGTGAGCCATCACTATACGAGGTTTCTCACTTAT
AGTAGAACGACACACTTAATTTGTTCCTCATCTGCCGATTACAGCTGAACCATCCCACGA
ATCCGCGACCTGCCGAACTCAGCCTTGGTCAAGTGTAAACCGTCAGGGCCGAGGGATGTC
AACGTCAGGGACCTTAAATTGGCCAGGGGGGGTCTCGTCCCCATAATCGACTAGGCCTGA
CCGGGTTTTGCCACCAACGGGACGCCGATGACCGCTGAGACGGAGCAAAAGTCTACTGAT
AGAATACTGAGAGAAGGGAAGTTGAAGAAATGCAGCGGGTTCCGGAAGTCTTTACATCCC
GTAGAAGCCACGGCACGCTGGTCAGATCGTGATTGACTTGTCCAACCCCGGCCGGATTGA
CGAACCCGTGCTGTTCAGATTCTACCTTGGAAAGGAGTGCGTTGAGTTCCCTGGCTTTGC
TATTTCTCCGCCAGTGTGATGGAAGCCCAGGTCCACCGAAGGACATGTTCATCAATAAGT
TCTGCCGCAGCCATCGTATTCAGCGGCCCGCAAGTCGAGGTGTCCATCGGCGCTTGGTGC
CCGATAGGTTACTACTACAATCATGTCGCTGTTGACACAGCCTTGTCGACGGATGAACTA
CCGCCCTGTGTTTAGCCCCTTCTCCGCACTCTGGGGTAGTTGTCCTGTCTTTGCAACCGC
TACCACGAATCGCCGCAATTTGCCATGTACAACAGCTGCCATGTATAACTCTGTCTAGCA
AATCGCGAGGATCAGAGTTGAAGCAATCATTGCCCATCCTTCCACTCTCTCCAAACAATC
TGAAGGACCCAATTGACCACTCCACGCACAGCTGTCCTACCACAGCCCCGTCAGCCTCCA
ACGGAAACAAAAAACCGGAAAATAACCCATGTAACGCCAAAGGCTGACCACGAACGATGT
TACCGTCAGGCGTCCTCTTGCAGTTGCTCCATCTCGTCTAGCCATGCACTGAATGATTCC
ACGATGCCACCCAGAATCATCCCCTCCGGCCATAAGCCTCATGCCTGGCAGGATGGACGC
TGATACGTGGGATTGGGAGCATGCACTCCTGCGTCAGATCCCACGCTGCGAGGTACATTC
GCTGGCCTGGGAGGGTAGGGCACTCAAGCTGACGGCTCTGCCAGCGATACACCCGGAGCT
AAGACATTGACCAGAGCAGGTCATATTGAACTCGGAAGAATGAGAAGGTACTCGTATATT
ATCCAACATCCCATGTATTATACATGGCATCATTGAGTTCATCCTCAAGTAGCAATCCAT
CATCTACTCTATCTAGTAGTAGATATGAATAAGATTACCTGAGAAAAGTGGCAATAGTAG
CGGAGTGTAGCATCTCCATAGAGTGATCAGGCGCCATCGGGTAGATCCACAACCCTTGAA
GCAGTTTGCAGGGCCAACGCGGCAGTGGCGCTGCCATCATCTTGGTAATATCGACTGCGT
CTTGATTCAATATTGGCACTTATTATTACTCCGTACTGTATTACAAGAGTTCATGTTCCG
TCTTCACTTGCAAACCACGAGCGAACAAACAACGGCTGACAAGCTGACATGACTCGCCCG
CACCTCCATGCAAAGCCCCCCAGCATCCACACATAATCAGATCTCGCCGCAGTCATACGT
CCAAGATGCCAAACACAGAAGGACGTTAAGCCCGCACCCTTGCAACTCATTAGCAATAAG
CCGCGTAGCCGTTCGGCAGAGGCCTAGTCTAGTGCCGGCAGGTCATCTGCTCGTCCTCGT
ACCATAAGCCGAGCCATCCAATCGTTGACAGACGGTTATTCAGAAGCTTGGAGTAATAGC
CTTTCTCCTTTCTCTCGTTGACACATTCCCGCGATGGCCCTATCGTGATGCTTCTCCGCC
GCCCAATGTTCGTTCTCAGCCCCCCTAACCTGCGTTTATCGCCGGAGTACTCGCACCCCT
GCAACTTGACCACAAGCGCGCTTGAACGACCTGGACCCAAGTCAGCAGATCCTTTGCACT
AGCCAGGCAGATATGAGTGTTCGCCAGGGCATCCGTCGGCGATGGAACCTCCTCACCAGA
AACACCACACCGACCCTGCCGGCATCTCGCGCAGCAAGTGATTGAAACCCCGGCAATCAC
CATCGCCTATACAAAATAGTAGTGACCAAGGCTCCGTCGGCCCCTTGGGGGAAACGGTGA
TCGGAACGCTTCTTCCGGTTACTCACCTGTCGCCTTACGACAACCCGTCATCATGCTGCA
TCGTCTCAAGGCACTGGTGCACAAGAAAGAAAAGCAGTGGTGCGGCGCCTGTCTCTTCGA
GCTCCCCCCGACAGCGAAATCGCTCCCCTCTGATGTCAGCGGGCGCTACGAATATGCCTT
TGCAGAGAGCGACTCTCGCGAGTTTACCTCTGCTGATCTAGTCAAGTCCTCGGAGCGCGG
CTGTGACCGATGCGCGGCTCTCGCCTCGGCCTTCAAGAAGCTCGGAGTTGCTGACTTCAA
AGAGGCAAGCTGGCAACCCAACCTGAACTCGCCAGGCAGTCCCACGCTGGAACTTACTGA
TGCCAATGATGCATTGTACGTCTTTGAGCTCTGTAGCAGCGAGGCTCCGGTGGGCGAGCC
AGCCTTCTTCACAGATGACGCGCCGCCGCATGCCGTTCTGTGCAGAGGATTCAAGATTTC
GCGCACGACTGGAGATGACGATGCGCTGGATCAGGCAGCCAAGTGGCTAAAGGACTGTCA
GGCTCATGAGAAATGCCAAGCCGAGGATGCAGGATTTGTGCCCACACGACTACTCTACCT
GGGATCCAAAGGAGCAGATACCGACGTTCTCGATCTCGTGGAGAATCCGGAGTCTGTGAA
ATATGCAGCCTTGAGCCATAGATGGACGAGCGAGACACCAACGGTCTCCCTGTTGACGTC
CAACCTGCCGGATCGGAAGCAGCATGGGATGCCTATAGCAAGTCTCCCTCGAATGATGCA
GGATGTCGTGCTAGTGCTGCGTCGACTGGGCATCGAATACGTATGGATCGACAGCTTGTG
CATAGTCCAAGACGACAAGGAGGACTGGAAGCGAGAGGCGGCAAAGATGGCCTTGATCTA
CACGAATGCCGAACTCACCGTAGCAGCTTCGTGGTGCGACAAGCCCCATCAAAGCCTCTT
TCGAGATCACAGCGAGCCCCGTGAACTGCATGCAGATCTCGGCGAAGCAAATGGACAATC
CATCTTTATACGTCGTAGGAAACCACACTTCACCTGGTCGGAGGAGGCCACGGTCGAGGA
TCCCGACGCAGAATGGCCTCTCTTGAGCAGAGGCTGGGTATATCAGGAACAGCTGCTGTC
GCGCCGGATGCTTCACTTTACGCGCAACGAGCTCATCTGGGAGTGCCTCGAGATGACCCA
GTGCGAGTGCGGGTGGTACGACAGCAACATGCGTAACCAAAGCACTCGCCACTCGTACAA
GCAATCAGCCGCGGAGAAGGCGTGGGTTGAGATTATCAAAGGCTATGCAAAGCGGCCCCT
GACGGTAATCGCCGACAGGCTTCCGGCTCTCGCAGGCATCGGCAAGGCGATGGCGGCGGT
CAGAGGGTACGACTCGGCCGAGTACCTGTGTGGGATGTGGGAAGAGGAACTCGAGGAGTC
GTTCTTCTGGTACCTGGCTGAACCTCCTCGAGCAAAGCCTGACATTAGCTTGCCATCGTG
GTCGTGGGCCTCCGTGGTGGGCGATGTTGAATGCTGGCAGCTATCGTTGGAAGACGTCGA
GTTCTCGGGAAGCGAGGTTGTTTATGCCGGAGATGCTCTCATGGGTGATATGGTGAGCGG
GCAGCTGTCTCTGTCGGGATATGCCGCTTCCGGAGTGTTGTACCACGGTCAGGAGTGGAA
TGATATCGTGGAAGCCAGGAATAGCGAAGGCCTAGATATTCTGACAGGTGCAGGAGCCAC
GGACGATTTTGGACTGAAGCTTGGAGAGCAGTTTGCTACTTTCAACCCGGACTACAGGTT
GGACATGCATGTCGCCTCGGGCTCGCAGGTTGTTTGCCTGCTCTTTGGGCGAAATAGCTT
CGTCGAAGTTGACGATTCGGGTGAGATTGCCGAGACCATCACCTCGTATATTCTCATCCT
ACGCCCTCTCGACGGGGCGCCTCTGCGGTATGAGAGGATTGGAGTGTGTAGGGAGTGCAT
TGAGCTTGACGTGTTTATGCGCCAGTCTGAACGGCAGCAACTGACGGTCGTTTGACATCA
AACAACTAGTTCAATGGCTTCCGGAAGGTTAGGAAATGGCGTGGACGAAGAATTGACTGG
TTCCATTGTTCATGGATAATGCATTGTATGCGATGGTATGTGATATATGTGCGACATAGA
AGTATGTAGCGATAGTAGCCGGTATTCTAGAAACGTGTCGATAGCGGAAATCTTCAGCGA
CAAAGAAATGACCGGTATCGTTGATCTGACACGACAGGAATGCAAGGGAGAGTCGCCACT
CCTCCGTCGACATATCTATCCGCTCACCTTGCGGTGAGTCGGGGAGAGCCCCGAGGACCG
GGTCGGCGAGCGGGAATAACGCCGGCGGGGTGCCGGGAGGGGGAGCAGGAGCAGAAGCCG
GGGTCGGCGTCGGCGGCGGTGGCGACTCTGGTGCTGCCGGAGGTTTACGATCGAGATTGC
TGAGGGTCGTTCAAGTGAATTTGAGCTTTCGGAGTACCGTCGCCGGACCTTCTTGCCTTC
TCCTCACCGGAGCATTTCCACCTGCGAGTGCTGATGAGGCTGCAAATGGCGACTTTCGAA
CCGCTGTGGCTGACAGTATCATGACGTGTTGCCACAGTGCTCAACGACGGGTCAAAGGGT
TTTGATGATGTAACACTGAGCAATCCATTCCCGTTGAGCATGGAGCCACCGAACCGAAGC
CAATTGGACCCTCAGAGCAGTCTGGCGATGGCGCAAAAGTTGATTACAGGCGTGGATTGT
TGTGTGTTGACTGATCGGCTAGGTATAAGGTTATGACGATGCTATTCAAATCTGCGTGTT
TAACAAACCAGGAGCGCCGATCTGCCTTTGCCCCTTCCCCTCTCGCTAACATGACAGCAG
CGGTACAATGTCCGGTTTTTAAAACAACTGGACATAAGCAGGTAGCATCGGAAGATGAGG
CAAACTCTTTTTCCTCACATTTCTGCTACCTCTGATGCGTTTGGTGATACAAAACCATCG
ACTGGTTGCTGCAATCACACAAAGCACCTGTTGCACCGCGTACCCTAGATTCTTCTCTTC
TTCTCATATCCAACACAAATCAAAACCCCAAGCCATCATGGATTCGGATTTTCAACCAGA
GCCACGCATTGGCGAGACGGCCTTTCATACTGCTACGGATCTTGTCGAGAAGCTTCGAGA
TGCCGGCCAAACAGTTGGCGTGGCGGAATCATTAACGGCCGGCGCTGTCTGTAGCGCGAT
AGCCTCAGCAATGGGAGCGTCACAAGTCTTCAGAGGCGGTGTCGTATCATATGATACCGC
TATGAAGATAGAGCTGCTGGGCGTCGACAAGGAGCTCGTCGCCAAGGAGGGCGTCATACA
CGCAGAGGTCGCCAAGCAGATGGCCGAAGGAGCCCGCAGAGTCACCAGCCTCGAAGGAAG
CGAGACGGTGTGGGGCGTAGGAACAACGGGAGTTGCAGGTCCGGAAAAGCAGGACGACAA
GCCGGTCGGGACGGTATATATCGGCATCGCTGGGCCAAACGGGACGGTTTCTTATGGGTA
CAAACTGCCAGGTATGACCCTCATCGAAACCGCCATTTTCGAGCCCATGAAGAGATTTTG
ATCTAACCCCCAAACAATTTTAGGTACCCGTGAACAAATAATTGAAGCTTGTGCAGTCGA
AGCGCTGCATAGGCTGAGGAAATTGTTGTAATGTCGGGTTCGCTCATCACAATATCAGCT
CTGTATGATTAGAGGCGAGGGATGGATTCACTCATCACGCGACCATGTCAGCTCTGTATG
AATAGAGGCGATATCGGGTTGCTTCATCGCCATATCGCAATCCGATATGGACTGTATGAA
AAGCTCCATCGCGGTGTCTGTGTCGGACTTGTATTGTATGCCTAGAGGTAGAGGATTGTT
TTGCATCACGGCTTCACCCTGAGGGCGCATGGACGAACGAAGCACGTGATAGGCGGTGAA
TCTGGAGATGCCACGATAAGGCTTATCGGCACATCCCCACCGGCAGTAAGGTGAATTGAC
CGTGAATGGGAACATCTAGATTAACATTAAGTTCCAACTTTCATCTCCAACTTTTCCTTC
TTCACCGAAATCTCAATTGATCAACTCCCCGACTTCTCCTTCCTCTAAAACCTCGGCCTC
ATCAACATTGGCTCTCTTCAGCTGAGCTTCCCTCCCTCTCAGAGGCAATGCCGCTCGTCA
GCACCTGCGAGCTGAGCGGCATCAAGCTCAACGGCCTCGCTCCTCGATCCTGCGAGCTGT
GCCGCAAGCGCAGAGATGGCATCCAACGCTGTGCTTCATGCCAGTCGATCTGGTACTGCT
CAAAGGCTTGTCAAGCAGAAGACTGGCCGGACCACAAGGTTCCCTGCAAACTGATCAAGA
AGGCGCGGACTCTATACGAGAGGGAGGAGAAGACGCTACGTGAGGATCCCGACAACTTCT
TCGAGGAACACGTCGGCCGCTTCTGGCGCATCGTGGAAACCCGCGACTACATGCGCGCCC
GCTATAATTATGTTGACACAATGCTCATGAGCTACGGTACCGCCAGCGGCCCTGTCGACT
TGGCCGAAACCTGCCTTCGTCATCTCTTGGACATGCTGCGCTTGAGTCGTAGCGACAGCC
TGGGCGTGCGAGACCTTGTTCCCGCGCTGTACATTCGACTCGGCCGGGACCAGGACGCCT
ACGACTTCGTCAAGTGATACGCGACCGCCGGCCAGGATCCTCACTACGACTGGGCCAACA
TGAGCCTACCATTCCTCAACGTCAAGAATGCGGATGTCTTTGAGGAGCCCCCCCAGCGGA
TTGGTGCGCTCCAGTTTCATGGCCTTGAGCCACGCCGCGGCGCTGGTGCTCATCAAGGTG
CGAATCCTGCTCGACCTCCAGAACATCCAGAATGCCCGGATTGCTCTCAAGGGCTCCATT
CCGGCCGAGGTCATCGAGATGATTCGCGGGCAGCTTGTCGGCAACGTTGTCGGGGCACGG
CAGGACATTCTCCTCGCACAGCCGGAAGAGACATCGCAGCTCGTCGACAAGATCAAGAGG
CAGGTCCAGGCGCTGTACAGAGCCGTCAAGGCGTACAATCCGCACTTTTGGAAGCTGCTC
GTCAACGACCCGGATGCTGGCGTTTTGCGCAGACCCGCTCACGCGTACTCTCTCCAGACG
GAGGACGAAGCCTTGCTGGTGCTCGGTTACAACTACGCCGCGTGGTACGAGACGCCGGGA
GCGGTCGACATGCTCAAGGGTTTGGGCAAGTGATGCTGTCGCGGTTTTTTGGACTTTGGT
GTAAGGAAGCGGTACGATTGATGAGCTATGAAGTTTTGGTGCTTTGGGGGATGCCGGACC
ACAGACATGCTGTCAAGAAAGCCTTCTTCTATTTGTGGACATACCATTAGGGTAGACTAG
CTGGTTGCACAGCGAGTGTCAAGGTTTTAGCCGGAATACACTCGGACATCTCACAATTCT
TCCCATGTTGCGGTCAAGGATGAGACTTGTGTTACCTTGCCAAAACACCACATCCCCCGC
CACTGACAGTCTGCAGCAGCAGCGCCCAACGCGGTGATGTAGTTTTTCTGGATCAGCTTC
CATCGCAAGTCAGCTGGGAAACTTACTACAACGAGACTAGCACATGGCATGATGACTAGA
AACGAAACGAAACAATGCCGTCAGCACTTAGTTGTGCCTCCACGTGGTCAGCTGGCAGAG
CTGTTATTCTACAAGCTCCGCCGAAGATCCTCCAAGAAAGAAGAAAGATGAGCTTTTACT
GAAGCCTTACACTATTGTAGAGGTTTCTACGGAAGCGGACGACATCATTGTCGAAGCGGT
GGAAGACTACTGCAGATGCTGTTGGCTGCAGCAGTTGAAGGATTGGGTCTGCGTGTTGGT
TGTGCAACTCCCAGTGACAGTCTAAAGTCCAACACGCGAGCTATTCCTAGACTGCTTTGT
AAAGCGGTGTTGAACAGCTCCAGCAAAGCTTCCTAGCAAGCTTATCATCAACATCTGTCT
AGACGCAAATGGAGACTGGCATCTCATGTCCATCTCATCTTCCCACGCCCAACTATTCAT
AGCCAGAGCTCCGGATCCCTTAGTAACGAGGTCTTACAGGTAGGTAAACAAGTGCAAGGT
CTAATTATAGGTCGCCCTGTGGCTGACATAGCTTAAACACAACTAGAACGGCACTAGACC
AACCCGGTGGCGCAGACCCAGACCATTTCTGTTCCTGGTGCTGACGAAATAACCACAAAT
GGTGTTGGCCTCACGATGGTTTGTCCCAACAGCCCAATCACGTCCCGTGCAGGAAAACGA
CTAGAGCGTTCGGAACATGGCGAGGTTAGTGCTGAGGTGGGCGGATTTGGTAAATGCCCA
ACCCAACATGATGGGAGCTGCTCGGGTATGTTCTCAACCGGGAGGCTGTACTGTTCTAGT
TTTGCTGTGCGACGGTCAAATTTAGATATTCATGTTGATTGTGGATGAATGATGGATTCG
CAATGTGATGGATTCGCAATGGCATCTTTGTATAAATAAGATGATCGGGTCCCGTTCAAG
TTGTTGTTTCCTCATCATCATCATCAATCATCACAGCAATCATCACAACAACAACCTCCT
CTTCAACTTCATCCTCAGCCACCACCACCACAACTACAACCACAAACCAGCCTTGCAAGT
TTTGATACAATCTCTTTACAAGCTCTACAACAATCTACTACATCAAGATGGTTTCTTTCA
ACGTCTTCACCATCCTGACCGCTGCCGTCGCCAGCGTCGCCGCGATCCCTGCCGGAACTG
CTACCATCGGCAACAAATTGCCTTCAAGAACGTTCCTTACCGGAGTAACACACTCTGTCG
TCGCAGGACGGGGAGGAGCGCTTGTCTATGACCCCGATAACGTGGTTGCTCAGCCCGGCG
ATACCGTTGAGGTAAGTGTTCTGAGAACTTGAAAGCAACTGTCTGCGGACGACGAAGACT
AAAGCATATCCACAGATTCACTTCCTCGCCGCCAACCACTCCATCGCGCAATCCGACTTT
GCCCACCCGTGCACTCCCCTCGCAGACGGCACTGGCCTCTTTGCCGGCTTCAACTTTGCC
ACCTCCGAGGGCCAGAACCCCAACGTCTACCAGTTCACCGTCATCGACAACAGCCCGCTC
TGGTTCTACTGCCCTCAGCCAAAGGGAGCCCACTGCACCAAGGGCATGCTCCTCGCCGTC
AACCAGAACTTTGACAGCCAAAACACTCTCTCGAAGCAGAGGGAGCTCGCCGCCAAAGTC
GAGCCTGTTGTGCCCCCCGTCGTGCAAGGCGGCAGACTGGGCGGTTTCCAGCGCGCGAAC
CCCAACCCTCTCAGCGGGTTCTAAGCTCCCCTACCTTTTTAGTCAATCATATACGAGATG
AGCATTTGTCTTTCCTTTATTATCTAGAGCGCAATTTGGGATTCGAGGTCAGCGCAGCGG
GTTTGGAGATATCAGCATGGAACTGCGCGATACGGAGTACATAGACTAGACTTTCCTTAA
ATATAATCACATATCGGTATCAACGAGTCAGAGAACTTTTCCATGATGAAGGTAACTTGA
TGGCCAACCAAAGCGCCTCGCACTCAATTCTGCCCCTTGTAGTCGCTCAACGAGAGCTTC
CTGGTGTGCGCGCATGTCACAATCGACAGTCCGGCCCCACATTGCCGTGTATGGGGCCGA
ACCGTCCTCACCGGGAAATATCCCGCTCCGTTTGAGCCTCGGCTCGATGAGGTGAATCCG
GCCGCCGCATCCACATAATTCCGATGATGATCCCGACGCGTCTCCGCTCGAACTTCTTAC
AACTTGACTCTTGACAAACGCTCCGTGACCGAGGTCGACGGCTTCTGTTCGGGTAAGTGG
CCGCTTGTTCTCTTGCATGCCGGGTCCAGTCTCGAGAAGCTCAGCCCTCGATAAGCCGTT
TGACAAGAATCATCGCTAAACTTGATCCCATAGCTTCCGGCTTCGACCAAGTATATACAG
AGTCTCAATCCTCCGGCCCGTTGCGATGGCTTCAAGCCCCGCGCCAGCCTTAACAGCCGC
TAGGTTAGGACTGTGCTGGCCTATGTATCACAGGGGCTGCACAATGGATGAGACATGCAC
TGAGCCGTTGGCGGCCATGCAAGGCACAGCTACCTGATGAGCCCGTCCATCAGTCGCACC
TTCCTTCCTTTCCAATGGGTCAAGCAAAATCAGTTGAGTGGACTGGGAACTCTGGACTTG
GGCCCGGATCGTGTCGTGTCCTGTCTTCTCTCTTCTTTTTCAGCATCACAGAGAGTATTC
GTATGTTATTATACTCTATTTTCTTGGCTCCAGTCGATTGGAGTCATACTTGATACGTTA
CCTTCTCTTCCTCTTCTTCTTCTTCTTCATCTTTTTTCCCTCCCCCTCTCACGAGATCTA
GATGTCTCGCATGCCTCGACTCCCCGCCCCTAGGCCTGGATAGAAGCGTATCCTTAACTT
CTCCGCTAAGTCGATCGGGCTGACATATTTAAGGAATCTCTCCTGCAATTAAAAGAAGAT
GCTGCGCTATACTTGTATCAGGGTGCAGCAGCAGCTAATGGCAGCGACTTTTAACGCCAA
CAACAGCAATAATAAAGATAACAAGGAGTACGAACTTATAGCCTCTTAATTTCTTATCCC
CTCTTTTAATAGAAAACTAAAGAGAAAAAAGAAAATAAAGACTAATACTTAGAGATATGC
AGAACAGTCTGTCTAAATATACTTTAGCTTTATCTTTTATTTTAAGAGCCTTTATTTTTA
TTTTTACTTTTACTACTTTTACTACTTTTACTACTTCTACTACTTCTACTACTTTTACTA
CTTCTACTACTTCTACTACTTCTACTACTTCTACTACTTCTACTACTTCTACTACTTCTA
CTACTTTTACTACTTCTACTACTTCTACTACTTCTACTACTTCTACTACTTCTACTACTT
CTACTACTTCTACTACTTCTACAGCAGCAATTAAGAAGCAGCTTCAGCAGATCCAGTTTC
TCCAGGAGCAAGTGCAGCAATAGCAACAATAACAGCAGCAGCAGCAGTCGGCAGGAGAGG
TTAAGGAAGCGGTGGAGGAGATAGACTGGTAGTGGCGATTGGGGTATTTATTTTTTTCTT
CTCCTTCGAGCGTCCATCTCCCACGCGCCCACCTTCGTCCCAAGGTGCGCCCTGCAAACG
TCAATTGGCATCCTTCCTGCTTGCCGGGCTGCGTCATGCAAATCCGGCGGCCATTTCGAC
CACGGACTCTAGGAGCAGCGAGACTTATGGAGGTATCAGGCCAGGCGCCCATGTCTCGCA
CAAGGCTGGGATGACGGCCAGTTCATGGGCGGCGGCGGTCGATCATATGCGGATGCCTTC
GTCGGGACATTCGTCGTGCGATGTGGTAGGCGCGGCAGTCGGGATATGGACCAGAAATGC
TAATAGTTGGCACAGGATATTGCCAAAGTTTTTCGGACGCCAATGAGTGACGTCCGGCTA
CCTAGGCGGAGAGGAACATGCCAGAGGGGTTGTGATGCGTGCGCAGGGCTACGAAAAGCC
GAAGCTGATATGGTTCGTACGTGTAAGTAGGTACTAGGTAGCTTGTAGGCACGACGGATA
GAATGTACCTACCTTGATGGACTGCAGAGGCAAAACCACCTGGAAGCTCCAGTGCTACCC
AGGGCGAATGGCCGTAGCCTCATCCAGGCATCTGGCGAGCTGTCATTGGCGCGGGGCGTG
TGATGGGTTGCCGCGTGCCGTCGGAGAATATGCGACAGCCAACGTCGTGAGCAGCGATGA
AGATGGAATAGCAGCGTGAAGCATCCAAGGTAGGTACTCAGCAAAGAGACAACACGTGCA
GATTCTGGCCAGAAGACAGCCAAGATTGACAGTTGAGGTGAATGGCAATTCAGTACAATG
TCCGATGTCGGTGGTTCTAATTACCTTCCCTAGGTACCTACCGTCGAATAGCCAGAGCTT
TCTTGCACCCTACCCAGTGCCGATCTAACTACAAAGGCATGATACTGCCACTGGCCAAGA
TCCTCCCTCGATTCGCTCTGCGTTCGTTGCTATCGTTATGGACTTGCACCCGGCTGTCAT
CAAGCCGATGTCGTCGAGCTGACTTGGTCACTCTGCGCAGCAAATAAGCTAGGCACCTAC
CTATATACTAAGTACGTCCATTGAACACGGAGTCGTGTGTTGGAGAGCGCGGCAGGAGCA
GCCGGAGGCAAAGATTACCAACAAGGTCATGAAGCAGGCGCTGACCAATACGAGGTATTT
CCACCGGCAAATCGACATCGGTCTGTGCACGTACCTACCTAGGTAGGCACCTGCCCGGTC
AGAGCCCGTGGCTTTCTCCCGAGGATTATCATCAAGTGGAAAAGGCAGGCACATTTCTCT
TCCTTCCTGAAGCAAGAGGCAAGCGACATACAACCATCTTCCACTTGTCGCACCTTATTT
CCCCTCTTCTTCTTCTTCTTCTTCTTCTTCCTCTTCTTCCTCTTCTTCCTCTTCTTCACT
CCTTCCTCCTCCTCCTCCTCCTCCGCCTCCAACATCTTGCATTCACGCAATATCCTACTC
CTCTGCCCGCTGAAATCTCCTCCCTTTTTGTTTCTTCGATTTACTCTTCTGTTCCTCTGC
AACATTGCTCTCGAGTGCCTTCTTTGCTGACAGTGTGTTCCAGAGTTTCCTTCTTTTGCC
ATGTGGAATAGACGACGTTGTGAGTATTCTCTTCTCTTCACTGTCATCACACTCTCGGCT
GACATGGCAACAGTAGTTTTAAATCTCTCTTTGGCCTGGTGCCAGGGCCTCTCAAAGTAT
GTACTCATGCTGTCCTGTCTTGCTTGCTGCGCTTTGTGCTCTGTCTTTGCGACATATTGA
TGTTTCCATATCCAGCAATCTACATTGCGGTCCATCCTCGACATTATGCACGCCGACGGA
CGCATTGACAAGCCTGTGGGCGCGGCTGCTGTGGCCTACGCGGTGCATGCCCCTTTCACT
GCTGTCCAGTGTCTTCCCATCGCTACTCTTACTGATTCTCCATGCTAACATTGAATCAAG
TCGAAGCCGCGCTGCAGCCAGAGAAACGTTTCTTCGCGGGCGTAGGGCCCGCGAACAGGC
CGGTAAGTCATTCATTTCTATACCAGCATCGTCGATTTCACAGACTGATATGATATTAGT
CGCTGCTGCTGCCACCGCCGCTCCCCCCAGCCTCGACTAGCCGTCACGGTAATGTCTTAC
GCCGAGAGCATGCTGCCCGTAAGTCATGGAAGCAACCCTACTTGGCTCGCTGAATGCTCT
CTATAATTGATACCATATCTATGCTTACTCGTACTATCTCATCACTTGACTGGAGACATC
TATATCTACTAAATGTAAGTATTTCACAGCTTTATAGGAGATATTGCACATCATATCTGA
GGTACTCCTTGCAACTTGATAGAGATCAATGATGAGTAAAGGGAAGCTGTCCATTGGTAG
CAGCTTTCTTATTACGGCTTCTGAATGCTGCGTTCGTCCACGTATCTATTGATGTTATAC
CGAACTACGTTCTGCGCTTTACCCATACGTGCCTGACATCGCGATGGGCTTTACCTTTCC
CATTCGCCCCTGTTCAAGCGCGTGATCAAGCATGCACGAGGGAGTCTACGGGTGGCACCG
TAGCGACTCGACCCCGGAATGTTCAGGCTGGTCAAGTCTCCCAGGCGACTTCGCTGGTGG
TCATTTTACGTCAACATTGTTGGCAGGCCGTCTGGCTTTGGTTGGAGCTTCTGTGCTTTG
GCCACACTGATATTCCCGACAAAAAGTCCATACGACGACAAGTGGAGTTTGCTGGAGTGG
AAGGTAGAAATACCGTTGCCATGCCCCTTTGATCTCTCAAAATGACTCTCCGGAAGGGCC
TTGAAAAGGGCGGTATGCACCATTGGCTTGCAATGCACTGGCGGCTGGGGATATTGCCCT
GCAGCGCGTGCAAAGGGACAAGTAACCAAAGATTGGGCATAGCGGGAGAAAATGAAGTCG
TTTGAATATCATCAGGGACGACTAACCCTACATTATTGACCTTGTGCAATCCTTCCGTGA
CTGGCATATAAATCCTCATCTCAAGACATTCGTCAGGTCGCCAAGTTTTCATCCCTCCAC
CACGCGTATGCCATCCGAGTCCAGCTTGAGCTCTGCATCATTGTACTCATCGTCCTCCGG
CAGCTGTAAGTGAATGGTACTCATGACGGCCCCCGAAAACTGCACCTCGCCGTCCGACGC
GCAATCCAGCACATGCCCGCCACGGTCCCGCTCGTCAGAGATGAAATGCAGATGATCGCC
CGCGACGCTGACGCCCTGCAGAAACTCGGGGGACCTGAAGCCGATGAGGCTTCCGCGGAT
GTTGGTGAACTCATACGTCGTCTGCCGCTTGTGCAGTTCTCTGAGCTTCTCGTGCTTGTA
CCTCTGGCCGTCGGCCGTTCGCACTGCAATCTTGGAGAACAAGCCGTCTACGCGAAAGGC
CAGGTAGCGGTTCTTTGTCCTGGGGAAGAGCTTCGTCATGGCGTCTGAGAGGTCCTGTTT
GTTGCTGAAGAGGACAGGTGTGGTCAGGGTTGGGCGAAAGCGCGTGACCATGGCGAACGG
GGCGACATCACTGCCGGAGGATGAGTCGATGGCGACGATGGAGCCGTCGGACTTCATCTG
GTAGACGTTGCCGTCGAGGCAAATCATTTCGCCGGCCATGCGGCGGAACGTGCCGAGGCC
GTGATCGCCGTGTTCGATGAGGAGCTTGTACGGGATGCCGGATTCGCCGATGCCTTCCAT
GAGGGAGGAGACGACGGAGTAGTGGTAGACTTCGTTGGCCATGGCGGTTTGTGAGGTTGA
TGGCTTGATACGACGGCGATAGAGAGTTGTTTTGAGGTGAGGCGTGAGGTGAGGTTGAAA
GATGCGGCTGTGATGACGGATCGGCTATCAGGTGAGCCCCGCTGGCTTAAGGTTCAGTCG
TGACCGAGCCCAATCAGGGCGGCGCGTGTACGACATGAGAGTATAAGACGCATCGGATTT
GGTGAGACGGCTATCCAAGAAATGTTTGAGAACGTTTGCATTGCTCTCGCCTTGATGTGG
ATTGGATTTTTTTTTGGTGGAAAAGGTAAAGCAAGTTGATTGTTCATTGCCGGTCCGACT
GTCCGGTTGCGGCACGAGAACCTTGATGGCCTGTGTCTCGTGACCTGAGATGCTTCACAA
TGAGAGCTTGACGGTTAAGCAGTGGCTAGCAAATTTTCCTCGTCAACTACCTACACGACA
CACGATAGAGACGAAAGCAAAAGAGCGTCACAGTCATTTACAGTCAGGTTTAGGAACGGT
CAATGTACAATATTTCTGACGATATTAATCGAACTCGGGGATCATGCGTGAGCCGCTACG
TCAATGCTGAACACGTCCGCCCCCCTCTGGAGCTGGCTCTTTGACGGCATCAACCCAAGC
TTCATCAGCTCTGCAATCTGGACCATGTAGGGATCTCTACCCTGCGTAACAGCCGCAACA
CAGGCTTCTCCCTTGAAGTAGTATCCCACAAACTTGGCCTCAGCCACGTTGCCATCCAGA
ATCAGATCGTCCCACCCAGAGGCCATGGTGTTGCCGCAGTATCGCAGCTGGGCGCCCAGG
GCGGACCAGAAGACGGGAATAAACTGCTTGCTACTGTGAGACGGGTCCACAATGTGGGTG
GCCACGGCACGGCCGGCGTTTTGTGCCACGTTCCAGTGCTCGATGCGGACCAGCTTGCCG
TCGCCGCCGGGGCCGTAATGGTACGGGTACGTGGCTATATCTCCGACCGCATAGACACCG
GTGAGCCCCTGGACGGCAAAGGAAGAATCGGTGCGCAGCGACTGGTCAGACTCGAGTTGA
ACGGCGCTGTTGTTCTTGAGGTAGGTCGTCTCGGGGGCGACGCCGACGCCGAGGATGACG
AGATCGGCATCCAGCTTGGTGCCGTCCTTGAGGTGGACAGACCCCACCTTGGAGGGATCC
GAGCTGGACGGCTCGGCCCGGTCGACGCCGGCGCTCATGTAGAACTTGATGCCCTTGCCC
TCCAGGAACGTCTGGATGCCGGCGCCGACCTTTTCGCCAAGGACGCGCTCGAGGGGCACC
TTTTCCTGGCCGACAACAGTGACCGAGTTGTCGCCGGCGGTGGCGTTGGCAATCTCCATG
CCGATGAATGACGAGCCGACAACGACAATATTCTTGCCCTTGTCGCCGATGGCGTCCACA
ATGTTCTTTGCGTCGTGGACCGTGCGCAGCGTAAAGATGTTTCCGAGCTCCTTGAAGCCC
GGCAAGGGAAGGGTCCTAGGCGTGGCTCCCGTCGCGAGGATCAGCTTGGTGTAGGGGATT
TTGCTGCCGCTCGTGGTATTGACGTGCCTGTTCGCAAAGTCGACGCCGTTGACCTCGCCG
TCCACCCACTCGACGGCGCCGCTGTCGTACCAGCTCTTGTCGCGCCACGCCAGCTTGGCG
GCGTCTGTGATGAGCGCCTTGCTCAGCTTGGTCCTGTCGATGGGGAGGTAGCCCTCCTTG
GAGATGACGGTGAGACGGCCCCGGTAGCCCTTTTCACGCAGGCCCTCGACGACGCCGAGC
ATGCCCGAGCCACCGCCAACGACGACGACGTGTTCCTTGGAGTCACTCGACACACTGCAG
GGGAAGTTGGGCCTCCTTCGCGAGCCCTTGATGGCAGACTCCTCGCCGCTGATGTAGTAT
CCCCCGTCACGCTCAGTCAGCGGAAACACGGGCAGCGCATCCAGGGCGGGAGCGTCTTCG
ACGTCACCGTTCTGGGCAGCGTTGAAGCAGGCTAACCTGTTAGCACATCGTCTCATGCAC
AAGGCTGGGCCACTCACCTCCGTGCCATGGACAGGTGAGCCGTCCGGTGCTGGTGAGGAC
GCCCTTGACCAGCGGCGCGCCGTAGTGCGTGCACTTGGCACCGAGAGCCTTGACCTCTGC
CTTGCCGGCCGTCTGGAGGCCGACGAGGAGAACCTTTGCGTCCTGGATGCCCTCGACCTC
GGCCTCCTGCTTCTGGCCGGGCTTGGGGAGCGCGGAGACGCCCTTGAGCTTGTACTCTTG
GGCCATGGCTGCTGCAAACGAAAACTGGCGATGGAAGAAGGACAGACGGTGGCTTGATGG
GAGCAGATGACGGAGGGCGGGGTTGCGGGGTAACAGGAGCATGCCTGGAGGAGGTTGAGA
AGCTCGAGATGACGCGAGTGAGATCGGAGATAGTGCGGGAGATCACGTAAGGGGAGAAAC
GTGACGAAGGAGTGAATGCAGAGGAGTGAGTGAGTGCTACCCAGCTGCCAAAAGTGGTGT
GAGGTCTTGCAGTCTACCAGGGGAACTTCAATTGTTTGTTTCTTTTCTTACAAACAGGAA
GCTCATTAATAGTCAGCTCATTGCTCAGAGCTCGGAGCTGGACCTTTGTAAGCCCGGCTA
TAATCAAGCATGAAGCTGGTGAGCGAAGCTGCGATGTCGAGCTTGATTTGCAACAGTCGG
ACGCTGATTGGCGGATGACGCAATGGATGCGGAAGTGATGCCGTCATTGCGGTCCTACGT
TTGGCCGGCTGGTGTACTGCGTACGACTGCCAGCTGGGTACTACCGAGCTACGTACCCTA
GAGACCTGGCAGAATTCGCACTCCATGAGAGCGACTTCAATCTCAGTTGAACAAGATTGT
GAATGACTGACTGACTGATGGATTGCCCCGTCGGATGTGCATTGCTCTTTCTTCAAGTGT
AGGAGCACATGCAACGTTTGCACAGTTTGTTCGAGTCATGCTGTTTGCGGTGTAAGTCAT
GATTTCACTAGACAGGGCACTGGACATGTCACCACTAACAAGGAACGCTCCAACTGCTTT
TGAGCTGAATGAGCAGCATCTACACGTCAAAAGTGTGAATGCCAGCCTTTTATACCTCAT
CATCGCATTGTCTTTGCGTTCACGCACTTGTCACTCGCAGCGCTCACAGGCACGGGAGCC
GAGTTCCCACCCATCAGCAAATGTTCAAAGGTCTGTTGCGGCACGATTCGACCCGCTCAG
GGCCAGCAAACTGGGTGGGACTGCTGTGCTGGCACTGGACCCGGTGCTGTACAACGAGCC
CCATGCAATCCGCACCCGAGGCAAAGTCACCGCGGCTGGTCACGACCATCGCATTGACGG
CCCCGGACTAGGAGCCACGTGAGGATGGAGATGGACAGGCACTTGTATGTACTACTAGAT
GAACAGAGATCAAGTCTGAGTCGTGAAACTGCCCAACGTGACGCAGTCAGCTGAAGAATC
AGAGCATCGGTTATCACTGTATGTATACCTACTTAGGTAATACTTGCAAGGCTCAGACAG
TGAGACAACCTGACGGGAATCTCAGTCAAAGGGATGCAGCAGCGCTGGCTGGATGCGGCG
GATGCAGAGTGAGAATTTTCAGCTCCAGGGCTCTCGTCCGCCCCAATAGGCGGCGGCCAG
GCTAGACAGCCACCCGCCAGCTACAGCGAGCTACTGCAGGTGCAGCCACTAATTTCAGGA
ACAGGGAGACGACCCCGTACCCGATACTCCCCCAACCACCACTGCCGCGCCCATCGCCGA
GTAGCGGTACCTGGTCAGCTGCCTCGCGTCCAGGCGGTGTCTGCTGCTGGGTCCGGCTTC
ACACCACCAGCCATCTGCCACCTGCAGGCACAGCTTCGTCTCGAGGCATCAGATTGGATC
CGATCTCGTCCATCCATCCTCCCTCCTGCATCTCCTCGATCCAACCTCAAGTCGTAGTAC
CGCTAGTGCGCACTCCATCATCGCCTTGCTCCTACGAATACGCTCCTATCGAGTACCGCT
ACTCCCGCGCTCCAGCTCCCGCCTCCGCCTCCTATCGACGAGGCTGTCGTGCCTAATCAC
CGTCTTCGGCGGGGAGTTCATTTCGTTTCACGACCTCTATTCTTACAGCTTCTCCTCCTC
GATGCTGACCCTATTTCCCATCGCTCACCTCGCCCGTTGACCTCGCCGTTGTTGCCGTTG
ACTCACCTCGAACCCGCGACTCCGGCAAAGACCATGTTGGTCGCTGCGGCATCGCTACCA
TATCGAGGCCTCGACCGAGCAGCGCTTGCGATCGACATCTACCGACTATATTAAGCCATC
ATCTCATCCAGTATCTCTATCTTTTCGCCGAAATGGAAAAGCTCGACGCTCCACCAGAGA
CCGGCTCTCGCCCCTCGTCCCGCTCGTCCCTGCAGTGCTGCTGCGGCAGTCCGGACTGCG
TCAACCTCAAAAACAACTGCTCTGTTCTGGAGGCTGTAGAGAAGGATGTCCGAGTGGCAG
CTCAATTGGGAAAGGTGTGTAGGCTTGGCTGCAGGTTGCTGCTACATTTTGCTCGCTTCA
TCCTCCCTCCCTTTCATTCCTGTTCCCGTCCATTGTCTACACGCGTCGCTGCAATTCTAC
GCTTCCCGCGGCCTCCCTTCTCGCATCCTGCATTCCATCCGTGAACAAGCAGTCAAGAGA
CTTGGGACAACCGGCCTGTACGCATCCGACATGTCCTCACACCAGCATGCTGTGCTACCG
GCAGACGGAATCGCCGCTGACATTTGCCCTCCAGGCGCTGCTTGCCAGGCACGAAGCCTA
CATGGCCGACGCGGAACGGGACCGGCTGCGACTCAACGCCCGCATCGAGCGCCTCCAGCA
GGACAAGGAGCAGCTCGAGGCCGACAATGCCGCCAAGGTCGAGGAGAACAACGAGCTGCT
CGACCAGCTCGAGCTCCTCAACAGCACCGTCTTCGATTCCGACGCCAAGATCAAAAGCCT
AGAGGCAAGCCTCCTTTCCTCGCAACAGGCCATCCGCCGTCTCGAGAGCGCCGCGGCGCG
AGCCGCCGAGGCCGACCACCACCTCAAGATCCTTGAAGAGGAGCAGGACAAGCTGACTGG
AGAGCTGCAGGCTTCTAAGGAGGAAGCTCGCTCCCATGCGCAGCGGTTCAAGGAGGCTCA
GCGGGGGATCCTCGACATGCAGGACCAGCTCGAACGCATGGAGAAGGAGGCCCTCCTCGA
GAGACAGCGCCACGACGAGATGATGGAGAAGCTCGAGCGCCAGCGCGAGGTGGAGAAGCA
TCTGGACGCCGCAGCCGTGCGGCTCAAGGGCGCGGCGGCATCCAAATCTATCACCGAGCA
CCGGCAGGGGAACAAGATTGTCGGCCATTTCGTGCGGGACCTGCTCCAGGACAACGCGAA
CCTGCAGCTCGGTATTGCCGAGCTGCGGGAGATGCTCATCACCTCCAACGACGAGATACA
GGTGCTGCGGGAGCAGCTCATGTTTCACCAGCCGCTGGCCGACGGGCCCAATCCCGTCTC
GAATCTAAAGGCAGAATTGGAACCGTCCTTGTTCGAGACGCGGCCGTCGCAGGAATTCCA
CATCCACCACCACTACCACGTCACACCCAAGCAGGAGGCCCGGAAGCCCAAGAAGAAGCG
TGGCCTGCTGCCCGGCATCTTTACGCCGCCACCCTCCATCTCTCGGGCCTCCTCCCCGGG
CCCGTGGCCTCAGCGGCGCTTGGTGTCGTCCCCCACCGGCCCGGTTCTCTCTCGGACGGG
CGAAACCACGCCCATCACTGCCACCTCTGCGGCCTGGGAGTTTTCCACTCCGTCCGAACT
TTCCTCCTCCCTGCCGACTTCGCCACGCCTGTTTGATCACAGCGGGACGGAGACGGACTC
TCTCATGTCGCCCACCACCAGCTACGACCCCACGTCTCCGACATGGCGGGCCTCCCACAG
AAAGCGTCCCTCGGCAGCCTCGTCCAGCAGCTTCCAATCCCTCTCCATCATTGACTTTGA
GCCTGGCACCACCCTGCAGACGCAGAATCCCTACCGGTTGACCAGCGGCATCATTCACGA
GGAGGACGAAGACGGACACTCCACTACGCCGACTGCGACCAAAGACGCTCCAGATTCGGT
GGACGCAAACCCCACAGATACCCCAACACCCCCCCACCGGCTGCGCCGCATACCTTCTCA
CGAATCCATCATGTCGCTGTCGGGCGGCCTTGACATCCACACGCTGCAGATCCGACCCAG
CCAGATGACGCTCCGCCCGCTTGGGGGCGCTGACGCCGTCCTCAGCGAGGCCACTGCCCA
GCCGACATTGTCCACCAACTACTCGAAGCGTAGCGATGCCGTCCTCCGCGATAACTTTGC
CGGCCTTTTGCCAAAGAGAAGTTCGACCCCTACATCAGACATGTCGGCTTCATCACAAGC
CTCTCGGACCGCCGGCGGCCTGGGCAGGTGGGTTGGCTGGCGGCCGTGGGGAGGAGAGAG
CCAGAGCCTGCCCAAGGCTGCGGAGAAGGAGCGCAAGGTACCTCAGCGGGCGCCCGGCAT
CAATCAGCCCGGTGCGATTCCGGGGTTTCAGCAGTATTGGGCATCCCAGCAGCGGAGGGC
CGCAAGGGCGACGGCCGAGGCGGTTGACAGCTCCTTGTCTGAAAGTTTGCAACAGACAGA
GACTCCCGCTTGACGGCTTGAGAATCATAGGGGGTTTTCATCTGTTGGACCATCATGGGT
TTGCATTATACCGGCTGGATTGCCATTTCTTCCTTGTTTTAATTTGCATACGGGCCTTGG
CGTTTTATCAATTCTTTGAGCGAGCAGAATGGACACTTGGGTACAATTACTTTGGGACTG
GAAATACCCAGGCCGCGCGAGGCCATTTCTTTTGTTGATATAGATTGGAGAATACATATG
TTACTAGACAGTTTATGACAGACAGGTACAATCGAAGTGTTGAACACCCTATGGTGTTTT
GCTCGCCTCATTGGACCCTGGTAAAGGTGCGTGTTTTAAGGAGCATACGTACCTAATAAG
GTAGCTGGGCGTTTTGTCCCGACTTGTTCACACAGGGAGGACTCAACTGCAGCGGTAAGC
TCTTACTACCCTATCCTCCCCCATTGTCGCTAATGATACGAGTAGATATGATGGCGAACT
ACATACTGTGTAGGTATGCTTCCTTGTCGTCATCCAACGACAACCTCCTGAACCTCGAAT
CTCGGCAAGGGGGAAGAGCCCCAGTCTACGACCCCAAGCCACTTCCAGGGCATATCCGGT
CGACTACGGTGCTTCCCACACACGGCAAGTAGAGGGCCCCGCGAATGGCCTTTGTAAACG
CTGGGGAGCACAACCGCTGGCTCTTGACTGCCCGTGTCTTCCTGGGCGTCGACCTCCTGC
AGCGGCTGCAGCAGAATGCCTTCATCATAGCTTGTTATGAGGTCTTTGACAACGGCGTTG
CCGGCCCGTTGGAGGTACAAGGGGACCCTCTTGCCACTAAAATTGATGGGCGAAACGCCC
CATACGGCACGGAGATTATGAGGATACTTCATGATCATACCGACACGTGAAAGCATCCCA
TCATACGGGGGGTAGTCGTATGAGGTGGCGCTGCCGTCGGCGGCAAACTGGACGCCTGGC
TGGCTGGGTGCCCAGGAGATGCCGTCATGGGACGACAGCCGGGGCACGCTCGAGATGAGA
TATCCGGTATAGACGGCCCTGTCCATGGGGATCAGGTCCGTGCCGCCGTGGCCTCTCGTC
CAGAGTTCGGCAGCGTCTTCGAAGCCCCGTTCGCCGACGAGCAATGCCCAGATGACCACG
TCATCGCCGGGCCGCGATGCGAAGCGTTGGCAGAGCAGCGTGGCGGCTTCCGAGACGGCA
AGGAAGCCGTCGGCGATGCGTTCGGCAATGATCTGGCCGTCGCGCGTCCCCTGCACCATC
TCTCGCCTCCATAGCTGGCCGGACCTGGCTTTGCTGGCCAGAGAAGTGGTGAGCGAGTGC
ATATGCAACCAGTTCCATCTCAGGGGCGCCGGGAACAGGTGGTAGCTGGCGAGGAGCAAG
ATGCCAATGCTGATGGCCCCGTTCATGCACACGGCCTGCAGCGTGTCCCGCAGGGAGATG
AGCTTGTTATTGTTGTTGTCGGTTCCCGACCTGCAGAGGATGCGGATGTCCTTCCTGCCG
CGCAGGGCTTCCAGCAGCGTCCACGCCCGAATGTTCCAGTCGCTTGCCAGGAGGCAGCAG
AGTATAGACTCCATGAGGGACGTGGCCTCGTGAGATGCGTCATCCGGGCCTTGGATGGCC
GACATATCGATGCTCATCAGGTCTCTGTCGCACAGGACCATGGTACGACTGCCCATGAAG
ACTTGGTTGATGGTCATGATTGCTTCGCGGCGGAGGGCGTGGTCACTGGGTATGCCTATG
TAGCCAGGGGTGTGTGTTAGCCGCCGTTGCTCATACCCGTCGGGGGGGAGGCTCTCTCAT
GTCCAGATCAGGGATCCTAATACTAACACGCAGCGTCAATCCAGTAGCTCGAACAGCACA
AGTCCCGTGCGATCCTGCAATAACGTCTATGCAGACACTCGTTCAGTCCCGTTTCCGGCC
GGCCCCCCTGACCATGGCTCCAGACGTGCGATATGGCAATCGTCGACTCATCGGCATTGA
CGTACTCGAGCAAGGGCTGCTGGGAACCATCTAGGTCGGATATTGAGACCGCCCGGGCAC
CGGTCAGTCGACAATATGACGCCTCATCCCACAGGATGCGGCGACATTTGCCTTCGCCTT
CGCACAAAACATCGTGCTGACTCTGGTCGATAACGACGGCCCCCCTGATCCTGCGGCATC
CGGCGGGAGACGTCCCATCGCATGATTTCCCGTCATTGCATCTCCCGGCATGTTGCCCAA
ACAGGCCGTTGAACCGCCGGTAGAACTGCCGCAAGTCCAGGAGGGCCGTCGACCTGCTCC
TTACGAGGATCTGGTAGGCCAGGCTGCACATGTATTCCGCTTTCAATGCGTCGTACTGCT
CCAGAATAGCAGGCGAGTCCATGGTCGGGCGGAGACTCAGCTCACCGAGATCCGTATAGT
CGAAGCCCGTCATCAAGTTGTCTTGCAGGATGCGCCTGTCATTGATCTCAGCAAACTGTG
CACCTCGACACACAGACTCGTGCACTTACCAGTAATGCAAGGCCACGCATCTCTGCCAGA
CGCTCCAGAGATAACTCTTGACAAGGAACCATCTCCACGCATGCGGCGCATTCCCAGACG
AGGAAACTCTCTCGTACTCGTACGACGCCGCGTCAATCAGTTCTGAAACTGAATCCAGGT
ACTCTCTAAACTGATGCCATTCCTTGCCACGCGTGTTTGCCTCGACGCGTCTGTCCCATG
TGACGGCGATGGCCAAGGCCATGCGAATCGGCGCTGAGACGCTCCAGATCGGCTCGAGAT
CCTCCCAGCGGCACGGGCCTGCTTCCATTTGGAGCCAACACGTCGGTTCTGCGGCCGGAG
GGACCTCCGGGAGGGCAGAGAGAGGGACCGGCGTCTCCGGCAAGCGTGACAAGAGGCCGT
ACGCACGATCGATAATAGCTTCCTCTGCCTCCTCAGTGTCGGGTGCCGCGAACTTCGTCG
GCGACAGCTCAGCGAACGCATCTTCCAGATGCCGGAGACTGAACCTCGCCACTGTGCGCT
TGAAGAGCGCTCTTCGAAAGAACCACTGCGGTCGGCGCGACACGTCGACAACGGAGTTTG
ACCCGGGGAAAAGAACCCGGGGTGGTGCCTGTGAGGGCCCCGGCTGCCCACGAGCTTCCA
TCTCCCGAGACCAGCGCCCGTCCACGTCGGGCTTGCCGACTACGAACACGCTGATGAAGG
CTGATCCTCCCTCCGCACTGCAGGTTTTCCACTCGCTGAGTATACTTTCTCTTGTGAACG
GCATGGGTCGCGGTGGCCGAGAATCTGCTGCTTGGGTGCTTCCGGATGTTGACGGAGGGT
CGAAGTTGATGTTGATGGAACGCTGCGACTGTCCATGTATCGGAGCCACTTGGTTACATA
TTGAACTGGGCTTCCAGCAGTGAATGAGTGACATGAGAAGCCATCACACGAGACGATGAT
GCTCAGCAAAACATATGCGGATGTAACATGAGGCTATTCTTGTACTCTGGAGCATAGCAG
CAGTAGGCATGGTTTGCTGGCAAGCAAGACAGCGGGAATTGGCCGTCTGCCAGCTGCTCA
AGGGGCTTACAGGAACGGGGACCGCAAGATGATTACCTTGATATAATATGACAGCAAATG
CGGTATGTCAAGGGATTTCATGGGATTGATCAGAATGCATTTCATGCCTCTGTTGTTGCT
GATCGTCTGTAGACTCTCCTTTACTACAAACCCTTTGGCGCTCTTCAGGTGAAACGTTTG
GAGCCGACAATGGATGAGTTACAATGTCTGATCCTTTCTATGCTGTTAGTGATGGCGATG
ACTGGCACCTCGTCAAGCATGCTGATATTAGAAGCTTTGGTAAGATGCGTGAAGATGCTG
CGATGCCAAGTCCACTCTCCCAGGCAAGTCGGCTTATTCAAAGGAAGAACTGGATGGTCT
TGCCAGACATCATGGTATTGCTTATAGCAATCGATTGCCTGGATGTAATTAGTGTAACAC
AATGCGACGGTATGCCTGAGATATATATCATACTATCCGATGTGAAGCCTGAGATGGGCC
TTTGAAGTTGTCAGATAGACAAGCCATGCGGCTGGATCCTCCCGCTCGGTACATGTACCA
TCCTTGACAGTACCTATGTCTGGCCATGGACAAGGATGTATGGCAGCCTTATGCGAGGCG
TCAGCAGACTATCCGCCTTAGGCAGCATTGTCTGTATTCCCGCTCGGCATTCCAACGGCA
CATCACTCATTTTCTGCTCAAGGACTGCGCCTACTTGTCGGAGCTTCATGGTATTTCACG
AGCAGTAAAGCATGCAAAAGCATGGCAGCTTTTGGATCGACTCGAGACACCACGCGAGAC
ATTCTTCATACCGAAAGCTATCTCGCCCAAGATGGCGATAGGGGATCACCAAGAGAGTTG
GATGTCTTTACTTTTGAAAGAGAGGTCGTCAACGGGACCATCAAAGTCTACAATGCCACC
AGAAGGAAGCAGAGAGTAAAGGAGTGGTGCATGGCCTTGAAGGCGGAGCTCAGGGAGCCC
GCAACCCATGTTAAGATCCTTGATGAGTGGTACTCCAAGTTTCTCGAGTGCCACTTTCAG
CCTAACAAGGAGGAAGATGACCTTGTTAATGAAGTTTGCGGCGTCATAGAGCGGATTCCG
CGCGTGGTTGACGAATTCCACGATCCGCTCGTTGACCAGCCGTATAGCCTTTACGACGAA
GAGTACTTTCTCCCCGGCTCTGAACCGTGTTGGGAGACTCTGCGTGTGACCAACTTTGTC
AGCCGCAATGTGTTGCGCATTGCGATACAGATTCAGATTGTATTAGGGGGAGACTCAAAC
TACGCCGAGCACTATCGGTCCTTGCTCGACGCCACAGCAGAGGCTCTCAGAGAGATGATT
AGTCTGTCGCGGGAGGATCCTTGGCCGGGATGGTTCATCGTCAAGGCCTTCTTCTGGACC
TCGTGGCAGCGGGGGACGAGCCTCTACCACTACTACGTGCTCAAGGAGCAGCTTACATGG
GGCTACGACGAGCATAGGGATGTCATCAAGACGCCGTTGGAGGGATCTGACATGATGCGG
ATCGCGGAGACTCTGAATCGAGCCAGGACGGACGCGTGTCATCCGCCTTACATCTGCAAG
TGGGCGCTGAGACTTTTGCGAGAGGACAAGGCGGTCGTCGGCCAAGACTACAGGAGATTC
TTCGAGCGCTTGTCGCAAGCCTTTTCCGACAGGGAGGCGCGGTGCGTCATCTCGAGCGAC
GGAGAGCCCACGATGTGCGACGGCAGGCAGCCTGGAAAGTGTTTGAGGCTGTCGGGGATG
CACATCACAAACCAGTCCGCTCACGGGCCAGACTGCGATGGAAGAAGCTGTTCGTCACTG
TACTGGAACGAGGAATCTTGGAGAGGCGTCGGCGGCGCGGCGGCTGTGTCGCTGGTCTTG
GGCACCGATGGCAGGCTCAACTATGTTCAAGCGTCCAGCAAGACGGTGGCCGTGTCTCAC
GTCTGGAGCCATGGCCAGGGCGGCCGTCCGGAAGACGAGGGAGGGACCGGCCTCAACAGC
TGCTTGTTCAGGCGCTATTCGAGGATTGCCGAGATGTACGGATGCGACTCTTTCTGGATG
GACACCCCGTGTATTCCGAGTGATCATGTTCTCCGAGGGGAGGCGATTGCCAATATCAAT
CTCATCTTTGCTACGAGCAAGCTGACGCTCGTCTGTGACAAGGATCTGATGGCCATTGAC
TTTCAGAAGGAGGATATTGCCACAAAGGAAGCCATAGTCTCCATGGTCTTGGTCTGCGAC
TGGAACGTTCGTGCGTGGACGTTGCTGGAGGCGCTGAGGGGGCGACAGAACATCCACATC
CTCTGCAAGAACGATGTGGTCGTCTCGTTGAAAGATGTGCTGATGGATGTGTGCAATCAG
GGGAGTATCGACATTGCGGCCCTCTTCCTCTCTGCGCAGCACCTGCTTCCCTCTCAGGCC
TATATCCACGGGCTAGGCAACGATCACCCTTATCAATCATCTCAATGGATTGTAAATAGG
AGGAAGGGATTTGTCGAAATCAAGGAAGCAGCCGGTCTGCTGTCGCACCGACAAGCCAGC
AGGCCAGGCGACGCGGTCATCATATGGAGCCTGCTCTGCGGCGACACGGTCTTTGACAAG
GCCGAGGACATCTGGCGCAACCAGCAAGGGCGAGGCGTCCCGTCGGGCTGGCTGGTCTCC
AGCTACGAGAGGCTGAGCATCAAGGGGCTCAGCTGGGCGCCTTCGCGGCCCAACTTTAGC
TTGCACGGCGAGGGCTCGCCCACTGACTACGACAAGCTGCTTCTTCCATATCACGGGATA
GAGACGCGGGTGAGCGCAATCACGGAGATGGGCTTGCACGGGGACTGGTGGGCGTACAGG
TTCAAGGTGAAGCGGACGGCGTTGGAGCGTGTGCTGGAGAGGTTCACGGGGGGCTGTCTG
CCGTTGGAGAGGGCGGCTGGCGGGTATCTTGACGGGGAGACGTGGTGTGCGACTTTGAGG
CCGCTGCATACGTATCGGCGGGACGTGTGGGTGCCGCATCCGAGGAGGCTCTCAAAAGCC
GTCTTTGCTGTGGTTGCGTCTGATGATGGGGAGGTTTGGAGGTGGAAGGGGGTGCTTGAG
CTGGATGAGGGGGTTGCTCTGCCGCAGTTCCGGACGATGGAGTTTCTGATTGAGTGATGC
ACGGAGCAGGCTGGTAACCTCTGTCCTTGGGAAGGAAGTGGATGGAGTTGCTGAATGAAG
TAGACAACAGTGTGATGGCATTGCCTAGCTCAATGGCAGCATCAAATCCCAATAGCCCCT
GAAACCTGTATCCAGGTTTATCAATGCAGAGTCAAAGGCCAGTCCCGATCTAGTTTGGAG
AGAGGGGAAGAAGAATATAATACAGTAAGACTATATATGTTGCAATAGTAGAAAAAGTCG
TGGGCATTTATACTATCTAGGTTGATGGCGATACTAGCAGGGGAAAAGATAGAGATGGGT
TTACTAGAACGCACAATGACAACATGAAACTTGGTGAGTTGGCTAGCAACTCCCTGTGCG
ATATGTAGACAACTGCTGCTTATCGACTGGAAGCTGCCTATTGATACATCGTTGTGCTAC
ACCGTAGCAAAGCTCAGGATGCCCTGGCGGGTGGGTGTCGCTTCACAATTGCAAGGGTTG
TGTGGCTCAATCCATAAACTTCTGCAAGGCTTTCTCGCTATCGTCCACCCAAGGCTCTCT
GTAATAACTGGCACTCTTACACTTCTGTTACCGCTTGACACAGGCTGCAGCATCCACCAT
GGAAACACTGGTATAAAAAAGCTCTGTGAAGGATCGCCCGTTCCACGACAGGCCATCCCT
CTCATATGGCTTAGCTGCCAATCAACACCGTCGAGATCGCTCGACTTTTATCTTTCTTCT
GTGCCTTCAGTCTTCAAGCCTAAGAAATGAATGCATCGGACGACATCACCCCAGCAAGTT
ATGGCACAGACGGTGTAGCTCCCCCTATCCTCCCCGTCGCCACGCATCACTCCTCTCAAC
TCTCCGTCTTCTTCGAATGGGCCGGCATCCTCCCCCTGGCCATCTATCTCGCGGGCACCG
GCTTCTCCCACCGCCTGGTAGGCCGGACGGCGCTCGCGGGCTTCATCACCATCAGCCTAT
TCCCCCGCCTGGGCGTGCTCGAGAGCATCGCCGCGTTCCTCCGCGAGGGCGCCGACTTTG
TGGATCGCGCGTCGTCCATTAGCGAGCTCAGACGGATGGTCTGGGATGCCAATTTCGGCA
GCGTGTTTCCCTGCGCCAACGGGGCGGCGAGCGATATCCTCGCGAGGCATGTTATTCGGA
GTGCGCGCGAGGTTGCGATTCCGCAGGATTTGGCTGAGCTGACGCGCTCGTATGAGCTCG
GACTCACGGATGGCGGCGTCACAGAGGAGGACGACGGGTCGACAAAGAATGGAGAGAAGA
AGAAGAACAACGTTGCGGTTGCTCCGTTCCGTCGCTACCAGACCCTGTACATCATCGACT
GCACCATCAACGCTGAGCGGAGGAAAGGCGTCAGGGCAGCCCTCTCCGCTTCGTGGCTAT
CAACGCTCGTCGAAGTCGTTGTTTTGCTTCTTCTGCTCGGCGCGTGTGCCGTGGCCGCTT
TGTTCGGCTTATACGGAACCGCCGCGGCGATCCTCCTCAGCGCCGTGTTTCGCGCGGCAC
GGAGCTACGTACAGGTCATTACGCCTCCGGGCTACATGGAGAACAATGAGCCCAACCAGG
TCGACGGCTGCATGTTGGCGGCGATACACGAGAACGCTTCGACGTGGTACTTGTACCGCG
GCTCGAGGGCCGTTGTCGATGGCTTGCTCAACAAGCCCATGATTCTGGACATTACCGCTC
GTCCAAACACGATGCTGGCCTTTACACTGCGGGCTCTCGCCGTGTTCCAGATTGTCACGA
TGACCTATGTTGCTGCGCAGAAAGGCTGGGACGGGGTGGGCTTGTTGGTGCTCATCGTCG
TAGCCTGGACGCTCGACTACGTGTTGTACAACGACGACAAGCTTGCCGACGGTTGGCTTA
GGAGAGAGAATGTGAGCATGAAGGCGTGGAAGTGCCGGTTTAGTGGCCGCACAGCCATGC
TTGGGAGCATTCAGGTGCTCAAGACGAGCAACGTTGCCAGTTGGATGGATCAGATCCTGG
CGCCTTCGGACCGGCGGGAGGCTTGGCTACATAGCCTGCTGTTGGATCGGCTTGACGTTG
AGGCACCAGAGAAGGCGTTGACGGAGAAGGAAGTGGATGAACGCAAATGGGTCAAGAACA
ATTGGTTGTTGACGAGGGCTGCAGTCACTGCTATTCGCGACGCCCTGGGAGAGGGCTCGG
CATGACTCTGTTCAGCAGTAAATGGGAGTGTCACGTCAATAACAACATGTCAGGGTCACG
GTTGGACAGGCTTTATGAATATACATGATAATGGCTAAAAGAAGACGTGCCGTGTCATGC
CCAAAAGCTTCCTCATTGGAGGAAGCTTCTCTAACGACCTCGGCCGTTATAATCCAACAC
TCGTTTGACTGGAATTTTCTTCGAGCCGTTTTTAGAGCTCTAGCATTGATGGAAGAGCTG
TGCTGTATACCAAATAGATGATCGAAAAGGTGTGATGCCCTCAACTTGCCTCCCAGATGG
CTGTTACAACCAAGGTACTGTGATTCCAGCAATTTGACCCCTGCATCTGATCTCGCTGTT
GGCTCTCCAATAGTCACCGCTCCGCCTTACTCATGGGTTCTATATTTAGCCTCAAAAGTC
ACCACTCGGACAAGTCTCATCAAAAATAACGTCCCTGGCGGCGGCATCGTCTCGAGCCGG
CGCCAAGCAAAGTGTTGGTTCAAGGACAGGGCCCGATTAGCCGCCAGCTCTGGGTCCTTG
CATTTTCGAGGTAAAGCTTCTGACCATGCCGGCCTGTTTGGAAGCCTGGACAAAACCCGG
ACACAAGAGAGTTGAGTCGAAGGATTTCCAATAAGCTATCTATCGTAGATGGATTTGATC
AAGTTCATCGTGAACTTCAACATGAACAAATACAGATGAATCAATACTCAAACACACCTG
TCCATACAAGCGTTTCAACAAGGCAACGTTCATTTGGGGTCGGATGGGTCAAGCAATGAG
GCACAGTCCGGAATCGTTGGAGCCGAACTCTAGGATCGTGAGCTACTACTAGGCGGGATG
ATTGTTTTTAGCACCCAACAAATCCGCATGACAAACAGGATCCAATAACAGGCAACTCTT
TCTCTTCATTCGACTGCATTAAACCAAATAATAAATACGTCCGGCTAAGGCGGCCACCTA
GAGACCTGCGACGCTCTGCTTAGCGCTTATATCAGCGGACGGGATTCGAGCATATTGAAG
ATTGGGTGCCAACGAGACGGAAGACAACCCGAGGCCTGCATTGATCGTTGTCTGCGTCTC
TTTGGACTCCACTGGATATTATATAGCCGATCGAATATCTCCTTACCTCAGCGTCTAGCC
TCTTTGTTGACGCCCAACTCGATCTCGGTTATAACAGGACATCCCTTATATACATGTATG
GCCTCTGCATCCTATTTGGCGGCGTGAGTCAATACTGATTAGACGTTCCAGTGCCTCTAT
AATGCGTCTCGCCAGCTTCGTCGCCGTCGCCATTGCGGCAGCTCAGAGCGCTGTCGGGCT
GGGGATCAACTGTCACGGCGACACACGCTGCGGTATGTCCACATATCACGACAACCTTGC
AACGCCTCGATTCCATTTCTCCATCCCCCAACTAACATCGTTCCAGGCATCGCGTACCTC
AGCGGGGGCCGCCTGTCACACCTCGGGACCGTCATCAAGAAGATTGACGACACGCGGAAA
TACGAAAACGGCGAGGACATTGCCTGCATCGAAATCGACTCGCTCAACTTCAAGGGCCCG
TTCAAGAGCACGCTGTGCGCGTGGATCGAAAACTACGACGACACCGTCACGGGCGCCGCG
ATCAAGGCCGCCTTCCAGGAGCTTCTGGACCACGGATGCGGCATCTGCGGCGCGGTGCCT
CTGCTCTATGCAAAGGGCGTGGACGACGTCAACAAGGGGGAGCTGAATGTCGATTTGGTG
GACAGCCTGCCGGACGGCTGCAAGGCGAACGAGCCGTGCTCAGCATGATGGGCCGGTGAT
AGAGGAGGAGTCGGTGGCTGAAGTGGGAGGTCGACGTCGGCGATTGTAGCAGAGTCGGGG
ATGCATTCTGTCGGTGTTAAAGAGGGGGGGACGATATCCTTGCTTTAGAGTTAGCGGAAT
GGCGTTTTGGCGCGGCAACTGAATTTCTATACTCTGTCTGCTTCAGTCTGGTCTTTGTCT
TTAATCTGTGCCATTGAGTGCTTACACGACGAGCGAGTTGACAGAGATTATCGGGCGTAT
CGGACTATATACGACAACAGCCGACGCATCCTGACCCGCCCCTCATCTCGACGTTTAACC
CCTCAATAAAGTAGTGAGTGAAATCGATCACGTCTTCATTGCAATCATCGTTGAGCAGAT
ACGCAACTTGATGCGTGTTCGAGGCACTATGTCCGCCCTAATTCCGATTCCTATTGGTGG
TTGAGCGACGTTTCGGAGATAAAGCGAAGCCACGGGGGATGCTCTCATCGACGTCATGAG
ATCATTGATAATGGAACATATAAGGAGGGGCAGCAGAAGCATCGAGAAACAGCCAACGTC
GTTACACTATAAGTCCTGCGATACTCAACAATACAGGTCCTAAGAAACCGCAACCAAACC
CGGTCCCTTCAGAGCACAACCAAAGGTCGTGTCAAAAGCACACAGTTCACCACCAGCAAA
AATGGGCAGCAAGGCGGCTACGGCACCCTTCATGCAACTCTCTCCAGAGGCCACCACGGA
GCTCCAGCGCTACCGTGTCCTGGCCCCCAAGGCCGGCGTGCGAGTGTCGCCTCTCGCCCT
GGGCGCAATGTCCATTGGCGAGAGCTGGTCCGAGTTCATGGGCTCCATGGACAAGGAGAG
CGCCTTCAAGCTGCTCGACGCCTTCTTCGACGCCGGCGGCAACTTCATCGACACGGCCAA
CAACTACCAGGACGAGCAGTCGGAGGCGTGGATCGGCGAGTGGGCGGCCAAGAGGGGAGT
CAGAGACCAGCTGGTGATTGCCACCAAATTCACGTCTGACTACAAGAGCCACGAGCTGGG
CAAGGGGAGGGCGCCCAATTTCCAGGGCAACCATAAGAAGTCCATGTTTCTGAGCGTTCG
GGACTCGCTCAAGAAGCTGCAGACGGACTACATCGATATCCTCTATGTCCACTGGTGGGA
TCATACCGTCGACATCAAGGAGCTGATGGACTCGCTGCACATCCTCGTGGAGCAGGGCAA
GGTGCGTTGATGACAACGGAAACAATCAGACTACTCGCCGGGATCCTATTGGCTGATTCT
TCTCTCCAACAGGTCTTATATCTGGGCGCATCGGACATGCCTGCTTGGGTCGTCAGCGCG
GCAAACACATACGCGACAGACCACGGCAAGACGCCCTTTGTCATCTACCAGGGCCGGTGG
AACGTCATGGTCCGGGACTTTGAGCGCGAAATCATCCCCATGGCGTCCAAGTTCGGCATG
GCCCTGGCGCCCTGGGACGTGCTCGGGGGCGGAAAGTTCCAGACCAAGAAGGCCATTGAG
GAGCGCAAGAAGAACGGCGAGACGCTCCGCGGCTTCACGCCGGCCCGCGACCAGACGCCG
GACGAGGAGAGGGTCAGCGAGGCCCTGGCCAAGGTGGCCGCCGAGCACGGGACCGAGTCT
GTCACGGCGATTGCCCTGGCCTACGTCTTGCACAAGGCTGCCAACGTCTTTCCCATTGTC
GGCGGCCGCAAGATTGAACACTTGCAGGACAACATTCGGGCGCTGAGCATCAAGCTCACC
GATGAGCAGATTCAGTACCTTGAGAGCGTGAAGCCGTTTGATCTGGGGTTCCCGCTCAAC
TTCCTCGGCCAGGATCCCAATGTTACCGGGTATTCGGTGCGGTTGGACAGGACGGCTAAA
TTCACATTTCCCAATGCCAGGCAGCAAAAGAGCGTATGAGGATATTTTTCAACTACTAAT
AGTCTTTTGTATGCCTCTATATCAATCAAGTTACCTGGGTAGAATATGTCAAGCATTCTC
TTCTATATTGATAAACCTGTGAAGCTGAAGAGCCATTATAGGGTGCTGGCTAGCCGCTCC
TTAAGGATAGACACTTCTGCCAAATACTATGGACCGCTTCGTGTTCAGCCTCCCCCCTGC
TCCCTTGTCCTCCACATGGCTCTCTTGGCAACTGCATCTCGGCAGCCCCAGATTGGTGCA
TGCATAACACGAGCTGCTTGTTCCTTGAAATGCTCTGCAGATATCCACAGCGGGAGCCCT
GACATGGTTGGTTGGTCTTGTCTTGTTTTGGATATAGCGATACAGTTCTCTGATATAGGT
CTATGGGCCATCACGCCAATAGCTGGTTACATCTCGTCGTATAAAGAGGTATCATTATCA
AACAGAGGGTTCTATGTGCTATATAGCCCGGTATTAGGTATTACGTGTATGCGGCTCGCC
TTGAATATGTCGATCATCACCAGCTACCCAAGACTGCAGCGTGCTGTCTGCTGCGTCTCC
TCTCTGCTCCCCTGTATTCGGTCTGCTTTCCCTCGCCCGGCTCCCCTGAGAGTCCGCCGT
GTTGAGCCGCCGATCCTCCTCCGTCTGCTGAATCACACCAATCACCCCCGGCTCGACCTC
GAAGCTGAACTCGCTCGACTCGGAGTCCGTGAGCACCAAAGGAGGCGCCACACGGCTGCC
CTGCAGCTCCGGGACTTCACTTCCAGGCATCTCATAAATTTCATTCGACAAAAGCTCCGC
CAGCGGCGCTGGAGCAGCCAGTTCTGCTACGGGAGTGTTGGACGACTCCAGCTCGCTCAT
GGGACTTCTCGTTGCCAGGCTTCGCCCTTCGACCTCTGGCGTAGGCTTCGCTGATCCGTC
GCCTTCCAACTCTCGGACGCCTGCATCGGTCTCTGCGGCTTCAGGCTTGGGCGTTGTCGT
CGAAACGGCGTCTGGCGCCGACATGGCCGTGATCTCAACTTCATCCGAGGCAGTCGTCTT
CTTCTTCCGGCGAGTCACCACCAGGTAACGCAGCGCAGCCAGTGCTACGGCGGCAATGAC
AACGCAGACGCCAATCACGATACCTGCGATGGCGCCGCCGCTGAGGCTGTGGCTGCTGTC
GACGTTGGGCACGCTCTCTTTGACTCCGGGTGGCAGAATGGTGACAATGTTGGACTCGGC
ACTGGCATTCCAAACGCGGGGATGGACGGAGAAATTGCCTCGCTCATAGTCCACGATCAA
ATATGCCTCCTGTAGAAAGGTTCGTCCCAGGATGTACTGGGTCTCGTTGACTGCTCTCCT
GAGAGGAAAGTATCGGGATGTCTTCTTGACGAGCGGTGGGTTCAACGTCAGGTCAAAAGA
AGCGTAGGGAAAGGTGATGTTAAAGCTTGAGCCGCCGGTAATGGCGGTCGCAATGGTAAA
GGTAACGGACGGGTTGGAGTCCGAGAGTGACTTATGCAACGAATCGCTCACCAAGTACAT
CTCAAGCGTAGAGTTGTACTTCAAACCGAAGGCCTTTTCAAAGGCCTGGCAGGCATCCAC
GGGCAACCACATGTCTGCCACAGACGAGTCGATGAACATGGAAATCAGGCTGGACTGGAG
CACCGTGTCTTCCGCGCTGGCGTTTGTCGAGATGGACTGGACGCCAATCGTCAGGTCTCT
CGACTGGTCGCTGAAGAACTTGTATGAAGAGTTGGTGTCTTGATACGCTGATGTATCGTA
GCCGCCCAAGATCAGGCTCCCGAGAGCCTTGTTCAACCTATACGGAGCCCCTGCATTGTA
GCTGTATGACAGACTCGGGATGGCAGACTCATTCTTGAGAAGCTGCATGAAGCTCTGCTG
AGGATCATTTTGTGAGGTAAAGTTGGTCGGACGAGGGTTCAACCCAAGCATCCCGAGATA
GAACTCTGTGCCTGCAACTCCTGCAATGACCGAGTGATTGACAACAGGACCTCCACTGCC
GAGATATCCAAGCCCAACTGTCGACGTCAATGCCATGTCTTGCTCCAGATACGAGTTAAC
ATACCTGTATCATGTCCAAACTCGCCATTGTCACTGTAACCCAGCGAGTTCTCAATGCCC
AGGCCGTATAGACCAATATCATCCCACGTCTTAGATGCAGTGGTGTTGAATAAACCGCCC
CTGCTGTTGGCGCAGTCGGTCACATTGATAATCTGGCATCCTTCGGGAAGCACCACGACG
GTCTGCGTTGACGAGGTCCCAGGAAGAACCCTGAGGTTCTGAGCGGGAGTGCCTACACGC
AGCTCAAACGTGGACCAGGGGCCGTCAATGCCCTCAAAGAACTGACTTGGCGATACAGAC
ACGGGAGAGGGCAACGAATCCGTGGCTCGCCTGCCAAGTCCCAAGGCTGAGGCAAACGGT
ATCAACGTCACCACCCACAAACGATGCAGCCGCGCAGGCATCTTCCGGAGATGAAGAGTG
CTTCAACGAGTATGCCGCATCCTAACGCTACTGGCAGTCAAAAGACTCCCTTTGCCGGGT
GGAGAAGTAGTGTGTTGTACTGTGGTTTGATCAAGGTAGTATGTCTTTGCCGAATCACAC
ATGTATGACGATGCGCTGCTTCCACCCCTTGATGCTTCTTTTTTTGGTGACTTTTTTTCC
TCAGCCTCGGGTTCGACAAGACAGAATGTGACTGCAAGTGAGAGAAAGGCAGTGCCTGCG
GAAGCGGTCGAGCATGACGGAAAAACAAACAAGAATCAAACACGACAGGGGTGGTTTTCC
ATGCGGGCTCACATTTCCGGCTTGGGGGATGAGCCCACTGAGGGGTGAGATTTTAGGTGG
GAAAAAGAGACAAGGAGCATCCACCGTCGATACTGATCGAGGCCCTGCAACGCACCTCGG
CTAGCTGTCGAAAGAGCCATTGGCTTGTCTTGACGATCAGAGCTATGCCCTCTTGACGAG
GCCTTTTGTCGGAGTTGTGCCCACTACAGAAGATTAAGCCGGCGGCTTTCGGCGTCCCGA
CGAGGTGGAAGCCCAAGAAGCTCCACAGGAGTTTTGTCTTCCAGACGAAGATGACTTCCT
TGTATTCATACAGAGTAACGCAATTCTCGGGATGCTACTGTTACTATGTCAACTCTCTGT
TACTCTAACGTCCTATCGTGCTGAGCTGTGCAGGCAATGGCTGGCACATGCAAGGTTGTC
ACATCAGGTCACCCTTAACAAACGCCACGTTGACGGGACTCAAGTCAAGTCAACGGCCCG
TCCCCGCGTGTGGCGTTGCTGTCTGCACACGTCCTGTCATTGTCTAGCCCAGCATCACTG
AGCAACGCCTCGTTATCGTGTCCAATAGCTTCCCGGGAGCTGTCCATTCCGCGAATGACA
GCTGTCTCGGCCCACACAGCCAAAGGAAAAGCCGGGATCGATACAGCCCTTGGAGACGAC
AACCACCACCAAGGAGCACGAAATGCGACGAGAGATAGTACTAGCGGTACAGTAGCTCTA
CTGAGTCGCCACGCCGCCTTTAGCGAGGTGCGTCTGACTTGTGCAGCTCGATACGCGTTT
TCCGTGAGGATAGTACTGTAGTGGACGGTTTTGTAGGGCTGAGAGCCTGTGGACTGGGAC
ACTTTGGCTCTTGATTGGGTTCCCACCCCTGGCTCTTAGAGCCGTGGAGCTGTGCTAGAG
CGTAAGCACTTGGCTGTGATGGAACCACTTCAGTCGTGCTTGTTCTTGCTTGCTTGCTTG
CTTGCCATGTCGGCTCAGCTGGTTGCTGGGGTCGAGAACGCTGAGGAACGATTACTACTA
CTATCGTCACAGAATAGAGGGCGGAGGAATAGGTAATCCTCTGCATGCTCGCGTGGCTGC
CTTGGCCGGACGCCTCAGCGCTTTCCAAGCCTCACCGCAGCAGGCTATTCCAGGAACCCC
CAGAACCCAGCCTCTTCTTCACATGGACTCGGCTGGCCGGTTGCCGGTTGACAGGGGTTC
AGTATGTAGTCGAGCCCACTTCACGACGCAAGAAAGGCGTGATGATCTCTGGTTGGGGCT
TCTCGGGCGAGCAACTCGGCAGGTTGCTGTGAGTTGATGTGCGTGGCTAGTGGTGTGCTA
CGCAGAATTACAAAGATTTACTTAGCCCGCTTTATTTTTCTCTTCAGGCACGCTCGTGGA
CGTCTAAACCCTTTCCTTTCCGTTTATCCTCATCTGAGCTCATAGTCACTGACTGGGCTT
TACGGGTGGCATAATGGCTGGTCTAGGAGCTGTTGCTTTGCTCGCCTTTGCTGGCGCGGC
GCGGGCAGCACGATGTAAGTCAACGATCTTCTGGCCCGATATGGGCTCTCGTTCAACCTT
TGAGCCGTGAACCATATGCTTACCGTCGATACCTACAAAGTCGCCGTCGCCAACACGACC
TTTATCACTCAGGCACCAACAGACACGACAACTGAGCCGCCAGTAACTCGAGCTCCTTCG
ACCATCGGACCACCACCATCGGTCTCGTGCGGCTCCGTGAGCAGTTTCCCTAACATCGTG
CTTCAAGAATATACCGGCTTGTCCACGGATCCTGCGCTGCAATGCCAATGCTTGCTCTCG
ATCAATAGCTGGCTATCTACAACGAGGCCTCCTACGCGCACGCTCACCCGCACCATTGGC
ACAGGAGTGACGACCTTTACTACGACAATTGGTACTACCACATCGACAGTCACGACGGTT
GTCAACACTGTCGATGTACAGGTCAGATCTCCATATCCCTACAAGCCACCTCTTCATACA
CTTTCCTACAGACCACATCTGCACTTACAACATCTCTCCCTCCTCGCCCGTCCCTCAACC
GCGAGGCCAGCTGCGTAGAGAACGGTATGCTAATGAACACCTAGACCGCCACCGGTAACT
TTATTCTGCCGGACCTGAACAATTGGTATGGCACAGCCGAACCACCATGTGTAAGAGCGC
CGCATACCTTTAGAACCTCGCCACGAAAGCATGCTCACAACCGACCAGTGTTATAGCTGT
ACAATCGGGGCATCCACCGTGGAAGTTTTCTTCTTTGGAACTCCCACCGCCACCACTGGC
TCTGAAGTCCCTGTCACTTCCTTCACCTCCAATGGAGTCGTCTTGTAAGTCAACACACCT
CAGAGCGCTGACAACTTCTCCCTGGGCACTTCTAACTGGTCTACAGTGAGTCACCCTCTG
TGTACATCGGCTTCAGCGCCCTCTCGGCAGTGGACTACTGCGGAACGGTTGGCCAGCCCT
TCTTCAACACCACGATTGGCTTTGCGCCGGACGAGTTGTCAACTGTCAGTTTTGTGCAAG
TGACGGGCACGCCAGTTACTGGGACAACCTCTGGCGTCGTGTCAGTGACCACACCTACCG
TCTGGTCTCCTGCTGGCGCTGCTCCCTTGCAGACTACCGACCTGGAGAGGAACTGCTCCA
CGATTGTTGGATACTCATACATTCCTGGCAATCCCTCCAACTCCGGAAGACTCTCACGTA
TGTCTTTGTTCCTTCCTTGCACACAAAAGCCACTTGCTAACTCTCTTCTGCAGCTGATCC
ATGCCATCCTACAATCGTCATTCCTGATCGGGTCCGCTCACTTGATCCGGCCTGGAAGAG
TTGCATTACAGATGGTTTAGCAGGGTGAGTCTTTCCAGTCAACTTACACACGAGGGGCGC
AATGCGGAACGTCATTGGGCATTCACATTCATCCCCGGTGAAAAAGACGCCGCGTGATCC
TGCTTCATGTTCCAAACTATGCCGGAACATGTCAGCTTTTGCTGGCGTTCGTGCCTCGTA
CATTGCTGTGAAAGCCATTGCTAACCTTGCTTTAGATTCTACGATCCTCCTTCGGCACTC
ACCTCCGTGACTGCCCTTATTCCAGCGTCAAGCCAGCCGGCCACGACCACGGCTCGCAGC
CGCCCTACCACAAGTGTAGCTCGGCCGACCTCGACGCCGCCTCCGCCTCCCCCTCACACG
ACCACTGCGGCTCCTCCGCCGCCGCCTCCTCCGGCGTCCTCTTCTAGTCCTAGCGGAGGT
AACAGCAGCCCTCCCCCTCCCCCTCCTCCAGCGTCTTCATCTCAGCCTGGCGGAGGAAAC
AGTAGCCCTCCTCCTCCACCACCACCCCCTCCTCCTCCAGCGTCTTCATCTCAACCTGCT
GGAGGCAACAGTAGCCCTCCTCCTCCTCCTCCTCCTCCTCCTCCCCCTCCGGCGACTTCA
TCTCAGCCTAGTGGAGGTAGCAGCAGTCTTCCTCCTCCCCCTCCTCCTCCACCTCCTCCA
GCATCTTCATCCCCAGCTAGTGGAGGAAACAGTAGCCCTCCTCCCCCTCTTCCCCCTCCT
GCGTCTACATCTCAATCAGGCGGCGGTAATAACAGTTCTCCCCCTTCAGATCCTTCCAGC
TCGCCTGCGGGCGGCAGTCCTCCTGTAAGCTCTGCTCCTCCTTCTAACCCCTCTGGTGCT
CCCGGGGGCGGCAATGGAGGTGGAAATGGAGGTGGTAACGGCGGCAACGGTGGCAATGGT
GGTAACGGAGGTGGTGGTAATGGGGCTGGAAACGGAGGTGGCAGTGGTACACCCCCTGAT
GGAACCAACGACTCCGGTAATGAGGGTGGTAATGGTTCAGGTGGTAACGGCTCCGGTGAA
AACGGCTCCGGTAACAACGGCTCCGGTAACAACGGCTCCGGTAACAACGGCTCCGGTAAC
AACGGCTCTGGAGACAACGGCTCTGGAGACAACGGCTCTGGTAGCAACGGCTCGGGCGGT
GATGGCGGCAACTCTGGAGGTAATGGAGGTAATGGAGGTAATGGAGGCAGCGGAGGCAAT
GGCGGTAGTCCTGGCAGCGGCTCAGGCTCCGGAGCTGGAGACTCATCCTCAACTCCAGGC
GGGGCTGCTCCCACGTCGATCCTCACCTTTGGCTCCGCGACTTTTACCGAAAACCCTCAG
TCCGAGTTCGTCCATGGCTCTACGACCTTGATTCCCGGCGGCCCTGCTCTTACGTTGAGC
GGCACCACAATCTCGCTGCCCGCTGCACCATCTTCGCCGGGCAACAGCGCCACTACGCCA
AACTCTGAGGTCGCCTCCTCTACTCCTGGCTCTGAGACCAGCCCTGCGGGAGAGACTGGC
TCATCTGGTCCCCAAGAGACTTCAACTGCTGGATCTGAAGGCGCTGGAGGCTTTGACAGC
ACCAGCACGGCTTCCTCGGGCCTCCCGTCAAACTCGATCCCCACTGTGCCTGGAAATGCG
GCGGCTTCGGGACTGTTTTCCGGTGCGATGACAAGCGTCAAGGCTGTTGCGGTGGTGATG
CTTGCCGCATTCTACATCTAATAGCGAAGCTGCTCTTCACGCCGAGATCCGATAGCTTAG
GCAACTATGTAATGTTAATGAAGTTCTTTCTAATGAGAAGAAGAACGTGAAACCTACCGT
ATCTGGCAGTTCGGCGTTAAGGCCGATGGTGGGGCCGTATCCCGGAGCCCCGCCTTGTCT
CTCCTCGTTCAAACCCCAACTTCAGCGCTGTTCGTAGCCTCATCATCATTGCGTAGACCT
TTCTTCACCTATCTATCATGTTGCGGTCTCCTTACAGAGTGCTCAAAGTCCATGGCATGA
TCGTATCCATCAGTCGTATCCAAACTCCGTCTTCAGCCGAGCCAGGTGTCAGCGCAGTGA
CGGCCGACTTGGCATTCCACCTCCATGAAAGCCTTGCGATTCCATTCATCAACTCTCGAG
GCCTCCGCGATCTCATCTTCGACTCGACTTAAATGGAAGAGAGATAGATCCAGCCTGGAG
CTCCATCACGGCTGGCGGCATACTGTAAGCTCTCTCCACGCAGCAGCGACGATGATTCTT
CTTACACAGACACACAGCGGGTGGCAACAATCTCACACAGCTCACCAACACGCCACTTTT
CATCAACCATGCACGAAACTGTGTTCAAAACGGCAGCAGGCTCCACGCTGCAATACTTCA
AGTGCGGCATCGGACCCATCATGATCGTGACGCCTCCCGCCTGGGGTCTGGGAGTGAGCT
ATCTGCAGGAGGCGCTCACGCCGTTGGAGCAATCTTTCACGCTAGTTTTTCTCGAGCCGA
GGGCAAACGGAAAGTCTTCACGCCCTGCCGCATCTGAAATGACATGCTGGCATATCGCGG
ACGACATTGAATATCTTCGCCAGGGACTGGGGTTGGACAACATTCCTTGCCTGTTGGGTC
ACTCTGGAGGAGGGACCATCGCTTTATACTACGCCATCAAATATCCGACTCAAGTGAATC
GGTTGATCCTTTTGAACCACCGCCTAGATGGCTTCGATGACAGCAAGTCAATGAAGGAGG
CCATTGTTGAAAAGGCAAAGAATCCTAAAATGCACGCTCCACTCAAGGCTTGGACGACGT
CTCATGAGAATCTCACCGACGAGGGATTCGCTCAGGTTATTCGATCTTTTCTTCCCATCT
ACTTTTACGATCCCGACGCTTTTTACCGGTCCAAGGAGCTGAGCGGTCTGCAATCTGTCC
CTCTGTGGAACTATCAGACGGTCAATGGCGCTGATCGAGAGGTCCATCAGCAAGAGGCGG
AACTCGGAAAAGTCACAGCAAAGACACTCCTTATTTCTTGTCGGGCGGATCCAGTGTGCA
CACCAGCGCAGGCGATGGCGACGCAAAAGGGGATTTGCGGGTCGAAACTGGTGATATATG
ATGAGTGCGGTCATTTTCCATGGTTGGAAAAGGAAGGGACGTTCAGCGATATAATCGATT
TCTGCACTGGCTAGGCTTATCCGAACTGCAACTCTTGTTTTAACAAGTCATCTGGAGTGG
TATGTAAAGTCTAGTTTTGCAATTCTCAGAAGATCATGCTGAAGTATTGGATGGCCACTT
CCGAGGTGATGATGTGTGGTGCTTCACTACCATCGGGTCATCTCAAGCAGGACACTCACA
TGAAGAGCTCTGTCAAATGCTCTGTGACACTTATTGATGCATGGTCATTTACCGAATTGC
AATTATATCAGGACCGCATGATAATCATTCGGGTAGAGTAATTTAAAATAAGTTAGCGGT
ATACATCTTCATTACGCTCAATTCGGTATTTCGTCGTACTATCATCGCTCATGACAGCAT
AAACTCGGGAATGTCAAAATCAAGCCAGTTCCAATCGTACAACGCCTGCGACAAGTCGCC
TCCTGGCCACTGTGATTCGATAGAGGCACAATCCATAACCGGAGGAGCCTCATCGGACTC
AGCAACAACACCATCGCCTTGAGAACATTGCTGCGGCTCAGCACGGCCGGCATCATTCAG
TGGCTCTCCTCGGCTCTTGGCGGCTTCGAATTTGTGCCGGTAGTCCCACAAGGCTTGGAT
GCCTCCCTGGGCGGATATGTCGTACGAGACATAGTATTCAAAAATGGCAACAGCCTGCTC
CCATGCCGTCTTGTTTGGCTCTTGACTCAGGTCTACATTCAGCTCCGGAATCAAGGTAGC
TGCTAAGAGAGTTGTTGCCGAGCCCATTGTCACTTTTGAGTGTCAGCGAGATTACATCAG
GTGCTAGGGGCTGCATGCTGGGTTACCTCGTAACGTGTGCCATGTAGACACACGCCACAC
GGTGGAGACATGTCTGTAGACCTGGTCAATGACGGTTCGTGCCGTTACGACACAAAGCTC
GTTGACATCGTTTAAAAGGCCCATGGTCAAGCTTGAACCTTGACCAGCCTTTGCTCTCCG
TAGCTCCGAGCGTATGGTTTGATTCGCAACTGTCGCTAGCAAGCAAGGGCGAAGAATCGT
GAGCCTGACGTATAGAGTTCTGAAAAGACATTAGGTAGGTTCAAAGACCGGTATCAGGAC
AGCATGTCAGCCTACCGTGTCCTCATGATTTGCCCCTGAATCTGGAAGCATTCATCCACA
GCATGTGCATTCGCCTCCTGCAGATGACTGGGCAGGTTTAAAAGCAGCTCATTCAGCTTT
TCACAGTACTTTGGGATCTCGCTGATATATGTCGTCAAGAGCGAAGTCGAGTTTTGCTCT
GCCAGGCTTTGGAAAATAAGGTGTAGGTTGTCGGCAATTTCTTTTGGCACGTCAGACAAT
CGGCGATAGTATTGAAAGAAGTCAAGCTTTGATGGTGTGTCTGGTGGCTGAGATCCTTCA
CCGACAGCTGCCAGATATTCATCGTCAATCGGCTGCGGTATTGGAACCGTATTGGGCTCG
CCCACAACGTTCCACCCAAATGTGAACGATGATATCCTATCCTCTGGTTAGAAAAGTCCT
TTCGAGATATACCATCAAGTGAGGCTAACTTATCCATGATGACCAAAACATGCCATACTC
TGCGTCTCATCTCCCGCTCCAACTGGCCCATGGACTCGGGAGCATCTTTGTGAAGCCCAA
GCCCATGGGCAACTCTTTGGGCGATTCCAAGCGTGCTCCAGCACCGCGAGGCAAAGGATG
TGTACTGCAGGTAGATGATTCTGAGGATAAAAAGCTGCATGATTTCGAACGAGTATGAGT
CCAGTGTTTCTGCTGATATCAAACGGACCGATCTCCTGTACAATGACTCGGCATCTCGCT
TCCTACTGTTGGCAGGGCAGTGTTCCGACCGCTGGCAGGCAATAGCCAGGACGATGTTGA
TTGTGGCAAGCAATAGGATGTCGTTTCCTGTATATTTCGACAGTGAGAACGAATCCGTGG
ACTGCCATAGTTTATTGTACTTATTTATAAACGTTGGCCGATGAAGCACTGGGAAATTGA
TGTGAGAATATCGCCAGTACGTTTCCATTAAAGAGTCGGCAAGCTTCTTCTCAGGCAAAA
GCAGTGCGTCAATGTCCAAGCGTACATCATCCGCGTTTGCAACTGTAAATCCAATGGGGT
CATTGAGAAACGGTTTGCTCGAAGTCGGTTTGCTGGCGGGCGTCGAGGCTTTGCTGCATG
GTTCGATCGAGGCAATGACTCGGTTGATGAAGGAATGCGTTGAAGGCGGGCCGAAGACGG
CTTCATCTTGACAGACGCTGGCTTTCTCTGCATCAACCTTGTCGTAATGTGCAGCTACGC
TGTTTCCCTTGGTTATGCTTCCTGCCGGGGTATTCGCCAGAAGAGAATCGCCATCTATGC
TATGGACGGGGGTGCTGCTCCCAGCCGTGTTACTTGGAGGCAAGTACTGCTCTTGTCTTC
ATGTGACGGCACGTTAGGATTCACTTGATGATGCCAGCCTTGGAATTCAGAGAGGGCTCA
CCGGATCGATATGCGTTTGTGCGGCCCAGGACGCTCATTCTCGTAAGTGCACTGTTCAGG
GCGGCCTCTGCTCAAGCAAGCCAAGCAGGACGGCCGGTTTCCATCGCATTTTGATTTCCG
GGCTCGACACGGCTTGCATGAGGTGGGGAGTCTCCTGCGTCTCCGAGGAGGGATTTCCAG
CGAGGACCTGAGCGGCTTCTCTTCCATTGTCCGAGGAAGCCGACTGAGAGAGTCTTCCGC
TCCAGGTGCGGCGATACAGTGTGCTTTGCGAGCGTTGAAGCGCGGAGGTATCGCGTAGGA
GGAGAAGGGAAGAGTGCAATGTATGAGAGATGATGAGCTTCGAGGAGAATGGCGAGAGAC
GAACAACAAGGAAGCAAAGCCCGGGCAGGGCTGTGGAGGTGTAGGAGATAAGCCCAGAAT
CCGATTGGCCGGAAGCCACTTCGCAGGAGATAAGACGCGCTTGTGATTGGCTTGTGATCC
TTGGAAGAAGTCCATGAAAGCTGATTGGACGGCCTCAGAGTCAGTTTATGGCAGTCAGTC
GGATATAGCCGTCAGGTATACCGTATCATATTGATATAAAGGGCATGACATGACCTGGCT
TCTTCAGGGATGACCAATTTGCTGTATGTCGAGATCAATCACATGTGCATACTAGAATGG
CCCCTGAAAAGAACGTCGAACCGCCATCGGGTGGAATCCAAACGTCCGACGACTGCGACT
CGACAGATCTCGGCTCTCAAAACGGACACGCAAACACAGAAAAGACTTCTGGGGAAGACC
AGGAGGTCAAGGATGGCGGTTACGGCTGGTGAGATTCTTTGCCTCCTCAAAGACTACCAG
CAATTCGCTTACATACCTATGCCATTTAGGGTGATTGTAGCAGCAGTGTGCCTTATATTG
GCACATTCCTTTGGAATCAATTCGGTGCGTAACATTATCCATGTTCACTACATGCTTTAC
TAACGATGCCTTGTGCTCAGATGTTTGGCGTTTTCTTGGCCTTCTATCTCAAGTCGAATA
CTTACCCCGGAGCTACCCCCTTGCAGTTTGCTTTCATCGGAGGTCTTTGCTTCTCCGTCG
GTGTGTACCTGTCTGACACTCTCCTAAGCGCAACGACAACTAATGCATCCTCCAGCTTTC
CTTGTTCCCCCGTTCGCGGCCATCCTATCCCGGCGGTTAGGCGTTCGAGCAGCCGTCATC
ATTGGAGGGGCCTTCATAGCGTATGTCGTCGTCCCTAACTCCTGATAAGCTTTCTGCTGA
CTTCATTCAGAGGCGCCTACATTGCAGCGTCCTTCTCCAAAACCATCTGGCAACTCATCC
TCAGCCAGGGCGTCTGCTACGGCATCGGAATGGGCATCTGTTTCATCGGCACGGCTTCCA
TAGTGCCCCAGTACTTTACAAGAAACCGTTCCTTGGCTGTCGGGATAGCCACAGGAGGAA
CTGGTTTAGGCGGTCTTGTTTACTCTCTCGCTGCAAATGAGATGATTCATTCACGCCTCG
GTATCCAGTGGACGTTCCGAATCATGGCCATTATCTGCTGTGTCGTCATCACGGCAAGCG
CTCTGTTTCTGAAAGACCGCAACGAGAAACAAAGGGCTACGGCTAAAGCGATTGAGTGGA
AGCTTTTCAAGATGCTCGACTTTTGGCTGTTCCTCGGATGGCTGTGGCTGGCCAGCTTCG
GCTATGTCGTCGTCGTCTTTTCTCTTTCCGCCTATGCTCAGGAGGTTGGATTCACAGCTG
AGCAGGGCTCACTAGTCTCTGCAATGTTCAACCGTATGTATAACAATTCCCGTCTCTCTG
GCATCTTGGCGGATGAAACTGAGCATTCCTTTTAGTGTCGACTGGTATTGGCCGCCCAAT
CATCGGCCTCCTATGTGACAGATTTGGCGAGATTCGAGTTACCACGATAGGTACCTTGAT
CTCAAGTTTGATCACCTTCTTTCTCTGGATATTTGGAGGCAAGACATATGGAGGCCTCAT
GGTGTATGGCCTTTTGGGCCTGTTTCCGAGCCTCCTGTGGGCCACGTTCGTGGTCGTGGC
CGCCAAAGTCTTTGGTTTGAAAATGATGCCTGCCGGTGAGTGAAAAGAAAGCGGATCAGA
GCTGGGTAAAGAGGTGCTAATAATTTGTGTTCAGCTATATCGCTCTCCATCTTGACTCTC
TCACTCCCGTATACCTTTGCGGAGGCGATTGGGCTCAGCTTGCGAAAGTCTGGCCCGAAT
GGCTTTCTGGACGTTCAAATCTTTGCAGGTGTCATGTTTGCCGCATCGACTGTTTGCTGT
AAGTTTACGCATTACTGCAGGCTGTACGGTAGCTAACGGATGATGTTTACAGGCCTATTT
CTCGCGATGAGAAAGGGGGAGTTGTTCCATAAATGAGTTTTAGCGTTCATGTTTCGAACG
ACCAAATTGTGGTCATTTTCAAATTGCGTATAGACTGACTATCCAGCGTAGCTGAAGCTA
TTTCATGCTTTCGTTCATCTGCTTTAGTTTCCCGAGGTCGACAACTTGAGGGATGATTGA
TGGGTATCATAGATTAGAGGATCATATCAGTATATAAACATCAATGTTATCAGTACATTT
GATGGCAAAATAATGTGGACTGTCTTCAGGAGCCAGCTAAACTGATATAACGTTTCCTTC
GAAAATTGTCGATCAAATCAGTCATACAAACAATGTGTCTTGGTTCTTGATACTCTAGGT
TTGTGGAAACATAGGCATGTCTTCCATGTTCTCTGATAGTCCCTCATATAGGAAGCAGCT
CTTCAAAGACGGATCACACGAGAGAAATTTATCGAGCAACGCAGCCATGCTATGGTTTGC
ACCATCAGTCAGCCGCAACCAATGCTGATTAGTTACCCCCGTATCGTTGACCCAAGCATT
CGACCCATCAGATCCCGTAATGGTGTTATAGCCATACTCATTTGCATATTCAAGCATTGG
ACGGATGCCAATCTTTGGACCCCAATCGAGACCCAGAATCCCATATAAAGTGGTGATGGG
ATCCCATGACGGACGATCAGTAGAGCCCCGGCCAACATACCACTGATAAGCGCTCAGAAC
TGGAGAATCCGGAGGCAATCGGTGGACGAGGTTCTGCCCCGAAAAAACGTTTCCGCCGAG
CTCTGAGCCCGAGTACGTGACGCCGACGCTCTTCGGCCAATGATGAACAACGTATGCCGT
GCTTTCAGGATCGGCGCCACCGAAGTTGTACTCCCATCCTGAGGGATATTCTCCGCCCAT
GATGATCAGTTCGCTGATTTTCGTCGAGGCAAGCTCCGAGCCGGACAAGGGGCTGATGTG
ATCTGCCTCGGATTTCAGAAGATCGGCAAGATTGGTAAGAAGCCCGATGGAGATGATGTG
CATGCTGTTATCTTCGGCAGAGCTCAATATGGTTCGATATAGCTCAACGGGAGTTGGGGT
TGAGGTCGATGAGTTGAGCGTTCGAGGCCAATTATATGCCAACTTACTGGCGTATTCGCC
GTACCTGAGGAGGTCAGTAGTTATTCAAGAGCAAAATATCCGACAAGAACTAACAAATAG
TAGAAGCTGTCAAAGAATGTATCATTGGTGATGGGCCGAAAGGCTGCTATCGGAAGGTCA
TTTCCATAGTAAGTGCAGAGTGCCTTGGCTGTCAGCGTCTTCCTCTGTCTTGTTACGGTT
TGATACAGCATGTACATACACTTGCAGCCAAGGCTCCGTAATGAGACGGCGTATTGAGAA
CAATGCCCCTTAGATCGGCCAGCCCATAGTTATGCAGAACATTTGCAATTGCCAAAGCCC
CGACATCATCAACATCGCTGAATAGGTCCGTGTCGATGATGATGGGCTGGCGTTGGTTGG
CCGAGTCACCGGCAGCCTCTACCGCTCTCACAAGGCTCTCAGCCGTTAGTATCAAGAAAG
CAACGAGGCGCATTCTATCCGGTAGCCCCGTTTAGAGGTCGAGTTTGGGGATGGAGGAGA
GACGCCCGTTCAAGCCGTGGGAGACGCTACCCCGCATCAGCTGCCAGGTGTTGTGGAACA
TGAAGGTTGCATCCCTCATGAAGAGGTGAGGAGATAGGTCACTAATCACAGTTATCAGCG
CACGACTGTGGAAGACCAAAAGAGGGCCGATACCCAGCACTCCAAGCTCATCATTGAGCA
TTCTATCTATAAAAATATGAAGCCTAAAGCGCCCTATTCAAGATGTATTCCTATGAACTG
CAGATGGACGCCTTTTGACAAGAATAGATGAATATAGCCATTGCGTCACAAAGGGAGTTG
GATTTCTTTCCTACTTGTTGTACTTTGCTCGAAGATCTTGATTTGCTGCGACGCTGGATA
GCACTCTAGAAGAAACCTTCATATCACTGGTGAGGGGTAGTAGCAGGCCGGGATATCCGC
ATCGCAATTCTCCCCCTTTCGAGTCTCTAATGACGGTGGACGGCCGTGGAGTTATACAAA
AAGCAGTTCCAAGCCCAAAACACCATCTCCCAAACTCACAGCCCTCGGGCTCAATATGGC
CTGTATACGTTCGGTATATCTGCTCAAAATCAGACTATGGTATTTGCTTTTCGCCAGGCT
CCCAAGTCAATGTCGAACTCAGTCCATCCAATACCTCTCAATATTCCCCTACAACATTCC
ATTTTGGTTGTTTTCTATGTGCGATATAATCCTCCTTCAGGACATCAGAGTGCAGATCAT
CTTCAGACAAACGCGCGTATGGACCTCGTCGGTGGCTGGTGGAAAGCTTCTACGGCAAGC
CACTTCGGAGTGACAGCGGGCAGACTTGGAAACACGCTGTGATGGAATATCAGCTTCCTC
AGACTCATCTAAACTTTACCTTTTATCAAGTGGTTGAGATTTCGCATCTTTACCTGGCCC
TGGACTTATGAGGAACCTCGACACTTCTCAGCACACAGCTATCAACTTTGGCCATCACGA
AATGGCAGCCCAACGACGGGATTCAATGTTTTGGCTCCATAATCTAGCTAGCAGAGCCAC
TATGATATGTTCGGCAAGATGCAGATGGTGTATTTAGATTTGACATTGGCTTGAAGCCAC
GACAAGGCCGGATGGCGTCGAAAGAGCCTCGTTAGCGTCCCAAGATCTCGGAGTAACTCT
CAACTCTATTCAAAAGAGAACAACGTCTTTGCTGCTAAATTCGCAGATCTAATTCCCTTC
CCAGAGCTCGGCTGGTCCTCAGAGGCCAAGGGCTTGACACAATTTTTGCAGAGAGATCTT
CACTAACATTGGATCCCATCAACTACCTGAGAAAGAAATGTATCTCTTCAATGACGAGTT
AACAAATTCGCCAATTTCTCAGGCGTATGAGAAACGGCATCGGTTTCCCTAGCTGGGGAT
TGGATTACACACACCACTCACATAGACGCTGAGCTCGCTTGCTGCCATTGTCCCAGAAGG
CCAATGAGAGTGGACATTGACTTCTCCGTATCGTGAGGATGGTGTCTCCATCGTAGCTGA
ATCCTTGTGTAACTTGCACTGCCGTACTCCAGGTAATGATTCTCCAACAAGAATCAGTGT
CTCCCAGCTTGACCGATCGAGAAAGTCCCAGAAGCAACAAGCATCACAGAACAAAGCTGA
ATATTCCATCCACCTAGTACGCAGCGTCCTTCCAAGCGCCACTCAGCCTCGTTCACCATC
ATCAAACCACCATCTCAAGAGAGCTTAATCCGTCCAGACTCGACAGGCTCGCAGCCTCAA
TCACAACAGATGGACCCTCTCCGCATTGCTTATTTCCCCAGCTCTTCCATGCTCTTGTCC
CATTCCGGGGTGGCTAAGACAATGCGCTCCACCGTGGTAGAGACATAGCTTCAGCTTGCC
AGTTTAAAGTCGTGTGAGTTTGTTGTCTTTCAAAAAGGATTGAGATTTGGGCGTCAACTA
GTGACGTCCGCCTTGAATCTAACGGCCGTCTACATGGAATACTCGCCCAAAACCTTCCTA
CAGCCATAGACTTTCCCGCTTTCGCACTCTCCCCCCCCTTCCTCCAAGGGGGGAAATCGC
CCATCTATATAAGCCGTGATTCGACCCATCTCTATTCAGTCTTTGATTCTGAAACTCAAG
AGTATCACTCACATACCATTCAAGAGGAATCTTCTTGCTTCATCTTGTACAGTACTCTTT
TGATACACCATCAGCTTCGCATCACCAACGTTCCATTAGGCTCTAGTCCCCCCTCTCTCT
CTTGTGACAAATTTCCAGTCACCGCAAGCACAATGCGTTTCTCCGAGAAGCTCGGCTTCA
AGCGCCCCGACGATGAGGCCGGCGCTTCATGGGTCGCCATCCTCATGGGCTTCTTTGTCG
CCTTTGGCGGTGTCCTCTACGGGTACATATATATCTCTCCTTTTGCATCGCACTTTCACT
CCTCATCTCGCTAACACACAGGCCGTCACAGATATGACACTGGCACCATTTCCGGAATCA
TGGCTATGCCATACTTCAAGGATCTCTTCAGCACGGGATACCGCAACCCCAATGGCGAGC
TCGACATCACTGCCACCCAGGAGAGCGCAATCGTCTCCATTCTGTCGGCTGGTACTTTCT
TCGGCGCTCTTGCGTCCCCTCTTCTGGCCGACTTCCTGGGCCGCCGCCCTGCCTTGATGA
TCTCGACTTGGGTCTTCAACCTGGGCGTCGTCCTCCAAACAATCGCAACGGCAATCCCCA
TGTTCCTGGCTGGTCGCTTCTTTGCCGGCTTCGGTGTCGGCCTCATCTCCGCCTTGAGTG
AGTTGCTTCCCCTTCTCATCCCTTTTGTCATCCCTTCTCAACTAAACAAAACATCAACCC
CAGTCCCCCTGTACCAGTCCGAAACAGCACCCAAATGGATCCGCGGCGCCATCGTCGGCG
CCTACCAACTGGCCATCACAATCGGCCTCCTCCTCGCCGCCGTCGTCAACAACGCCACGG
CCAAGCGCCCCGACTCGGGCAGCTACCGCATCCCCATCGCCGTCCAGTTCGCCTGGTCCC
TCGTCCTCTTCGTCGGCATGATCTTCCTGCCCGAGACGCCGCGCTTCCTCGTCCGCTCCG
GCAAGCTCGAGAAGGCCAGGGCCGCCCTCTCGCGCATCCGCCGCCTCTCCCCGGAGCACG
AGGCCCTCGCCGCCGAGCTCGGCCAGATCCAGGCCAACCTCGAGGCCGAGAGCAGCGTCC
GCAAGGCCACGTACGCCGACTGCTTCCGCCGCCCCATGCTCAAGCGCCAGTTCACAGGCA
TGGCCCTCCAGGCGCTGCAGCAGCTGACGGGCATCAACTTCATCTTCTACTACGGGACGC
GGTATTTCCAGAACTCGGGCGTTTCCAGCGGCTTCACCATTGGCATGATCACGGCGGGCA
TCAACGTCGCCTCCACCATTCCCGGTCTCCTGGCCATTGACCGCTGGGGCCGCCGCCCTC
TGCTCCTCCTCGGCGCCGTCGGCATGTGCGTCTCCCAGCTCATCGTCGCCGTGGTCGGTA
CAGTTTCCACCGGCCAGCGCCCCAACGGAGAAATCTTTGTAAAGTCCCTGGCCGGCCAGC
AGGCGGCCGTCGCCTTCGTCTGCATCTTCATCGCCTTCTTCGCCAGCACCTGGGGCCCCC
TCGCGTGGGTCGTCACCGGCGAAATCTTCCCCCTGGCCACGCGGGCAAAGGCTCTGAGCA
TGACCACGGCCACCAACTGGCTCTTCAACTGGGCCATTGCCTACTCTACCCCTTACCTTG
TCAACTACGGCCCGGGCTACGCCAACCTGCAGTCCAAGATCTTCTTCGTCTGGTTCGGCG
CCTGCTTCCTCTGCATCGCCCTCGTCTGGTTCTTCATCTACGAGACCAAGGGCCTCAGCC
TGGAGGAGGTCGACGAGCTCTATGCCGAGGTCAAGGTCGCCCGCAAGTCCGCCACCTGGA
AGCCCACCCCGCGCCTGGAGGCTGCTGGGAGTGCCACCAGTGAGGAGTCAAAGGATGAGT
CTGGTCCCAAGGAGGCAAGTCCTCATGTTATGGACCAAGGAGTTGAACTTCAGGTGTGAG
AGTTTAGGGGACACTGGGAGGAACCCACACGATGAAGTTGAAGTTGAAGGTGAAGGTGAA
GTTGAAGTTGAAGTTGAAGTTGAAGTCGAATCTGAAGGAAGATAAAGGCAAAAAGGCATG
CGTTCAAGCACCCGGCCCTTCAGACGACACAAGTGGTGAGACCAAAGGATGTGTGCCCCT
TGTCGGGATTCTTGTGGTTTTTTCTCTTCTTTTCTTGTTCTTATCTTGTTCTGTTCTTGT
TTGCTTTCACAGACTTGGTGTAATGATACCCCGAAATCTGTTTCAAGGTCAGCTGATTCG
ATACTCGTTTCTGATTTGCTTTTGTATCTCGTGGCGTCGGGGGTGCTACTGTCGGGGGCT
GGCTCGTGGGCGGTTGTGGGCAATGAATGCGCGAGAGTTCCTACAGTATTCTTGTTTGTC
TTTGTATGATTAGTATTCCAAGATAGCAAAGACACGTGGTGCGAGTTTGTCAAAAGGCAT
CTCTCTAAAGATCCCGTCGATGATTTCTTGTGAATGACCACGTACAGGCATGTCACCATC
CTTCTGTGTCTAAGCATGCCACATTCTTCTATTGCGAAATTCTATAGGTATGTCTATTCA
AGAAAGGTTACCATAGGAATGACACCAACCGCTCCAAAAACAGCATCCTACAAGCTATAA
GCAAGCTTCTCGCACAGAAAGCAGAGAATAGGATCACGGGCAGTGGTAGGGACCAGTTTA
CAGTAGAGTAGATCTTCCAAGGCTACTCCCCTCCTCCACCCACGATGCTCTTCTTCCTGT
CCTTGACCCCACCCTCCAGCGTTGCATCCTTGGCACTGTCGTCGACATCCAGACCCTTGC
TCTTCGAATCTTGCTCTTCTCTGGCGGCCTGCTGCGTGGCGTCCGAGTTTTCGTCCTCCG
ACTCTGCATACGGATTTGGGCGCACCACCTTGAGCTTGATGACTTCCTTGCTCCTGTCTT
CTTCATCAGCCTGATGGTACACTCGTAATCCAATGACGACAACGGCATTCCAGGGGTCTC
TTTCAAACTCATCCAGCTCATCCTCAAACTTGAGAGACGGTGGCATCACAACGCTTGGTT
TGTTTAGCTGATTGTTCATATAAGCCTTGACTTGCAGGTCGAGCTCTTGGGAGGAAAGTT
CAGAGAGCGAAGATAAACTCGCAAGGTCGCCATCACTCTCGGATTCATAGTATGATGAAG
CTGGCTCCCTCCGAGCTGTGTCTCCAAACAGAGAGGATGGGTGGAGGACTCTATCTGCAG
GAGCAATAGACTTGGGAGCTCTCCTTTTCGCCCTTGAGACTCCATCATGCGACGGCGGTG
ATTCATGATTCTCGTCGGTTTCATGGGGCAGGCCGTCGCCGTTGCTACTCGCCTCCGGGA
GTGGCCCAGTCTTGTCTGCAGATTCATCGGCCATGTCAGTATCTTCAGCATCGCCATTCC
TGCTCTTGCGTCTCCTCTCGGCGTCCTTTGCCTTTTGTTTCTCCCTTCGCTTCCGTTCCC
GTTTCTGTAGCCTGGAGTACTGTTTCCTGTGGAGATGATGATCATCTCTTCGACGGTCGA
GGATCCTCTCCTTGATCTGACTTAGTTCTCTGTCTTTGAGGCGCTTCTCGTGGGCTTCCC
TGGCAGCCCTCTCGTCCGGAGATTCCACTAGTTTGCCTTTGCTATGTGCGAGGTCGTATG
CGAGACCAATGCGAGTCAGCTTCTCTCGTCGCTTCTGGGCATTATTTCGGACCACCGTCT
CCAAAGGCAGCAGCCTGTTGAGACGTGTTGCGTCGATCTTGATGCGAATATCATAGTCGC
CTGCTTCCAGGTCGAGTTCGACATTGACAGACCGCCTCATGCGGTACGGTGCTTGGCTGC
GTACAAGGTAATCCTCGTGGCCGTGTTTGTGAACGCGAAACGCCAGCTCAAACTCATATT
GACCTTCAAGCCCTCGATAGTATCTCTGATCGTTCTGGCACAGAACAATCACCACCGGAC
CAGGCTTCTCGATACGCAGAGAAAAGTGAGTGTCGTGGTAGTCCAGCATCCAGGGAACAT
TTACCGTGGTCCAGATCTGAGAGACCTGCCAAGAGTCGTCAAACAGCCGAGTCCTCTCAA
AGGCTTGATACTTCTGCAGCAGGTCTTCGTATGCGATCCAAAAGTCGCCATCATCGCCGA
AGCGGTGGTCAAGCTTCTCGAGCCATTCGGGAGTCCACTCCTTGGAACCGTCGCCTAGCA
TACGTTAGCAACCCCCCTTTTCTTTTATCTGCATACAACAGCTCTGCGTACTCCAGGGTC
CTTTCCACTCCCCCTTGCCCCAAGGGTTCTTGAGTCGGAGTAACCGCTTGCCATCAATGT
CAACCGCTCGCTGGATGGAGTAGGCATGAAGCTCAAGTATCCCCTTGCGCTCCCCCCAAT
TCGCATGGGGCCCCCATACTCCAGTACTACAGCCGAAGAGAAAGTCTTCGTTGACTTTAA
GCAGCTCTTCTTTCCAAAAGTATTCCTACATGAACATGTTAAGAACCAATACTCCACATG
CCCACCTCATCGTCATCAAGCAACGCACCTTGTCGAGAATATCGGCCGTGAAAATCTCAG
AGGTGACGCCGCCGGTGAGATCCTCAATGCCCTCGCCTCCGTATCCGCCCTCGATGGCAG
CGTAGTCTCCGTGCGCTTTTGCATAGCACTTCTCTAGCAGTGGGAGCCAAGTCTCCTGAG
GATGCTGGCACTGAGCAAAGTATAGCGCGCTGCTGTTGGACTGGTACACCTTGCGGTAGG
CTTCTTCGGGGTTGATGCGTTCCAATTCGTCAAAGAGAACCCTCTCCCAGTGCTTCTCGT
TATAGTCGGACTTGGTGAGATAGAGCTGGATATCGCACGATTTAGCAACTCCCTCGCGCA
AGCAGGAGCAGGATACGTACAAAGTCGTCCACAATCTCAGAAATCCACTCGCCGTCCCTG
TAAAAGACAAATCCATAGACACCAACCTGCTGATCATGAGCCACGCACAATCTCTCAATC
AGCCCCTTCTTGTTGCTCAGCGTGCACAACGCCGACATGAGCCAGCAGTCGCCGTCTCGG
CCCTGCCTCACGTCATTAGCCGTCGGGCCGTCAATGTAAAACTGCGGTTTGTCGAATATA
TCCACGACACGCTTCGCACTGCCCGGCTTAAAGTCCTTGCCAGGGTTCTCGAGAGCGTCA
AAGTTGGAGAGGGACTCCAGACAGTCGCGACGGCCCAGCTTCAGGTCGGCCTCGAGGTCA
AAGTGCGGATCGCGGTACTTTTTGTTGACCCGGCGACATTCCCGGACAATCTTTTCCACC
TTGGCCCGGCACATAGCCGCCGCGGTGTCGTAGGATGCCTGCGTGGTGGAGGAGGACAAG
GCGGCTTTGGCATTCTTCCTGGCGACGCGGGCAGTGTATGGATTCTGCGGCAGCACAGTA
GTTGCTGCAGCAATCATCATTAGCAACGATGAAGCCTCTCCGTCTGGCCAATGGCTCGTC
AGCTCAGTCGATAGATGGAGGCGACTCACCCTTGCCCGGCGCCTTGGTCGTAAACTTTGC
CCAAAACTCGTCGATCGCCTCCTGCTGCGTCTGCTGCGGCTTCACCACTTTCCGCGAGCG
CAACGTAATGGCATCCTGAGAGCCCATGATGTAATGGTCATCGTGGCCTCTCCTGCGATA
GATGCGGTGACGGGAGGGGATGCTGATCCTGGATACGGCGCTGCTGTTGTCGGTGTCGTT
GTTGATGAAGGACATGTTGGCAGAGAGGGTTTGAAGTCAATGTAGCGAGGTGCAGCTGAG
GGAAAGAACGAGCAATCTGATTTTTATCAAGGACAAGAATGAGCCAGAGGCGGTGATATA
TATTTTCAGGAGTGTAATGCAGTTTCCTATATGAGCTGACGGACTGTGCAACGTCAACTG
TCTCGTCTCAGCCGGTGAGGGGATCACAATGGCAGTGACCGCCGATCTCACTAAGGCAAA
GCCGATAACTGCAAACAGGAACCGCCAGCTGCGGTTCACAGAGCAAAGAAAGGGATCAAT
AATTGGTCAATGCAAGGTCTTCTCAATTGTCGTCCAGGTGAAGATAGGCTTCAGATTCAC
TCAGCGATTGTCAGAAGCAAAGGGTATCACGGTGCAAAACACCAAGCGCCTATAATCTAG
GCAGCCACCACAGCCCAATCTATGTCTACATGTACGAGGTGGAGGGCTGGGCTCCCGTCT
TACCGTCTCAGATCTACATGCAGTCTGACGAGACTGAATCCCAATGAACTGCTACTAGTA
ATACCACATCGAATCTCAACAGTCCCCGCGTTTAACACCCCCCTTACCTTACCTTACCTG
TACTCTCTGGTAGGTCCGGTACTACTAGTACCATCGACATAAGGTAGAAGACACGAGTCC
TTCCTTCGGTTCTAGACCTGTGCTGCCTACCCGCCTATAGCATCAGACCTACCTTAGTAC
GATGTCTGATTGGAGTCATCGTGCCCGATGCATTAGAGGCCATCAATGCGATTGGACACA
TGACTGGATGGTTGGTGTGGATTCCAGTCCTTAGTATGCATCGTCTTATGCACCGAGTGG
CAGCTCAGACATTAAGCCACCATCAGGCGGACTCGAAAGACCGCAAGCCTCAAGGCAACA
CGGGCACAGATATTGCAATGTTGATGCTTGGTACGACTCAAGATGAACGTACGCGCCAGG
GGTGCAGTTGCTTGTGCATGTTAGTCAGGAAGACAAGGCATCTCCATTCAGGGAGAGCGA
ATATTGATTAACCAAACCGAGCCTGCAAACCAGTCAGTAGCATCAGATTGATCCAGGAAC
AAGTGGTTGACCAGCACAACTGGTTTCGATCCTCGTCCCTTACCTACAACTAGTTGGTGG
CTAGTGATGCCAGCGCAGATTCGTCTGGCCTCAGACATCATCTTGCCCTTGTGTGTCTGT
CTGACGGCCGTCTCGCATCATCTCTTCCTCACTCGCCTCGTACACAACGCGCACACATGC
ACACATCTACACACTCATCACACCACACACACACACGGACAGCGTCCACACTTGCTGCGT
CGCCGTCGCCTCGGGAAGGTTTCATGACAGGATTTCTTCTTCATCTTCCTCATCTGCGCC
TCTCCGCTTGTCATACTTTACTGTTGCATTGCATCTTCCGCGTCTCCCAGCTGTCCTCTG
CACCCGGCAGCCACGCCAACCACTCCGAAACCACGGGCAACGCGTCTGCTTGCTCGTGAT
CCCATATGTCCTTGTCAAGTCTGGGGACGTGTTCGTTTTCTCCATGCCGCCACAGTCATT
TGGATCGCACAGCTCCAATCTCCTCTCAGCATCCTCAAACTGCCCATTCTTCGAGACATC
CAGCATCCACCGCCTTGGCACGCGCGCGCGCTTCGTACACTCCCAGGAGGTAACAGCCGT
CACTGACATCGTCGCCAGAGCTCTCAATTTCACCAGTAGAAGGCGAGCCTCGAGGTTCGG
TAAGAGCCCGGCGACGACACGCGATGCTGCATGCAGCCCCCCCAGGGTAGCGCCGCCGAT
TCAAGCTCCTCACAACATCACACACACAGCCTCGTGGGTATATCCATCGCATGTGCCTCA
GTCTTTAGTCGTCAAGAGCTACGTTGACAGCGTCTGTCGTTTCAGTCCGTAATATGTAGG
TAGTTCCGAGTGATGTGATCCAAAGTCAAATCCGTTCGAAAGATGGGGGGGTTAGGCCCA
GGAACCGGTTCGAAGAGACCCATGCGTAGCCAAGGGCCCCGACAAAATCGGACGCTCTTC
AATTTGGGAAAATGTGAATAAAAGGAAATTTTGACGCTTCCGATCATCGCTGCCGCCGTC
ATTTCACTCATCCACTTGTCACACAGCAGGCGGCGAGAGGATGTAGTCTCCTTGCCGCTG
CCATTTCCTGGCGCAATATCGAGTGCGACGAGTGAGTTGAGGTGGGAAATAAACAGACGC
AGCATGAATCGAAGCCAAAGAAAGACTCCGTGTTAGCCGATGATGAGAAGAAATGTTGCC
GACCGACCCGATTCAGAAAAACAAAAAAAGAGGGAAATAAAGATAAAAAGACTGAAGTCA
AGGCCGCACGCCTCGAGGCGTACAGCGAAACAGTATGTTGCGGCCAAAAGGGAGAAAAAA
GTTCGTCAACAAGAAAGGTGGCCTAGAGACTCTAGGCCAGTGTTCGTCCGTCACCCAGCC
AGCCGCAGACGGAGGAGGGTTTCAGACGGAATTCCCAGACGTCTAAGCGACGGGGGCAAT
GGGGGCAACGGAAGGAGCGGGAACGTTGCCAAGGTCAACAACTTCGTTGTTGATCTCGGT
GTTCTGCTGCTTCTGGGGGCAATCGCGGGAGATGTGGCCAGCCTCGCCGCACTGGTAGCA
GGTCTTGCCGGCGGTGTTCAGGGGGCCGCCGTTGGGGGCGGTGCAATCCCTGGAGATGTG
ACCGAGCTTACCACAGGCATAGCACTTCATGGCCTGGGCCTGGCAATCACGGGCGAAGTG
GTTAGGGCCTCCGCACTTGTAGCAGGTAGCAGGGCGAGGGCCGTTGGCGAAACCACCGCG
GCCGTAGCCGCCAACGAAGCCGCCACGGCCCATGGGAGCACCGCGGCCCATGCCGGGGTT
GCCGGGGTTAGGGCAGGCACGCTGGAGTCATTTGTGAGCTCATGTCACCAGACGGAATCT
GCATTGTGGGAGATGGGAACATACAGCCAAGTGGCCGGGCTGGCCGCAGTTGTAGCAGCG
ACCGCTGGTAGCAGTGCCGCTCAGGCGGAGAGTAGGGCAGTCGGCCTGGACATGGCCCAG
TCCCTGGCAGTGGTAGCACTGCTTAGCCTCGGTAGAGCGAGGAAGGGGGCAGCCGTTGGA
TTCGTGTCCTATGAGGAGATACTGTTAGAACTGGCGATATCGATCGTCGGATTCGCTCGT
GGGTACACATACCAGGCTGCTTGCCTATTGAGCATGTTAGCTGAGTCCTATAGTTTCAAA
TTTTCTAGAGTCACATCAAGAATGCACTCACAGTTGTAGCAGAGACGCTCAGCAGAGGAG
CAGACCTCGGCGTAGTGGCCAACGTTGCCACACTTGTAGCAAGCACGACGAGAGAGAGAA
GACATGTTGAGTTCTGCGACGCTGAAGATTAGTAGATGCAGAGAATCGCAACAACGTTTT
TTAAATGTGGTAAGAGCGTATGCCATTGCCCAGTCAAAGTTCAGTCGTTAAGCAGGTCGA
TCCCGTGAGCGGCGACGCATCGAGAACGACATGGCATGTATGGCGGGCCGATGCGTTGGG
GGGGCTATGTCGACGCCAGGCTAGATTGGATGCAAGTAATTCCCTCGCTTAAACAGACAG
GGTATCCCAAGACAGAAGATCCCGGCAGTGCAAAGAGACTGCGTGTGGCGACACGGGTCA
AGCGCAGTCGAGGCGATCGCTCGTTGGATGAAGGCGTAGGCCAGAGTGACAAGAAGCTTT
TCCAGAAGAAGGCTCTCCGGCAGCTCGGCGCAAAGGCGAGTCCAACACTACGAGGATGTT
GGCGCCAATGGGGTGAATGACACCATGCCAGCAAGATGCGGTTGAGGTGAATTCGATCCT
TGCAGAAACGGGCCACCGCCAAGGCATAGCAGCGGAAAGCCAACCTTTCGTCGCCCTCCT
GTTTGCATTGAGACGTAGGCGCCACCAATCACCAGATTCGATGCAGCGAGTTCCCTCAAC
CGAAACTTCAGATAGCCGTGGCATGGCGAGGACGCAACTCCGCATCATTGCAAAAGTGCG
CTCAAGCACCGAAACAGGCGCAAAGATATATCAAGGTATCGAATCGAACCGCAGATTGAG
ATCGGGGTCGCACCGCGGGGGGGTCGTGTCGCACAAAGCGTTGATTCGTCGCTCTCTGAT
AACGGTGCACCAAGCAGCGCAGCCGCCACGGGAGAGTCACCGGTCGGTCGGCCCCCATAA
TCCGTCATTGTAATTCGATGGCAAAGGTAATAAAAGAGTTGAGGAACTGACGATGCCCTT
TCTGGATTCACGGGCTGAACTTTGACATGGACGATGGCATACTCGGAATCCGCCGGAGCA
GAGCAAACACTTTTGGCGCAGAGGGCCTTTGCCTTTTGTGGCCGCATGGAAAGGAAGCAA
ACAGGGCAAGATACACACCTTGTGAAAGAAGAGGTTAAAAGTATAAGAAGAAGAGTAGAT
GATTCTCGATTCTGCGTTCAGCGACCTGAGATAGTTTTCGACAACAGCGACAACGACAGC
GACGTCCACCAACTAGACTCGAGGTTTGATCCGGGAAAATGGAAGGGGAAAATTTTTCGT
AACCGTTCGTGAGGAGAAAGTATTAAAAGGTTTCTCGAGGGGAAAATGAGTAAGAGCGAG
CCAAGTGGGAAAAATAGGCAAGTGGAGCGGCCAACGCGAGGGCGAACGGCGAGCAGGCGA
ACAAGGCAGGCAGGCGGCAAGGGGAAGAAGACAGAGAAAAAAAAAAATACTAGTACTAGG
TAGTAGTTCAAATAAAACTGGCCTCATCAATAGCGGCACTGTGATTTGATCGTGTCCGAT
TTCTGCAGCAATTTCGCAGGTCCGCATGCATGAGGCCCAAAGGTGGTGGTGTGGGCAGAA
GCACAGTAGTGCCTCTCCGGGACTAGTGCGTGCGCGACTTGCAGGCTGTGGGTGCTGCGG
TTCGTCCACTCAGCGGCTGTTCTGGGGCATCGCCTCCCTGTAAGCTCGCTGGGCGTCGAC
CACTGGCACTGGCACTGTCTCGCTGCAGCGCTGCAGGGCCCTTCCATCCCGCTCTAGCAG
CGCCCCACTGCTGTGAGGGGTTACCCGGAGGTACGTACATGATGTACTTGGGTGGTTTTG
CCACTGCTGGCTGTGAAGCCTCGATACCTGCAAGGTACGACCAGCATTGTTACGAGGGAT
TGGCATCAACTTGAATTTCCCTTCCAATTGCTTGTTGAGCACAGGGAACTACTAGGTACC
TACCTTAGGTATGCAGAACATTTATCTTGTCATCGTTGTCTCAAACACTTCTCTTTAGGT
AAGGTTTTAAGCAGAGAATACTGGAACAAGATACCGGTTCGTTGACCTTCATCCCATCTC
ACAGCCGCACCAACGCACTGACATCGACGGCATCAACACTTATTATCCCGACCCAATAAT
ATTCAGTCCCCCCAAAAAAACACCGCAAACCTCAAGCTCAAGCACAAGTTCCCTCCACGT
CCTTGTCCTCAAACCCAAACCAGGCAAGTATCCTCCCCGTACCCCGTCCTTCTCCATCCG
GCCTAGCGAACAAGACTCCCACCAAATCACCTCCTCTCGCCAAAATGTATTCCATGTACT
AATTCAATGCGATCCCGTGGTTCATTTCCAAGCACACACACACACACACACACACACACA
ATGGCCAGTGAACGTGTCCCGAGCATCTGTATGGCCATGAAAGATTTCAAATGCTCAACA
GTGCGCCGTTACTGACTTGGGTATCATCCCGTCATGCTGCCCTTATTACCTTGAAGATCT
TTTATTCAGCATCCGTGTAAATTGGTGCCGGTGGCAACCATGAGCCCACCCATCCTCTAC
CTAGGCAGCCCTTGTGTGACGAACCATTCCACATGACGAACCGAATCCAAATGATATCCC
AGCCTGGAAGCCCAGGAGCCAAAAGGTGCCAGGATGCCAGAACAACTCACCTCAAGAACC
AAAATGACGCCGAGGAGCTTCGTACATAATGCAGAGTACATAATAACGGAGCTTACCTTA
CCCTTTGAGGAATCAACACCCTCTTGTAATTACACCAACAGCAAAGGTACCATCTCCAGC
GTTTCGTACCGACAGCAGAACCCCCCTCGCCGCCGGCATCAATATCAAGGCGCACCAACA
AGCAAGACAACTCGTCCTGCATCGCCAGGTTACATGCAATTTTCCAAACATCTGCATGCA
CCTGAACAGCCAATCACGGCGCCGTCCTCCGCCGGGAAAGGGAACAAGGCCCAATTCTCA
ACCAAGACAGACGCCTCGGCAAGGAAGCTGGCGAGGCCCCAAGAAGCCAAGACACGCACG
TCCCTGGGAAAAGTGGCCCGAGTGTGACGGTCAAATGCACCTCGAGTTGTATCACGAGAT
CCATCAACTTTTCAAGGTACTATTACAGACAATCAGGCTTTCACATGAAAAATTGCTGGC
AAAGAAGCGAGAGACTATTGCGAGAGATTGCCATTGCATTCAATCAAAGCCATAGACCTG
TTGCCAGCATCCTAGTATATCACCAAGAACGCCCTGCACGGCCGGAAATGTATTACATTT
CGCCGCCCTAACCTGCCCTGTACATCACCCCCCATGCACAGTTACTCCCCAAAAATCCAT
ACCATTGACCCTCCGAGGAACACCAGGGCTGCGAAAACCAAACCCAAGACATTGATTCAC
TGCTTGTCTAGATCTTTCAGTTGGGGGGTGGCTGACCAGCCCGCCCCCGTTCCGAGGGAT
GTACCGGCTGCTGCTCGCCGCTCTCTGACGATGGAGCAACAGACCGAGGCACCGCATCAA
CCACATAGGATACGCCGTCATCAGAGGCGTAAGACGGCGGCCTCGGTCCGGTTGCCGTCT
GAGGAGGGGCGGGCTCGGCGGCATCGTTACGTTGCCAGAAGAAGCGGTTGGGGTCCACGC
GCTAGGATGTCATTGTCAGCTCGGCTGCGATGTCTTTCATGATACCCAACTTGTATGTAC
ATACCACACTCTCCCGCCAAAGTCCGTAGGCAGGCGGCTTCATCGTCATTGTCTCGCTCT
CAGCGCCCGCAGCCTCCTCATCTTGGGCCATAACCACCCGTATGGGGGTCCGGGGAACGG
CATATCCGCGCGGGTCAACGGCTCGGGGGATGTCTGGCGGGTCGCCGCGGTGGATGATCA
GCCACAACCGGATGAGGGTGTAGCAGAAGAAGACGGCTGCCAGGAGGATAATCATGAGCA
GCATGATGTTCAGCTCGCCAATGACGACATGTTTGGTCAGGGTCAGGCCCAGGTCTAAGG
CCAATGTCAGCATACCAAGACGAGTTATGATGTCCATATGCGATATCCACTTACACACTG
CCAGCAGCGAGAACAGGAACACGGCAGCCACGAAGCAAACCGCCAGCTGCGCCCGGACAT
GCCTCGACTTGATGAACGGGAAGCAGAACAAGAAGCGCTTCGGCTTCTGTTTCTTGTCTG
CCCGCCGCCGCGAGTTGGTGGGCGCGGCTGACGTCAAATCCGTAGTCGCATCACTGCCGT
TTGATGCCGCCAACACAGCCGGCTGAGGAGCCGGCAAAGCATCTCCAGTTGTAGAGCGAG
GGTGCACGCTCAATCGGAACGGAGCCAGCTGGTTTGTTCGTCTCGTCGGCGCAACGGGCG
TCTTTGGGCTTTGCAGAGCAGCTTCTTCGTCGGATGCCCTCCTTCGTCCCCGGGCCAGGC
TGGGCAGCAGGAGCCGCCTGGGAAACGTTCGAGTCGTGTTCATCTCTCGCATAATGGTCT
GTCGACGTGAGGCTAGAACCTGGTCGTCCACGGCGTTCGGCTGTCCCTCCCCTCGTGCTC
GTCTCAGAAGCTCGCTCCGGAGCTGCTCCATGCTTCGGTCTGACGACATGTTGAGTCTTA
TTCCTTAAGTTGTTTTTCTGTGTAATCATAAGAGTTGGAGGCTGGTAGGTGACGGCGTGT
TTCCTCTGGGTCCTGTCGTGGCACAGCCGCAGTTTTGCTGGAAGATTCGTGTGACGTCAA
ATAAAAATAGAGGATCGGAAATGAATGTGTGATTGATGATTTGGTTGGATATCAAAGAGA
GCGAGAAAGTGATGGTCGAGAATTTCGAGGGATCGAGAGCCTGCTCAACACACGAAAGGA
TGAAGAAATGGGACTGAGAGAGATGTAGCGACAGCGAGTATGCGTGAGAGCCGGATAGTA
GAGAACAGAAGAGATCCAGTCTCAGCGCGAAGATTACAAGCAGGACAGGACAAATAGGTT
AGGGGAGGCAAGGGAAACGAAGAAGGAAAGGAAGACAATTGAAAGGGAAAAAGAGACAAG
TGTAAAGGAAAGGCTGAGGTGTCGCAATCAATACATTGATAGAGACAGAATGGAGAAGAG
AAGCAGCAAACAGGTGAAATCGAGAAAGGAAGAAGGCAAGACGAGAGAAAGGCCAACAGA
AGCAAGCAGCAGCGCAAAGACGCACACTCCGATCCAGAAACCAGCTGGAAAGGGCAGTCA
GTCAGTTCCTCTCGTTTGCCTCGCCCGACGAACGAAGCACAGGCGTTGCGAGAATCCGTG
CAGACTCTCACACACACTCTCTCTCAGACTGGACGTGTAAGACGGAAAAGCCGCCCTGCG
CGCATCAACCTCTTTGAAAAGAATAATCAATCAATCAATCAATCAATCAATCAATCAATC
AATCACGAGGAGGGAGAGAGAGACCAGGGCAGGGCAGGGCAGATCGCATCATCAAAAGAC
AGAAACCAATATTAGGTAGTTCTTCTGGCCGGCTCGTATCGCCCGTCCCGTCCTATTCCT
TGTCCAGCCCCCCCGCCACCGTGTATCAAAACCAACATCGCCAGTATCAAATCCAATGCT
ACCTCCCACCCTCCCCCAGGCTCCGGGCTGCGGACGAACACCAGTGGTCGTCATCTCCCC
AAAGGCACGCACCAGAGCGCACCCGCAAAGCCTCAATCGCTGATTGATCCGGAGCCCGAG
CGGCCGTGCAGGGGCTGCCCCATAACCAGCCCAGGGGCTGCTGCACGTTGCAGGACTCGC
AAACATTGTGAATGAGGGCGAGTTAAAAACAGAGGCCGTGTTTCAGCCTACGCAGCTCCG
CCACCAATGGATGCGCTGGAGCCATTGCCCTGACACGGCCCGGCGTCGCTCCCTGGAGAA
ATTGGACGTTTCGCGAGTGCGCGCCGATTGTTTGATGCCCAATTGAGAGAGAGCGAAAGG
GACGCGAAGAGAGAGGCCTGCACTTACGAATGATGGGGATGCGTGAGCACTTGGGCGGTC
TCAGCTGCAAGGTCAGAGGTCAAGACTTCACGTTCCTGCTGTGGAGTGCCGCTCTCCAGT
GGATGCGATTGCTGATGGCATCGAGCTGACCGTTGACAGCAGCCTCTCTGTCTTGCATGA
AGCAGACAACAAGTCATTCAGGCAAGAAACATTGAAGAAACGTGGGCTGCCAGGGTTCGC
CGTCAATCGCGCCCGTACCTTTATGCTGGTCATTTCAAGGTTGTTCCGGGCTAATCACTC
GTGACAGACGCTTCGCGTAGGTACTGCAGCGGCGCTTATCATGTAGGTAGGTATGTACCC
CAGAACAAAGTCCAAGACAAGCATTGTTTAAAGGAATATCACGGCTTCAAACGGAGAAGA
GTTGCCATGCCTTTCAAGGAAACAATTGCTTCAGGAGAAGGTTTTTTTGCAACAATGTTC
ATGGGCGAGCGACGCAGCAATGCTCGCCTTGTCTGCACCCCTGCTTCTATATTTTGCCCC
GACTCCCGGTATAGTCTGTTTTCACAATTAAACAATAACAAGATGCCAATATCGCTGGAG
CTTCCCTTTCCCTTTTTTATTTCTCCTCCTTTCCCATATGTCTGGCTATTCAACGGGCAG
GATCAGAGTGCGAGTATGTTGGCATATGTCTGAGATGGCCATGGCAGATGTGAGGCCTCA
GCCATGTGACTAGTCAGATCGTGAGAAGACGAAGCATGGCTTCCTAGATGCTATTCTTTC
TGACTTTAGCGACAGAAAGTGTCCCTGAAGCCGCGGTCAGCGCCGATCAAATAGCCCTCG
CTATGTGCGCTTCGCAGTTCCACAGCTTTGCCGGTACTCGGAAGGCAAGTAAGTGTGGAT
GAATGACGATCACTCTCCTCTCACTTCAGCTCGCCGAGGAGCATAGTCCGGTCCGACGAG
GCGGAGAGCACTATCAATCCGTGTCAGATGTTATATCGCGTAGAAAAAAAAAAAGGACAA
GCGTCAAACTTACAAATAGGATCCTTGCCCGGCGAAAACTCTGCGCAGTTGACCGTTCCT
CTGTGGCCCGGTAGCTTGTACATCAGCTTGCCGGTCTGGGCAGACCAAATCACCACCGTG
CCGTCGCCTGAAGCTGCTGCAACCTTCTTGCCTTCTGAATCCCAGCTGGCGCGCAACAGA
TTCTGCTCCACTCCCGTCGTCGCTCCGTCAAAGGTACGGATATGCCTCTCCGTTGGCGCA
AACGGACGAATATCCCATGTCCTCGCCGTCGTGTCCATCGAATAGGACAGTAGAGACTGC
GAATCGGGCGATACCCGCAGCGACGTGATGGTGTCTGTGTGGCCCAGCAGGGAATACACC
ACCGCCTTCTTTCTCAAATCCCACACCCGGATGTCGTTGTCTATGCCTCCAGTGTAAATC
TCGTTGCCAGCTTGTGATATGGCAACGGCTGTGATGGGGAACTCGGTCTCGATGTAGTCA
ACGGCGTTCTTTGTCCGTGGATCCCAGATGCCAATCGTCGAATCGTCGCTCCCGCTGACC
AGCATCTCCTCGCCTCGTCTGCTAATGTCCAGGGAGTTGATAATCTCTTCGTGTCCAATG
TATCTTCGTATTCGCGTCCCGGATGTGAGGTCCCAGCTGGCAAGATGCATATCAGCCGAG
GCAGAGTATAGAATCTCCGAGTCTCGCGACCATTGCAAATCCAGAACAGCTCCCTTGTGG
CCATTCAGCACGCCGTAGTTTTCGCAGTCGCCGTACGTCCTCCAGAGCACTATCTAGTGT
CAGAAAAGGTCAATATTCTACAGAGATATTACAAGTTCGTACTTATACTTCGGTCCATCG
ATCCAGAAGCAATTAGGTTGCCTGTCGGGTCGAACTTGGCCGCGAAAATCTCCCCAGAGT
GTCCCGTCAGCTCCATCACCGGAGCCTGGAGCGCGCTGGTCCTCGGCGCCTACATATACC
GTCAGTCTCGTTCCCAATCAAGCCAGTCCCTATCGCCTACCGTTTGTACTAATGCATTGC
TGGATGCATTGAGTCGAGCCAGCGCTCCCTCTGAGGCGTTGACATTCTGTCTCTTCACCA
GCGACTGGGAGAAGCTGGGATCGTTGGGATCATCGTCCGCAGGGCGCTTTTCGGCTGACA
TGGTGATAATACTAATGGATTGCAATCGTGCAGGATTTCAAGCCGCGACAAATAAACGAA
TCAAATGTTCGAAACGGTCGAAGAATGAGCTGCTGGGAATTTGCCGTTGTCGCGATCGCG
AAGCTTGGAAAGTTGCGAACTTGGGCGTCGCCAGTCCCGCCCTCCTATTGGCTCTCGGCC
CGTTGATGTTCCTCGCTGAGTGGCCACGGCTTGTCAATCGCCGGCCAGGTCACTCCGTAC
CCCACGCCTAAGCTGAGCTGCGACATGACACCGAATCGCAGCCTCCAACTCCCTCCTCCA
TATCAGATCGGCCGTTAGCGAAGCTGCAGTCCTCGTCTGCCATATTCGCTACTCATTCTA
GGTCACAACAAAACCATACAGCCAGGTTTTGCTACTTGAGGGCGTCTCTCTGCCCTTCGA
AGCCTGAACCACCGCCACAATGGCGGCTAGCAAGGCGTCCCGCATTGGGGAAGAGTATGT
TTCAAGCCGCAAGAGAATGCGCCTGACGCTGTTCTAACAGACATGCAGGATCTGGAAGTA
AGATGGCCGTTGCTTGACGAAGCAGCACATCTGTCTAACAACATGGCATCGCTAGAACGC
GGATCGATAAGGTGAACGCCGAGCTAGTCACCTTGACGTACGGAACCATCGTCGCGCAGC
TATGTAAGGATTTCGAAGACGACTATCCCGAGGTCAACCGACAGCTCGACAAGATGGGCT
ATAACATTGGGCTGCGGCTCATCGAGGACTACTTGGCCAAGTCGAACACAATGAAGCGCT
GCTCCAACTTTCGCGAAACGGCAGACATGATCTCGAGGGTAAGGGTATATCGTCTGTTCA
ATATCATGTTTCTGCTAATCCGTGGCTCGAATACTAGGTGGGCTTCAAAATCTTCCTCAA
CATCACACCGCAGGTGACGAACTGGACGGCCGACAACAACTCCTTCTCTTTGGTATTCGA
CGAAAACCCCTTTGCCGACTTTGTCGAGCTGCCAGATGATGGAAGGGCGCAAAACGAGTT
GTGGTACTCCAACATTCTTTGTGGAGTCTTGAGAGGCGCCCTGGAGATGGTTCAGATGCA
GGTGGAGGCGCACTTCATCAGCGACGTCCTCAGGGGCAATGACACAACGGAGATGCGGGT
GACCCTGATACGCTACATTGACGACGAGTTGCCGCCGGAAGACGACTGAAAGCAAAGGCC
TTCCTGTTTGGAAAAAGGAAATACAATGCTATGGCCAGAACGTGCAGCGGACGGCCGAGA
CTGCTGAAGCAAGATTGGCAGGAGACAAAGACCAACAATAGCGACAATCAATCCGGACCG
GTCGTCGAGGAAACAGAATAGGTGGGATACAGATACCCATGGATCGAGCCGGGCTATCTC
GATTCAATGCTTGACCAGATCAATGCAGACGCATGCAGCAATTACTCCGTAATCCTGTGG
ATATACAATCTAGATGGATAGGCAGGGATGAATAGACGGGTGCCTTGGTCAAAGTCTGCC
AGGGATGCCATGAGCACACGCGGGGACGAGAGACACTGCTCCCTGTGTAGCATCTACTAA
AATCATACCATCTGCTAGGTTTCTAGAGCTTTCAGCATGGAAATACACACAATTGATGAC
AACGTTCAGCTACATCAACACAAACTACCCATATTCCGAGCGTGATTCCCACTAGACAAT
[truncated: 32,488,526 more chars]
