# Supplementary material for: A newly isolated Trichoderma Parareesei N4-3 exhibiting a biocontrol potential for banana fusarium wilt by Hyperparasitism
Source: Front Plant Sci. 2023 Oct 24;14:1289959. doi: 10.3389/fpls.2023.1289959 (PMC10629295; doi:10.3389/fpls.2023.1289959)
Supplement: Supplementary file 3 [file DataSheet_2.fasta]

CCCTGGATTTGCCGTCTCTGCTGCAGCTGTCCGTGGCATCATGCGAGATGACACCGAGCTGGCCAACTATCTGAGACGGTGCGTAGAGGGCAACCGACACTTCAATCTCGCCGTCGGCATCAAGCCTGGCACGCTTTCAAACGGCCTAAAGTACTCGCTCGCCACTGGAAATTGGGGTGATCAGAAGAAGGCCATGAGCTCGACCGCAGGTGTGTCTCAGGTGCTCAACCGCTACACGTTCGCCTCGACCCTCTCGCATTTGCGGCGTACCAACACGCCCATCGGAAGAGATGGCAAGCTGGCGAAGCCTCGACAGCTTCACAACACCCATTGGGGTCTCGTCTGCCCGGCCGAGACACCCGAAGGACAGGCCTGTGGTCTTGTCAAGAACCTGTCTCTGATGTGTTATGTCAGTGTCGGCTCTCCGTCAGAGCCGTTGATTGAGTTTATGATCAATAGGGGCATGGAAGTGGTCGAGGAATACGAGCCACTGCGTTATCCTCACGCTACCAAGATCTTCGTCAACGGTGTCTGGGTGGGCATTCACCAGGACCCTAAGCATCTCGTCCAGCAGGTCGTGGACACTCGTCGTAAATCCTACCTGCAGTACGAGGTCTCTCTCGTTAGAGAAATCCGAGACCAAGAGTTCAAGATCTTCTCGGATGCTGGCCGTGTCATGCGACCCGTTTTTACCGTCCAGCAAGATGAAGAGTCGGACACTGGCATTCCCAAGGGCCACTTGGTACTGACCAAAGACCTCGTCAATAAGTTGGCCCAAGAGCAGGCCGAGCCGCCAGAAGACCCAAGCATGAAGATTGGATGGGAGGGGCTCATCAGGGCTGGTGCAGTTGAGTATCTCGACGCCGAGGAAGAGGAGACGGCCATGATTTGCATGACTCCCGAGGATCTCGAGCTGTATCGTGCCCAGAAGGCAGGCATTGCCACCGAAGAGGACGTGGGCGACGATCCGAACAAGCGGCTCAAGACGAGGACAAACCCAACAACGCACATGTACACGCACTGCGAGATTCATCCAAGCATGATCTTGGGTATCTGCGCGAGCATCATTCCTTTCCCCGATCACAACCAGGTATGTCACCCACATTCTTTGTCCATTCTTTTGAACCCTACTGAACAGGTGCTAACTGCTTGTATCCCCCCCCGAACCCCCCT
